# Supplementary material for: GeneiASE: Detection of condition-dependent and static allele-specific expression from RNA-seq data without haplotype information
Source: Sci Rep. 2016 Feb 18;6:21134. doi: 10.1038/srep21134 (PMC4758070; doi:10.1038/srep21134)
Supplement: Supplementary Table S5 [file srep21134-s3.xls]

## Sheet: all.sig.hits.tab
Table S5. All 19 genes with significant icd-ASE according to GeneiASE (including meta-analysis).
Abbreviation	Description
gene.desc	short description of gene function, (*) means the gene has previously been explicitly linked to inflammatory response
meta.p	p-value from meta-analysis by Fisher's method across individuals using the GeneiASE icd-ASE p-values as input
bh	Benjamini-Hochberg multipe testing corrected p-value
meta.rank	Rank of gene based on meta.p
i1-i9	Individual
n.vars	number of SNVs in that gene and individual
mean, sd, cv	Operations performed on the GeneiASE icd-ASE SNV test-statistica in that gene and individual
sd	standard deviation
cv	coefficient of variation
gene.s	GeneiASE icd-ASE test statistic for that gene and individual
gene.p.nom	Nominal GeneiASE icd-ASE gene p-value based on gene.s
i1-i9.rank	Rank of the gene based on gene.p.nom in that individual
hugo	chr	start	end	gene.desc	meta.p	meta.p.bh	meta.rank	i1.n.vars	i1.mean.s	i1.sd.s	i1.cv.s	i1.gene.s	i1.gene.p.nom	i1.gene.p.bh	i1.rank	i2.n.vars	i2.mean.s	i2.sd.s	i2.cv.s	i2.gene.s	i2.gene.p.nom	i2.gene.p.bh	i2.rank	i3.n.vars	i3.mean.s	i3.sd.s	i3.cv.s	i3.gene.s	i3.gene.p.nom	i3.gene.p.bh	i3.rank	i4.n.vars	i4.mean.s	i4.sd.s	i4.cv.s	i4.gene.s	i4.gene.p.nom	i4.gene.p.bh	i4.rank	i6.n.vars	i6.mean.s	i6.sd.s	i6.cv.s	i6.gene.s	i6.gene.p.nom	i6.gene.p.bh	i6.rank	i7.n.vars	i7.mean.s
DFNA5	7	24737972	24809244	deafness, autosomal dominant 5	0	0	1	NA	NA	NA	NA	NA	NA	NA	NA	2	4.51921	0.0960061	0.021244	6.39112	0	0	2	3	2.92469	1.00083	0.3422	5.06572	0.00949	0.594047	26	2	7.09923	1.00399	0.141422	10.0398	0	0	1	NA	NA	NA	NA	NA	NA	NA	NA	NA	NA
CTSC	11	88026760	88070955	cathepsin C (*)	0	0	2	6	2.88965	3.87895	1.34236	7.07816	0	0	1	6	4.65071	7.1626	1.54011	11.3919	0	0	1	NA	NA	NA	NA	NA	NA	NA	NA	NA	NA	NA	NA	NA	NA	NA	NA	NA	NA	NA	NA	NA	NA	NA	NA	4	3.85999
LPL	8	19759228	19824769	lipoprotein lipase	0	0	3	NA	NA	NA	NA	NA	NA	NA	NA	NA	NA	NA	NA	NA	NA	NA	NA	NA	NA	NA	NA	NA	NA	NA	NA	2	1.72611	0.661009	0.382948	2.44109	0.04079	0.68124	87	NA	NA	NA	NA	NA	NA	NA	NA	NA	NA
SMCO4	11	93211638	93276674	single-pass membrane protein with coiled-coil domains 4	0	0	4	NA	NA	NA	NA	NA	NA	NA	NA	NA	NA	NA	NA	NA	NA	NA	NA	NA	NA	NA	NA	NA	NA	NA	NA	NA	NA	NA	NA	NA	NA	NA	NA	2	2.12836	0.345864	0.162502	3.00996	0.06687	0.700355	141	3	2.45736
STEAP4	7	87905744	87936206	STEAP family member 4 (*)	0	0	5	2	0.621599	0.13265	0.213401	0.879074	0.705	0.941439	1077	NA	NA	NA	NA	NA	NA	NA	NA	4	1.95744	1.22037	0.623454	3.91487	0.03366	0.657016	86	7	3.56185	0.619112	0.173817	9.42377	0	0	2	NA	NA	NA	NA	NA	NA	NA	NA	NA	NA
TTYH2	17	72209653	72258155	tweety family member 2	0	0	6	4	1.23251	0.389162	0.315748	2.46502	0.14605	0.738294	285	NA	NA	NA	NA	NA	NA	NA	NA	13	2.20149	1.1293	0.512972	7.9376	0	0	1	NA	NA	NA	NA	NA	NA	NA	NA	4	0.609848	0.855428	1.40269	1.2197	0.79916	0.97685	1208	3	1.84862
LILRB1	19	55085346	55148979	leukocyte immunoglobulin-like receptor, subfamily B (with TM and ITIM domains), member 1 (*)	6.01483e-07	0.000481874	7	2	4.69516	3.25595	0.693469	6.63997	0.0003	0.124012	3	NA	NA	NA	NA	NA	NA	NA	NA	NA	NA	NA	NA	NA	NA	NA	NA	NA	NA	NA	NA	NA	NA	NA	NA	NA	NA	NA	NA	NA	NA	NA	NA	NA	NA
RAB14	9	123940415	123985292	RAB14, member RAS oncogene family	2.36836e-06	0.00166022	8	NA	NA	NA	NA	NA	NA	NA	NA	5	1.64017	1.16737	0.711735	3.66754	0.00706	0.419195	28	NA	NA	NA	NA	NA	NA	NA	NA	NA	NA	NA	NA	NA	NA	NA	NA	6	2.02012	0.59711	0.295582	4.94826	2e-05	0.022275	1	NA	NA
SLFN5	17	33570055	33600674	schlafen family member 5 (*)	7.32492e-06	0.00456424	9	NA	NA	NA	NA	NA	NA	NA	NA	NA	NA	NA	NA	NA	NA	NA	NA	6	0.952482	0.788174	0.827494	2.3331	0.42837	0.934553	790	8	2.52316	2.88795	1.14458	7.13657	0.00022	0.063932	5	6	3.99291	2.77525	0.695045	9.78059	0.00046	0.1485	4	2	1.24678
LILRA1	19	55105047	55113555	leukocyte immunoglobulin-like receptor, subfamily A (with TM domain), member 1 (*)	2.64907e-05	0.014856	10	2	2.98733	1.34417	0.449958	4.22472	0.00414	0.368982	16	2	1.27597	0.583938	0.457644	1.80449	0.2048	0.81593	427	4	0.908754	0.578706	0.636813	1.81751	0.62108	0.986522	1086	2	2.41243	2.73403	1.13331	3.4117	0.03498	0.644636	77	3	2.54624	1.27663	0.501377	4.41022	0.00142	0.20925	9	NA	NA
HMGXB4	22	35653445	35691800	HMG box domain containing 4	4e-05	0.0203927	11	NA	NA	NA	NA	NA	NA	NA	NA	NA	NA	NA	NA	NA	NA	NA	NA	NA	NA	NA	NA	NA	NA	NA	NA	NA	NA	NA	NA	NA	NA	NA	NA	NA	NA	NA	NA	NA	NA	NA	NA	4	3.01755
MASTL	10	27443753	27475853	microtubule associated serine/threonine kinase-like	5.75226e-05	0.0268822	12	NA	NA	NA	NA	NA	NA	NA	NA	3	1.40292	1.07462	0.765991	2.42993	0.12759	0.786561	276	12	1.56232	0.556793	0.356389	5.41203	0.00341	0.594047	9	NA	NA	NA	NA	NA	NA	NA	NA	5	1.88528	1.23514	0.655151	4.21561	0.00266	0.265553	13	NA	NA
LILRB2	19	54777675	54785039	leukocyte immunoglobulin-like receptor, subfamily B (with TM and ITIM domains), member 2 (*)	6.92539e-05	0.0298751	13	NA	NA	NA	NA	NA	NA	NA	NA	4	0.80929	0.699121	0.86387	1.61858	0.63043	0.941229	1142	NA	NA	NA	NA	NA	NA	NA	NA	2	3.71535	3.84706	1.03545	5.25429	0.05696	0.710976	115	4	5.03867	2.94145	0.583776	10.0773	3e-05	0.022275	2	NA	NA
CD101	1	117544382	117579167	CD101 molecule (*)	9e-05	0.0360514	14	NA	NA	NA	NA	NA	NA	NA	NA	2	3.66039	0.105843	0.0289156	5.17658	9e-05	0.05115	3	NA	NA	NA	NA	NA	NA	NA	NA	NA	NA	NA	NA	NA	NA	NA	NA	NA	NA	NA	NA	NA	NA	NA	NA	NA	NA
SULF2	20	46285092	46415360	sulfatase 2	0.000118815	0.0444208	15	NA	NA	NA	NA	NA	NA	NA	NA	3	2.33405	1.04119	0.446087	4.0427	0.01091	0.453696	41	NA	NA	NA	NA	NA	NA	NA	NA	NA	NA	NA	NA	NA	NA	NA	NA	4	2.5495	1.89087	0.741663	5.099	0.00056	0.1485	5	NA	NA
SPP1	4	88896819	88904562	secreted phosphoprotein 1 (*)	0.000138652	0.0461835	16	NA	NA	NA	NA	NA	NA	NA	NA	NA	NA	NA	NA	NA	NA	NA	NA	2	2.26137	0.502793	0.22234	3.19806	0.03388	0.657016	87	2	3.19976	0.470832	0.147146	4.52515	0.00033	0.0742644	6	NA	NA	NA	NA	NA	NA	NA	NA	NA	NA
CNOT2	12	70636774	70748773	CCR4-NOT transcription complex, subunit 2	0.00014	0.0461835	17	NA	NA	NA	NA	NA	NA	NA	NA	6	1.87388	0.64923	0.346463	4.59005	0.00014	0.059675	4	NA	NA	NA	NA	NA	NA	NA	NA	NA	NA	NA	NA	NA	NA	NA	NA	NA	NA	NA	NA	NA	NA	NA	NA	NA	NA
CXCL16	17	4636821	4643217	chemokine (C-X-C motif) ligand 16 (*)	0.000208875	0.0557795	21	2	8.22906	5.77084	0.701275	11.6377	3e-05	0.02163	2	NA	NA	NA	NA	NA	NA	NA	NA	NA	NA	NA	NA	NA	NA	NA	NA	NA	NA	NA	NA	NA	NA	NA	NA	2	2.70129	1.81943	0.673541	3.82021	0.17303	0.846534	296	NA	NA
CCDC50	3	191046866	191116459	coiled-coil domain containing 50	0.000817883	0.123965	37	NA	NA	NA	NA	NA	NA	NA	NA	NA	NA	NA	NA	NA	NA	NA	NA	NA	NA	NA	NA	NA	NA	NA	NA	NA	NA	NA	NA	NA	NA	NA	NA	5	2.33295	0.847173	0.363134	5.21664	9e-05	0.04455	3	NA	NA
[truncated: 22 more columns]
