# Supplementary material for: GeneiASE: Detection of condition-dependent and static allele-specific expression from RNA-seq data without haplotype information
Source: Sci Rep. 2016 Feb 18;6:21134. doi: 10.1038/srep21134 (PMC4758070; doi:10.1038/srep21134)
Supplement: Supplementary Table S7 [file srep21134-s5.xls]

## Sheet: all.sig.hits.tab
Table S7. All 1389 genes with significant static ASE according to GeneiASE (including meta-analysis).
Abbreviation	Description
meta.p	p-value from meta-analysis by Fisher's method across individuals using the GeneiASE icd-ASE p-values as input
bh	Benjamini-Hochberg multipe testing corrected p-value
meta.rank	Rank of gene based on meta.p
i1-i9	Individual
T/U	LPS treated or untreated
n.vars	number of SNVs in that gene and individual
mean, sd, cv	Operations performed on the GeneiASE icd-ASE SNV test-statistica in that gene and individual
sd	standard deviation
cv	coefficient of variation
gene.s	GeneiASE icd-ASE test statistic for that gene and individual
gene.p.nom	Nominal GeneiASE icd-ASE gene p-value based on gene.s
i1-i9.rank	Rank of the gene based on gene.p.nom in that individual
hugo	chr	start	end	gene.desc	meta.p	meta.p.bh	meta.rank	i1T.n.vars	i1T.mean.s	i1T.sd.s	i1T.cv.s	i1T.gene.s	i1T.gene.p.nom	i1T.gene.p.bh	i1T.rank	i1U.n.vars	i1U.mean.s	i1U.sd.s	i1U.cv.s	i1U.gene.s	i1U.gene.p.nom	i1U.gene.p.bh	i1U.rank	i2T.n.vars	i2T.mean.s	i2T.sd.s	i2T.cv.s	i2T.gene.s	i2T.gene.p.nom	i2T.gene.p.bh	i2T.rank	i2U.n.vars	i2U.mean.s	i2U.sd.s	i2U.cv.s	i2U.gene.s	i2U.gene.p.nom	i2U.gene.p.bh	i2U.rank	i3T.n.vars	i3T.mean.s	i3T.sd.s	i3T.cv.s	i3T.gene.s	i3T.gene.p.nom	i3T.gene.p.bh	i3T.rank	i3U.n.vars	i3U.mean.s
ABHD12	20	25275379	25371619	abhydrolase domain containing 12	0	0	269	7	12.8457	16.1442	1.25677	33.9866	0	0	1	4	9.54497	8.30919	0.870531	19.0899	0.00017	0.01302	51	4	3.21973	2.0452	0.635208	6.43946	0.54611	0.852597	2997	5	4.99693	3.5413	0.708695	11.1735	0.03725	0.355053	427	NA	NA	NA	NA	NA	NA	NA	NA	NA	NA
ABO	9	136125788	136150617	ABO blood group (transferase A, alpha 1-3-N-acetylgalactosaminyltransferase; transferase B, alpha 1-3-galactosyltransferase)	0	0	29	NA	NA	NA	NA	NA	NA	NA	NA	2	23.7369	9.19428	0.387341	33.5691	0	0	1	NA	NA	NA	NA	NA	NA	NA	NA	NA	NA	NA	NA	NA	NA	NA	NA	NA	NA	NA	NA	NA	NA	NA	NA	NA	NA
ACAD9	3	128598439	128634910	acyl-CoA dehydrogenase family, member 9	0	0	254	12	5.5933	4.46843	0.798889	19.3758	0.00036	0.018927	79	13	7.33649	6.15453	0.838892	26.4521	0	0	2	10	1.4816	1.24368	0.839422	4.68522	0.81867	0.956487	4004	8	2.0884	1.9506	0.934016	5.90689	0.42582	0.827681	2088	11	1.95968	2.37062	1.2097	6.49953	0.48086	0.872559	2419	12	2.78845
ADAMTS14	10	72432559	72522197	ADAM metallopeptidase with thrombospondin type 1 motif, 14	0	0	262	21	2.67698	1.82247	0.680794	12.2675	0.08693	0.533763	685	NA	NA	NA	NA	NA	NA	NA	NA	11	10.9513	8.48193	0.774513	36.3214	0	0	2	NA	NA	NA	NA	NA	NA	NA	NA	21	2.6261	2.36907	0.902125	12.0343	0.10792	0.583007	813	NA	NA
ADAP1	7	937540	995043	ArfGAP with dual PH domains 1	0	0	119	NA	NA	NA	NA	NA	NA	NA	NA	NA	NA	NA	NA	NA	NA	NA	NA	2	2.45455	0.743656	0.30297	3.47126	0.29517	0.69959	1975	4	3.22225	0.434548	0.134859	6.4445	0.10324	0.537001	782	7	10.7675	13.8006	1.28169	28.4882	0	0	1	6	10.8264
ADARB2	10	1228073	1779670	adenosine deaminase, RNA-specific, B2 (non-functional)	0	0	1	12	103.313	150.469	1.45644	357.886	0	0	2	11	157.594	195.773	1.24226	522.679	0	0	3	NA	NA	NA	NA	NA	NA	NA	NA	NA	NA	NA	NA	NA	NA	NA	NA	NA	NA	NA	NA	NA	NA	NA	NA	NA	NA
AHRR	5	304291	438406	aryl-hydrocarbon receptor repressor	0	0	160	6	2.29414	1.2692	0.553237	5.61947	0.28112	0.771878	1531	24	3.0479	2.43541	0.799044	14.9316	0.04116	0.453336	354	15	1.71704	1.85861	1.08245	6.65007	0.6995	0.914619	3579	29	2.41686	2.18695	0.904871	13.0152	0.33667	0.774977	1767	15	12.4593	19.5511	1.5692	48.2547	0	0	2	40	6.19727
AMZ1	7	2719156	2815134	archaelysin family metallopeptidase 1	0	0	112	NA	NA	NA	NA	NA	NA	NA	NA	NA	NA	NA	NA	NA	NA	NA	NA	NA	NA	NA	NA	NA	NA	NA	NA	NA	NA	NA	NA	NA	NA	NA	NA	2	4.80674	5.31591	1.10593	6.79776	0.05619	0.479977	512	8	4.44399
ANKLE2	12	133302254	133338474	ankyrin repeat and LEM domain containing 2	0	0	231	14	2.81841	1.94084	0.688628	10.5455	0.17781	0.683982	1092	11	1.65693	1.01248	0.611057	5.49541	0.80455	0.964571	3258	18	7.59782	6.60361	0.869146	32.2348	0	0	3	16	3.98683	3.05482	0.766227	15.9473	0.00613	0.136334	183	5	2.84488	0.637705	0.224159	6.36135	0.26657	0.75835	1540	6	1.24207
ANKRD36	2	97779233	97930258	ankyrin repeat domain 36	0	0	141	3	8.09784	11.1759	1.38011	14.0259	0.0008	0.033648	100	3	18.4012	29.3202	1.59338	31.8718	0	0	4	5	1.83852	0.68227	0.371097	4.11107	0.47241	0.807947	2737	3	13.1337	15.8816	1.20922	22.7483	2e-05	0.00156538	50	NA	NA	NA	NA	NA	NA	NA	NA	NA	NA
ANKRD36B	2	98108978	98206428	ankyrin repeat domain 36B	0	0	70	3	8.09784	11.1759	1.38011	14.0259	0.0008	0.033648	100	3	18.4012	29.3202	1.59338	31.8718	0	0	4	3	27.9889	46.0915	1.64678	48.4781	0	0	4	3	13.1337	15.8816	1.20922	22.7483	2e-05	0.00156538	50	NA	NA	NA	NA	NA	NA	NA	NA	NA	NA
ANKRD36BP1	1	168214803	168216581	ankyrin repeat domain 36B pseudogene 1	0	0	42	3	8.09784	11.1759	1.38011	14.0259	0.0008	0.033648	100	3	18.4012	29.3202	1.59338	31.8718	0	0	4	3	27.9889	46.0915	1.64678	48.4781	0	0	4	3	13.1337	15.8816	1.20922	22.7483	2e-05	0.00156538	50	NA	NA	NA	NA	NA	NA	NA	NA	NA	NA
APIP	11	34874641	34938046	APAF1 interacting protein	0	0	232	4	1.92	0.490116	0.255268	3.84	0.51633	0.910344	2384	9	5.247	3.29769	0.628491	15.741	0.00219	0.0830499	102	NA	NA	NA	NA	NA	NA	NA	NA	NA	NA	NA	NA	NA	NA	NA	NA	6	4.02431	2.66039	0.661079	9.8575	0.03366	0.390297	378	8	3.47218
APOL2	22	36622256	36636000	apolipoprotein L, 2	0	0	258	13	2.14872	1.9943	0.928133	7.74732	0.71392	0.953578	3147	11	2.3309	1.03257	0.442992	7.73074	0.29306	0.773715	1476	2	1.90517	2.52459	1.32513	2.69431	0.74771	0.934976	3743	13	1.57926	1.64961	1.04455	5.6941	0.89643	0.982442	3712	9	2.43585	1.62451	0.666917	7.30754	0.84008	0.982216	3755	13	2.68928
ARHGAP9	12	57866038	57882597	Rho GTPase activating protein 9	0	0	230	4	2.58329	1.55444	0.601729	5.16658	0.20621	0.699332	1240	4	2.45075	1.05566	0.430752	4.90149	0.23307	0.746206	1220	NA	NA	NA	NA	NA	NA	NA	NA	NA	NA	NA	NA	NA	NA	NA	NA	NA	NA	NA	NA	NA	NA	NA	NA	NA	NA
ARNT2	15	80696692	80890278	aryl-hydrocarbon receptor nuclear translocator 2	0	0	295	NA	NA	NA	NA	NA	NA	NA	NA	NA	NA	NA	NA	NA	NA	NA	NA	NA	NA	NA	NA	NA	NA	NA	NA	NA	NA	NA	NA	NA	NA	NA	NA	8	3.8463	1.98376	0.515757	10.879	0.11268	0.590666	837	7	2.37422
ATP8B4	15	50150435	50475014	ATPase, class I, type 8B, member 4	0	0	95	7	4.14021	2.40122	0.579976	10.954	0.01086	0.18996	239	6	12.935	16.8542	1.30299	31.6843	1e-05	0.00150231	22	12	6.03322	7.918	1.3124	20.8997	0.00011	0.00525418	96	5	3.39185	0.776783	0.229015	7.5844	0.0642	0.447005	583	3	11.5194	6.10275	0.529779	19.9522	0.00079	0.0350473	99	4	2.49166
ATP9A	20	50213053	50385173	ATPase, class II, type 9A	0	0	259	NA	NA	NA	NA	NA	NA	NA	NA	NA	NA	NA	NA	NA	NA	NA	NA	NA	NA	NA	NA	NA	NA	NA	NA	NA	NA	NA	NA	NA	NA	NA	NA	3	0.130741	0.22645	1.73205	0.22645	0.99797	1	4369	NA	NA
BCL2A1	15	80253231	80263788	BCL2-related protein A1	0	0	224	4	13.2774	23.7169	1.78626	26.5548	0	0	3	2	2.07221	0.215382	0.103938	2.93055	0.68179	0.932233	2856	NA	NA	NA	NA	NA	NA	NA	NA	NA	NA	NA	NA	NA	NA	NA	NA	NA	NA	NA	NA	NA	NA	NA	NA	NA	NA
BTN3A1	6	26402465	26415444	butyrophilin, subfamily 3, member A1	0	0	78	NA	NA	NA	NA	NA	NA	NA	NA	NA	NA	NA	NA	NA	NA	NA	NA	8	2.33912	2.21866	0.948504	6.61602	0.91023	0.983366	4330	10	3.44874	3.13151	0.908016	10.9059	0.44494	0.834904	2169	2	6.58574	5.85495	0.889034	9.31364	0.02778	0.354026	344	2	3.75333
BTN3A2	6	26365387	26378546	butyrophilin, subfamily 3, member A2	0	0	319	2	1.18352	0.191909	0.16215	1.67375	0.70446	0.949341	3121	3	1.29788	0.92939	0.716081	2.248	0.7325	0.947273	3017	2	10.8078	1.58346	0.146511	15.2845	0.00064	0.021709	138	7	13.2529	15.3011	1.15455	35.0638	0	0	1	5	1.426	1.21298	0.850618	3.18862	0.96113	0.999476	4218	5	2.73934
C11orf21	11	2316875	2324279	chromosome 11 open reading frame 21	0	0	135	8	2.42633	1.35378	0.557954	6.86269	0.24319	0.735339	1391	11	1.99677	1.36849	0.685354	6.62253	0.52752	0.8829	2333	7	4.60577	1.96275	0.426151	12.1857	0.01222	0.158404	360	8	4.87875	1.55039	0.317784	13.7992	0.00314	0.0857705	149	5	18.4528	33.3475	1.80718	41.2616	0	0	3	6	3.12657
C15orf38	15	90443159	90456188	chromosome 15 open reading frame 38	0	0	175	NA	NA	NA	NA	NA	NA	NA	NA	NA	NA	NA	NA	NA	NA	NA	NA	NA	NA	NA	NA	NA	NA	NA	NA	7	16.2591	21.6338	1.33056	43.0177	0	0	2	NA	NA	NA	NA	NA	NA	NA	NA	NA	NA
C15orf38-AP3S2	15	90377540	90456114	C15orf38-AP3S2 readthrough	0	0	85	NA	NA	NA	NA	NA	NA	NA	NA	NA	NA	NA	NA	NA	NA	NA	NA	NA	NA	NA	NA	NA	NA	NA	NA	7	16.2591	21.6338	1.33056	43.0177	0	0	2	NA	NA	NA	NA	NA	NA	NA	NA	NA	NA
C1orf174	1	3805689	3816857	chromosome 1 open reading frame 174	0	0	55	2	2.17291	1.25052	0.575505	3.07295	0.44459	0.878321	2129	2	6.39699	9.04672	1.41421	9.04672	0.01096	0.227711	188	5	10.7734	8.40649	0.780301	24.0901	0	0	5	5	9.87111	12.077	1.22347	22.0725	0	0	3	3	2.70014	2.61232	0.967474	4.67678	0.28462	0.764245	1631	8	3.2241
C1orf186	1	206238872	206288647	chromosome 1 open reading frame 186	0	0	109	3	6.89511	2.84536	0.412664	11.9427	0.00263	0.0768179	144	4	11.1399	4.4693	0.401198	22.2798	7e-05	0.00666878	41	NA	NA	NA	NA	NA	NA	NA	NA	2	2.17251	0.721041	0.331892	3.0724	0.31332	0.757054	1683	5	6.00698	4.69803	0.782095	13.432	0.00272	0.0853303	140	4	2.39788
C1QL3	10	16555742	16564004	complement component 1, q subcomponent-like 3	0	0	243	3	1.41949	0.839129	0.591148	2.45863	0.63191	0.936938	2836	3	2.15671	0.552281	0.256076	3.73554	0.32285	0.79413	1586	NA	NA	NA	NA	NA	NA	NA	NA	NA	NA	NA	NA	NA	NA	NA	NA	NA	NA	NA	NA	NA	NA	NA	NA	NA	NA
C21orf91-OT1	21	19135632	19164840	C21orf91 overlapping transcript 1 (non-protein coding)	0	0	299	5	2.04971	2.23466	1.09023	4.58329	0.46967	0.889834	2220	5	1.52288	0.906429	0.595208	3.40526	0.76315	0.952254	3130	2	4.45949	2.41367	0.541244	6.30667	0.08981	0.436731	961	2	2.6242	2.65149	1.0104	3.71118	0.2719	0.721669	1533	5	7.59785	11.2969	1.48686	16.9893	0.00063	0.0297375	93	5	13.775
C22orf34	22	49808176	50051190	chromosome 22 open reading frame 34	0	0	40	2	8.27544	2.57447	0.311097	11.7032	0.0036	0.0976877	155	2	18.3236	5.60257	0.305757	25.9135	5e-05	0.0048825	36	NA	NA	NA	NA	NA	NA	NA	NA	2	29.0197	25.2043	0.868526	41.04	0	0	4	NA	NA	NA	NA	NA	NA	NA	NA	2	13.003
C3	19	6677715	6730573	complement component 3	0	0	256	11	5.63089	7.21688	1.28166	18.6756	0.00179	0.0582369	128	5	1.48555	1.46588	0.986753	3.3218	0.80911	0.965734	3270	20	6.09349	5.66256	0.92928	27.2509	0	0	6	5	1.22558	1.13371	0.925036	2.74048	0.98194	0.999874	3997	6	4.31418	3.16423	0.733449	10.5675	0.07506	0.529071	623	5	7.71677
CA12	15	63613577	63674360	carbonic anhydrase XII	0	0	279	2	7.56231	6.08702	0.804917	10.6947	0.00444	0.11075	168	NA	NA	NA	NA	NA	NA	NA	NA	10	10.667	5.29048	0.495965	33.7322	0	0	7	NA	NA	NA	NA	NA	NA	NA	NA	NA	NA	NA	NA	NA	NA	NA	NA	NA	NA
CARD11	7	2945775	3083579	caspase recruitment domain family, member 11	0	0	233	4	1.14429	0.998819	0.872874	2.28858	0.89159	0.992596	3778	4	2.91021	3.82184	1.31325	5.82041	0.20293	0.717811	1104	18	3.18334	2.38693	0.749819	13.5058	0.0645	0.373095	809	18	2.68994	3.49553	1.29948	11.4124	0.14099	0.589732	972	17	2.16899	1.50119	0.692114	8.94298	0.64184	0.929299	3032	19	2.06523
CARD9	9	139256355	139268133	caspase recruitment domain family, member 9	0	0	193	2	1.58273	1.26032	0.796295	2.23832	0.49443	0.901419	2307	8	4.18502	3.9269	0.938324	11.837	0.01316	0.252652	201	NA	NA	NA	NA	NA	NA	NA	NA	9	10.1361	6.8521	0.67601	30.4083	0	0	5	NA	NA	NA	NA	NA	NA	NA	NA	NA	NA
CARS	11	3022152	3078843	cysteinyl-tRNA synthetase	0	0	234	5	5.29287	3.54181	0.669166	11.8352	0.01648	0.232385	298	2	0.817018	0.326407	0.39951	1.15544	0.87597	0.979911	3491	11	2.46056	2.01264	0.81796	8.16075	0.21271	0.625191	1590	3	1.92789	0.624164	0.323756	3.3392	0.4019	0.81542	2006	8	4.03548	7.42887	1.84089	11.4141	0.03481	0.400224	382	4	3.55341
CARS2	13	111293759	111365950	cysteinyl-tRNA synthetase 2, mitochondrial (putative)	0	0	99	3	1.88012	0.819726	0.435997	3.25646	0.47547	0.892636	2240	NA	NA	NA	NA	NA	NA	NA	NA	17	2.27311	2.58484	1.13713	9.37229	0.35641	0.73821	2260	16	2.45297	1.86287	0.759435	9.81186	0.2176	0.677094	1306	13	1.55501	1.11155	0.714822	5.60666	0.81996	0.977819	3682	16	2.16466
CAST	5	95860971	96115299	calpastatin	0	0	76	7	3.10413	2.30585	0.742833	8.21275	0.17872	0.683982	1099	8	1.20864	0.836814	0.692359	3.41855	0.92263	0.989684	3639	16	8.28498	7.28956	0.879852	33.1399	0	0	8	16	8.68705	6.5686	0.756136	34.7482	0	0	6	5	3.25313	2.08278	0.640239	7.27421	0.17817	0.684746	1141	7	4.26306
CATSPERG	19	38826415	38861589	catsper channel auxiliary subunit gamma	0	0	130	NA	NA	NA	NA	NA	NA	NA	NA	NA	NA	NA	NA	NA	NA	NA	NA	NA	NA	NA	NA	NA	NA	NA	NA	NA	NA	NA	NA	NA	NA	NA	NA	NA	NA	NA	NA	NA	NA	NA	NA	NA	NA
CBL	11	119076752	119178859	Cbl proto-oncogene, E3 ubiquitin protein ligase	0	0	308	NA	NA	NA	NA	NA	NA	NA	NA	8	1.24064	1.13265	0.912957	3.50906	0.96068	0.995854	3765	2	9.85765	9.74729	0.988805	13.9408	0.00632	0.105982	279	NA	NA	NA	NA	NA	NA	NA	NA	NA	NA	NA	NA	NA	NA	NA	NA	NA	NA
CBLN3	14	24895738	24900160	cerebellin 3 precursor	0	0	52	3	9.45222	7.41323	0.784285	16.3717	0.00169	0.0577898	122	NA	NA	NA	NA	NA	NA	NA	NA	2	9.85765	9.74729	0.988805	13.9408	0.00632	0.105982	279	2	26.3553	9.36576	0.355365	37.2721	1e-05	0.000830612	44	NA	NA	NA	NA	NA	NA	NA	NA	NA	NA
CCDC69	5	150560613	150603706	coiled-coil domain containing 69	0	0	302	4	1.1959	0.947551	0.792332	2.3918	0.90996	0.996707	3837	4	1.14839	0.518485	0.45149	2.29678	0.90198	0.986628	3569	10	3.8619	3.12381	0.80888	12.2124	0.08944	0.436731	957	11	2.89097	2.6006	0.899561	9.58825	0.20336	0.66267	1248	4	6.72911	8.69298	1.29185	13.4582	0.014	0.237405	259	8	2.5518
CCL18	17	34391640	34399392	chemokine (C-C motif) ligand 18 (pulmonary and activation-regulated)	0	0	244	NA	NA	NA	NA	NA	NA	NA	NA	NA	NA	NA	NA	NA	NA	NA	NA	NA	NA	NA	NA	NA	NA	NA	NA	NA	NA	NA	NA	NA	NA	NA	NA	4	4.99931	5.56568	1.11329	9.99862	0.02545	0.338622	330	NA	NA
CCT7	2	73460548	73480149	chaperonin containing TCP1, subunit 7 (eta)	0	0	235	4	2.40881	1.23029	0.510745	4.81762	0.50686	0.90824	2346	NA	NA	NA	NA	NA	NA	NA	NA	NA	NA	NA	NA	NA	NA	NA	NA	NA	NA	NA	NA	NA	NA	NA	NA	NA	NA	NA	NA	NA	NA	NA	NA	NA	NA
CD109	6	74405508	74538040	CD109 molecule	0	0	101	5	16.1651	10.6894	0.661267	36.1462	0	0	4	5	8.47588	4.04396	0.477115	18.9526	2e-05	0.00279	27	3	3.0904	3.02394	0.978493	5.35273	0.12956	0.507932	1194	3	3.89922	4.74383	1.21661	6.75365	0.05808	0.430575	549	NA	NA	NA	NA	NA	NA	NA	NA	NA	NA
CD151	11	832843	839831	CD151 molecule (Raph blood group)	0	0	142	NA	NA	NA	NA	NA	NA	NA	NA	NA	NA	NA	NA	NA	NA	NA	NA	NA	NA	NA	NA	NA	NA	NA	NA	NA	NA	NA	NA	NA	NA	NA	NA	NA	NA	NA	NA	NA	NA	NA	NA	NA	NA
CD22	19	35810164	35838258	CD22 molecule	0	0	192	6	11.3281	8.51186	0.751394	27.7481	0	0	5	3	5.63083	3.49016	0.619831	9.75288	0.00896	0.207781	168	8	4.07033	4.23608	1.04072	11.5126	0.04637	0.324451	669	2	2.52931	2.09514	0.828345	3.57699	0.26322	0.71468	1499	3	9.20027	4.25696	0.4627	15.9353	0.00301	0.092447	143	3	3.66339
CD44	11	35160417	35253949	CD44 molecule (Indian blood group)	0	0	265	18	2.13702	1.34344	0.628648	9.06662	0.40675	0.868693	1968	9	2.68854	3.32036	1.23501	8.06561	0.55138	0.88922	2422	22	1.7981	1.38242	0.768825	8.43383	0.77331	0.941447	3845	8	1.3986	0.882019	0.630644	3.95584	0.98146	0.999874	3993	18	2.17051	1.5212	0.700848	9.20868	0.50094	0.879137	2501	13	2.60097
CD48	1	160648536	160681641	CD48 molecule	0	0	277	10	8.52164	6.62487	0.777417	26.9478	0	0	6	NA	NA	NA	NA	NA	NA	NA	NA	21	2.75688	2.13891	0.775842	12.6336	0.32147	0.715322	2101	NA	NA	NA	NA	NA	NA	NA	NA	6	3.6164	1.15773	0.320132	8.85833	0.0505	0.46039	481	3	1.16131
CD80	3	119243140	119278449	CD80 molecule	0	0	226	4	2.73037	0.388426	0.142261	5.46074	0.21222	0.705611	1265	NA	NA	NA	NA	NA	NA	NA	NA	4	4.76319	4.05069	0.850415	9.52637	0.02967	0.251826	551	NA	NA	NA	NA	NA	NA	NA	NA	10	6.18514	6.14466	0.993456	19.5591	0.00039	0.0208888	81	NA	NA
CDCP1	3	45123770	45187914	CUB domain containing protein 1	0	0	312	15	2.95843	2.28472	0.772273	11.458	0.06051	0.453289	559	3	5.60236	2.42166	0.432257	9.70357	0.02471	0.362847	266	18	8.38933	9.17247	1.09335	35.5929	0	0	9	3	6.77299	11.2273	1.65766	11.7312	0.02233	0.263374	345	NA	NA	NA	NA	NA	NA	NA	NA	NA	NA
CDK11A	1	1634169	1655766	cyclin-dependent kinase 11A	0	0	103	3	10.3319	0.47623	0.046093	17.8955	0.00468	0.114442	172	3	3.99443	2.51804	0.630388	6.91856	0.08011	0.547929	571	3	12.9559	1.6762	0.129378	22.4402	0.00222	0.0538436	193	2	9.63483	4.77663	0.495767	13.6257	0.01749	0.233791	304	5	10.8413	1.73161	0.159723	24.242	0.00052	0.0259527	88	3	14.3791
CERK	22	47080308	47134158	ceramide kinase	0	0	136	4	1.4051	1.1331	0.806419	2.81021	0.74514	0.957109	3272	5	1.75085	1.67992	0.959487	3.91502	0.51816	0.879223	2300	2	3.45993	2.54172	0.734616	4.89307	0.1309	0.508923	1204	5	2.15238	1.46055	0.678576	4.81286	0.36041	0.798654	1836	15	5.01523	5.48503	1.09367	19.4239	0.00034	0.0191446	78	18	4.86617
CHI3L1	1	203148059	203155877	chitinase 3-like 1 (cartilage glycoprotein-39)	0	0	46	NA	NA	NA	NA	NA	NA	NA	NA	NA	NA	NA	NA	NA	NA	NA	NA	4	4.54486	3.07414	0.676401	9.08971	0.20587	0.617742	1560	2	1.99576	2.10761	1.05605	2.82243	0.43445	0.827744	2134	5	14.0375	14.0933	1.00398	31.3887	0	0	5	3	8.75116
CHURC1	14	65381079	65411309	churchill domain containing 1	0	0	275	NA	NA	NA	NA	NA	NA	NA	NA	NA	NA	NA	NA	NA	NA	NA	NA	NA	NA	NA	NA	NA	NA	NA	NA	3	15.7991	8.31015	0.52599	27.3648	0	0	7	2	1.10988	0.0877614	0.0790729	1.56961	0.74761	0.959924	3420	2	1.67532
CIB1	15	90773207	90777279	calcium and integrin binding 1 (calmyrin)	0	0	139	4	8.15617	8.72432	1.06966	16.3123	0.00111	0.0435895	107	5	5.1227	4.26117	0.831821	11.4547	0.00963	0.215052	174	5	13.7695	13.5401	0.983335	30.7896	0	0	10	7	8.98036	11.5396	1.28499	23.7598	2e-05	0.00156538	51	NA	NA	NA	NA	NA	NA	NA	NA	NA	NA
CLEC2D	12	9817565	9848413	C-type lectin domain family 2, member D	0	0	123	19	2.30241	2.27545	0.988293	10.036	0.2487	0.743169	1407	21	4.32721	7.4371	1.71868	19.8298	0.00013	0.0105787	45	NA	NA	NA	NA	NA	NA	NA	NA	NA	NA	NA	NA	NA	NA	NA	NA	25	3.09047	2.74975	0.889753	15.4523	0.0582	0.484118	528	21	3.4518
CMPK1	1	47799469	47844511	cytidine monophosphate (UMP-CMP) kinase 1, cytosolic	0	0	219	NA	NA	NA	NA	NA	NA	NA	NA	NA	NA	NA	NA	NA	NA	NA	NA	2	1.09412	0.364201	0.33287	1.54732	0.91039	0.983366	4333	3	0.953746	0.489517	0.513257	1.65194	0.95994	0.994371	3927	2	51.9928	64.4479	1.23955	73.5289	0	0	6	3	42.8044
COL18A1	21	46825052	46933634	collagen, type XVIII, alpha 1	0	0	74	19	9.02295	9.26268	1.02657	39.3301	0	0	7	18	6.39853	5.58307	0.872555	27.1467	0	0	5	5	3.62438	1.7245	0.475805	8.10437	0.05675	0.35092	757	9	3.98443	1.78898	0.448992	11.9533	0.02004	0.246536	330	2	4.6744	2.52328	0.539808	6.6106	0.05763	0.482953	523	7	6.40215
COL5A3	19	10070237	10121147	collagen, type V, alpha 3	0	0	203	NA	NA	NA	NA	NA	NA	NA	NA	NA	NA	NA	NA	NA	NA	NA	NA	NA	NA	NA	NA	NA	NA	NA	NA	NA	NA	NA	NA	NA	NA	NA	NA	NA	NA	NA	NA	NA	NA	NA	NA	NA	NA
CPNE5	6	36708552	36807778	copine V	0	0	218	7	1.34944	0.7376	0.546596	3.57029	0.85521	0.981779	3662	5	1.7326	0.920498	0.531282	3.8742	0.52133	0.879641	2314	11	9.7558	10.03	1.02811	32.3563	0	0	11	5	2.06128	1.0324	0.500857	4.60916	0.37241	0.805371	1882	5	7.42083	7.89668	1.06412	16.5935	0.00061	0.0291209	92	4	8.43171
CRISPLD2	16	84853590	84954374	cysteine-rich secretory protein LCCL domain containing 2	0	0	222	NA	NA	NA	NA	NA	NA	NA	NA	2	1.78481	0.112467	0.0630135	2.52411	0.4635	0.858339	2107	5	4.6749	5.52069	1.18092	10.4534	0.02667	0.238249	524	5	1.02178	0.662549	0.648426	2.28477	0.9014	0.983786	3729	NA	NA	NA	NA	NA	NA	NA	NA	2	2.55108
CROCC	1	17066768	17299474	ciliary rootlet coiled-coil, rootletin	0	0	271	NA	NA	NA	NA	NA	NA	NA	NA	NA	NA	NA	NA	NA	NA	NA	NA	3	1.07732	0.475263	0.441153	1.86597	0.80326	0.95191	3950	3	3.86315	1.22377	0.31678	6.69118	0.06426	0.447005	584	5	3.37185	1.41703	0.420253	7.5397	0.06783	0.519541	573	5	4.917
CROCCP2	1	16944751	16971178	ciliary rootlet coiled-coil, rootletin pseudogene 2	0	0	4	9	4.39464	5.44011	1.2379	13.1839	0.01599	0.230322	292	9	5.58781	5.37639	0.962164	16.7634	0.00202	0.0805114	98	15	6.39621	4.88206	0.763273	24.7724	1e-05	0.000698657	57	16	6.95492	4.79849	0.689942	27.8197	0	0	8	19	4.6077	5.34002	1.15894	20.0845	4e-05	0.00344471	49	23	4.71589
CTSC	11	88026760	88070955	cathepsin C	0	0	163	14	17.7381	35.2048	1.9847	66.3698	0	0	8	8	1.97997	1.77965	0.898827	5.60021	0.55093	0.889168	2418	11	68.6337	161.694	2.3559	227.632	0	0	12	7	3.2052	5.72317	1.78559	8.48016	0.16565	0.620497	1086	NA	NA	NA	NA	NA	NA	NA	NA	NA	NA
CTSH	15	79213400	79241916	cathepsin H	0	0	117	14	5.05668	4.53494	0.896821	18.9204	0.00617	0.140276	185	6	2.98549	1.67929	0.562484	7.31292	0.20007	0.712373	1097	9	3.05349	2.49741	0.817886	9.16047	0.37607	0.745689	2359	4	2.27603	1.48692	0.653295	4.55205	0.62383	0.905281	2804	6	4.49558	3.45673	0.768916	11.0119	0.0482	0.452376	467	7	10.5233
CTSW	11	65647280	65651212	cathepsin W	0	0	17	NA	NA	NA	NA	NA	NA	NA	NA	NA	NA	NA	NA	NA	NA	NA	NA	NA	NA	NA	NA	NA	NA	NA	NA	NA	NA	NA	NA	NA	NA	NA	NA	2	38.8097	54.1704	1.3958	54.8852	0	0	7	2	28.3112
CWF19L2	11	107197071	107328572	CWF19-like 2, cell cycle control (S. pombe)	0	0	38	NA	NA	NA	NA	NA	NA	NA	NA	NA	NA	NA	NA	NA	NA	NA	NA	5	36.2359	75.2466	2.07658	81.026	0	0	13	4	27.6102	53.3379	1.93182	55.2203	0	0	9	NA	NA	NA	NA	NA	NA	NA	NA	NA	NA
D2HGDH	2	242673994	242708231	D-2-hydroxyglutarate dehydrogenase	0	0	118	NA	NA	NA	NA	NA	NA	NA	NA	NA	NA	NA	NA	NA	NA	NA	NA	20	5.50824	12.8244	2.32822	24.6336	0	0	14	16	2.74513	2.96182	1.07894	10.9805	0.09085	0.517715	714	NA	NA	NA	NA	NA	NA	NA	NA	NA	NA
DBH	9	136501482	136524466	dopamine beta-hydroxylase (dopamine beta-monooxygenase)	0	0	19	NA	NA	NA	NA	NA	NA	NA	NA	NA	NA	NA	NA	NA	NA	NA	NA	9	7.02608	5.77296	0.821647	21.0782	0	0	15	11	8.18835	12.3126	1.50367	27.1577	0	0	10	3	14.7149	10.9762	0.745923	25.4869	0.00016	0.0106473	65	3	8.84888
DDX58	9	32455300	32526322	DEAD (Asp-Glu-Ala-Asp) box polypeptide 58	0	0	77	8	20.2079	36.968	1.82938	57.1565	0	0	9	4	7.43173	5.43082	0.730762	14.8635	0.00041	0.02583	62	NA	NA	NA	NA	NA	NA	NA	NA	NA	NA	NA	NA	NA	NA	NA	NA	NA	NA	NA	NA	NA	NA	NA	NA	NA	NA
DDX60L	4	169277886	169458937	DEAD (Asp-Glu-Ala-Asp) box polypeptide 60-like	0	0	289	11	1.32313	1.21377	0.917345	4.38833	0.95605	1	4009	5	1.00169	1.01354	1.01183	2.23984	0.94894	0.995854	3718	27	5.89004	7.5351	1.2793	30.6055	0	0	16	9	2.29953	1.85166	0.805233	6.89858	0.4644	0.841121	2246	42	2.58942	4.35328	1.68118	16.7814	0.35861	0.806452	1950	11	2.79616
DFNA5	7	24737972	24809244	deafness, autosomal dominant 5	0	0	205	NA	NA	NA	NA	NA	NA	NA	NA	NA	NA	NA	NA	NA	NA	NA	NA	7	4.63918	4.19272	0.903763	12.2741	0.02549	0.234508	507	3	8.70481	2.13284	0.245019	15.0772	0.00057	0.0252163	92	10	2.91399	3.44794	1.18324	9.21485	0.17067	0.678351	1102	3	4.47948
DNAAF1	16	84178865	84212373	dynein, axonemal, assembly factor 1	0	0	6	NA	NA	NA	NA	NA	NA	NA	NA	NA	NA	NA	NA	NA	NA	NA	NA	NA	NA	NA	NA	NA	NA	NA	NA	NA	NA	NA	NA	NA	NA	NA	NA	5	21.4797	13.6594	0.635919	48.0301	0	0	8	NA	NA
ELK4	1	205577071	205601090	ELK4, ETS-domain protein (SRF accessory protein 1)	0	0	320	NA	NA	NA	NA	NA	NA	NA	NA	NA	NA	NA	NA	NA	NA	NA	NA	NA	NA	NA	NA	NA	NA	NA	NA	2	2.64933	0.595517	0.224781	3.74671	0.37888	0.807557	1909	NA	NA	NA	NA	NA	NA	NA	NA	NA	NA
EMR2	19	14843205	14889353	egf-like module containing, mucin-like, hormone receptor-like 2	0	0	266	12	1.94846	1.29921	0.666791	6.74966	0.75996	0.960465	3326	6	2.12293	1.60148	0.754373	5.20011	0.59616	0.899028	2588	12	2.16069	2.1486	0.994408	7.48484	0.36516	0.742758	2300	9	2.85789	2.44571	0.855775	8.57367	0.15321	0.612539	1018	6	2.92871	2.15714	0.736548	7.17385	0.4058	0.835695	2132	7	4.97037
EPPK1	8	144939497	144952632	epiplakin 1	0	0	215	NA	NA	NA	NA	NA	NA	NA	NA	2	38.5757	0	0	54.5543	0	0	6	2	4.9733	0.401488	0.0807288	7.0333	0.05741	0.351442	764	4	2.61415	2.01492	0.770777	5.22829	0.20581	0.663874	1261	NA	NA	NA	NA	NA	NA	NA	NA	NA	NA
EPSTI1	13	43460524	43566407	epithelial stromal interaction 1 (breast)	0	0	58	10	1.93286	1.82302	0.943173	6.11224	0.85129	0.981419	3647	5	1.46729	0.975001	0.664489	3.28097	0.78185	0.957938	3188	28	4.50488	4.98408	1.10637	23.8376	1e-05	0.000698657	58	NA	NA	NA	NA	NA	NA	NA	NA	43	4.38775	5.99279	1.3658	28.7724	0	0	9	4	1.89459
ERAP1	5	96096521	96143803	endoplasmic reticulum aminopeptidase 1	0	0	102	4	2.1197	0.994546	0.469192	4.2394	0.56773	0.918857	2598	4	1.04819	0.786314	0.750166	2.09637	0.93152	0.991777	3668	32	3.96465	4.40917	1.11212	22.4275	0.00486	0.0876787	259	31	6.0083	6.90602	1.14941	33.4528	0	0	11	13	4.65872	4.18195	0.897662	16.7972	0.01671	0.263048	279	8	5.97808
ERAP2	5	96211643	96255420	endoplasmic reticulum aminopeptidase 2	0	0	5	14	2.73085	3.08808	1.13081	10.2179	0.1349	0.631368	898	14	2.81952	1.64287	0.582676	10.5497	0.08773	0.571122	600	21	5.01009	5.42872	1.08356	22.9591	0.00022	0.00911345	113	10	9.00929	14.411	1.59957	28.4899	0	0	12	NA	NA	NA	NA	NA	NA	NA	NA	NA	NA
ERV3-1	7	64451187	64467121	endogenous retrovirus group 3, member 1	0	0	225	8	3.52262	3.73346	1.05985	9.96348	0.03656	0.359387	427	8	1.62991	0.653798	0.401125	4.61008	0.73298	0.947273	3019	12	2.39648	2.05964	0.859446	8.30163	0.27648	0.684371	1891	12	2.38244	1.5195	0.637792	8.25302	0.27398	0.7236	1540	10	1.40323	0.979442	0.697992	4.43739	0.90853	0.993854	4014	15	2.81936
ESYT2	7	158523686	158622944	extended synaptotagmin-like protein 2	0	0	84	43	3.35803	2.96585	0.883213	22.0201	0.00915	0.178171	216	47	3.97625	3.69989	0.930496	27.2598	3e-05	0.00378	29	29	5.24415	4.88501	0.931516	28.2406	0	0	17	31	5.51391	4.82163	0.874449	30.7001	0	0	13	2	5.65856	4.11125	0.726554	8.00242	0.02458	0.333196	324	3	5.20351
F5	1	169483404	169555826	coagulation factor V (proaccelerin, labile factor)	0	0	151	NA	NA	NA	NA	NA	NA	NA	NA	NA	NA	NA	NA	NA	NA	NA	NA	10	1.99014	1.48526	0.746311	6.29336	0.49295	0.820298	2813	9	3.67258	5.22756	1.4234	11.0177	0.02239	0.263374	346	5	8.42145	2.51396	0.298518	18.8309	0.00055	0.02684	90	4	18.7488
FAM107B	10	14560556	14816896	family with sequence similarity 107, member B	0	0	260	8	2.89922	2.05445	0.708621	8.20023	0.10813	0.583508	777	7	1.64953	0.961091	0.582644	4.36426	0.77433	0.956295	3162	17	2.23803	1.38284	0.617884	9.22763	0.72892	0.92715	3675	11	1.68045	1.31463	0.782307	5.57343	0.86796	0.975586	3621	15	1.75566	1.34559	0.766432	6.79963	0.61786	0.920562	2947	15	2.08171
FAM118A	22	45704849	45737836	family with sequence similarity 118, member A	0	0	94	16	4.0562	2.66156	0.656171	16.2248	0.00936	0.178946	220	14	5.26949	3.16091	0.599851	19.7166	0.00023	0.0154893	56	NA	NA	NA	NA	NA	NA	NA	NA	NA	NA	NA	NA	NA	NA	NA	NA	7	1.55299	1.33269	0.858144	4.10884	0.92846	0.997584	4083	7	5.82584
FBP1	9	97365415	97402531	fructose-1,6-bisphosphatase 1	0	0	257	2	2.75076	0.501884	0.182453	3.89016	0.20214	0.695225	1222	2	1.43002	1.03236	0.721921	2.02235	0.64599	0.921899	2737	NA	NA	NA	NA	NA	NA	NA	NA	2	3.23273	0.518788	0.16048	4.57177	0.13737	0.588025	948	NA	NA	NA	NA	NA	NA	NA	NA	NA	NA
FCGBP	19	40353963	40440533	Fc fragment of IgG binding protein	0	0	43	8	5.21773	3.51479	0.673625	14.758	0.00169	0.0577898	123	9	1.81237	1.28955	0.711523	5.43712	0.63013	0.916589	2684	9	5.30074	4.54258	0.856971	15.9022	0.00056	0.0201643	129	10	6.87078	6.19465	0.901594	21.7273	0	0	14	3	5.5243	4.76554	0.862651	9.56836	0.0113	0.208712	236	8	5.81635
FCN1	9	137801431	137809809	ficolin (collagen/fibrinogen domain containing) 1	0	0	301	NA	NA	NA	NA	NA	NA	NA	NA	NA	NA	NA	NA	NA	NA	NA	NA	2	0.10678	0.15101	1.41421	0.15101	1	1	4668	NA	NA	NA	NA	NA	NA	NA	NA	NA	NA	NA	NA	NA	NA	NA	NA	2	7.01844
FCRL3	1	157644111	157670647	Fc receptor-like 3	0	0	7	7	8.61149	8.81639	1.02379	22.7839	4e-05	0.003505	47	5	2.5821	2.14425	0.830428	5.77376	0.20292	0.717811	1103	5	5.37531	3.52159	0.655142	12.0195	0.00619	0.104604	277	7	5.73723	4.13274	0.720338	15.1793	0.00228	0.0706083	131	6	18.7747	16.2909	0.867706	45.9883	0	0	10	5	19.5703
FLYWCH1	16	2961938	3001209	FLYWCH-type zinc finger 1	0	0	35	9	6.6528	3.16457	0.475675	19.9584	8e-05	0.00580138	56	7	12.3362	12.5388	1.01642	32.6386	0	0	7	5	4.28425	1.02168	0.238473	9.57988	0.02157	0.217138	465	5	2.59035	2.20014	0.84936	5.7922	0.28571	0.735142	1579	3	1.68834	1.21331	0.718646	2.92428	0.69551	0.941783	3242	5	1.7961
FMN2	1	240177648	240638489	formin 2	0	0	14	NA	NA	NA	NA	NA	NA	NA	NA	NA	NA	NA	NA	NA	NA	NA	NA	NA	NA	NA	NA	NA	NA	NA	NA	NA	NA	NA	NA	NA	NA	NA	NA	2	217.183	145.379	0.669386	307.143	0	0	11	NA	NA
FN1	2	216225163	216300895	fibronectin 1	0	0	83	NA	NA	NA	NA	NA	NA	NA	NA	18	2.30695	2.32328	1.00708	9.78758	0.62406	0.913635	2668	NA	NA	NA	NA	NA	NA	NA	NA	4	1.81034	0.895047	0.494409	3.62067	0.82693	0.964357	3490	NA	NA	NA	NA	NA	NA	NA	NA	2	3.78859
FOPNL	16	15959577	15982482	FGFR1OP N-terminal like	0	0	169	NA	NA	NA	NA	NA	NA	NA	NA	NA	NA	NA	NA	NA	NA	NA	NA	17	2.98701	3.17417	1.06266	12.3158	0.11572	0.487531	1111	14	4.17734	2.09589	0.501729	15.6302	0.00658	0.14245	188	15	6.4439	10.2073	1.58402	24.9571	1e-05	0.000976	40	23	6.39534
FRG1B	20	29611857	29634010	FSHD region gene 1 family, member B	0	0	39	14	4.65125	3.84152	0.825911	17.4034	0.00104	0.0416594	105	21	5.42717	3.8557	0.710445	24.8704	0	0	8	19	5.50863	5.36956	0.974754	24.0115	2e-05	0.00123184	71	16	3.98825	3.40649	0.854132	15.953	0.00323	0.0876407	150	17	4.62263	3.58742	0.776056	19.0596	0.00046	0.0237685	85	3	10.4529
GAK	4	843064	926161	cyclin G associated kinase	0	0	261	15	3.42637	4.81867	1.40635	13.2703	0.02436	0.291433	351	15	1.88594	1.76	0.933219	7.30422	0.57296	0.894564	2499	23	3.45291	4.34614	1.25869	16.5596	0.00643	0.105982	283	18	2.403	2.84155	1.1825	10.1951	0.2343	0.684105	1393	15	2.2406	2.05349	0.91649	8.67781	0.41067	0.837355	2154	14	1.8692
GLIS3	9	3824127	4348392	GLIS family zinc finger 3	0	0	188	5	3.3011	1.75436	0.531448	7.38149	0.08792	0.53593	690	NA	NA	NA	NA	NA	NA	NA	NA	3	1.99888	1.25759	0.629146	3.46217	0.43669	0.78604	2596	NA	NA	NA	NA	NA	NA	NA	NA	3	3.77742	4.5657	1.20868	6.54269	0.08222	0.535526	672	NA	NA
GLUD1	10	88810243	88854623	glutamate dehydrogenase 1	0	0	28	3	71.187	25.8217	0.362731	123.3	0	0	11	3	36.1011	15.0272	0.416253	62.529	0	0	9	NA	NA	NA	NA	NA	NA	NA	NA	NA	NA	NA	NA	NA	NA	NA	NA	NA	NA	NA	NA	NA	NA	NA	NA	NA	NA
GM2A	5	150591711	150650001	GM2 ganglioside activator	0	0	133	3	3.1661	2.82992	0.893819	5.48384	0.69834	0.948745	3094	3	1.98546	1.5718	0.791652	3.43892	0.57871	0.894564	2524	9	7.53289	4.33094	0.574938	22.5987	0.00302	0.0666822	212	7	4.5751	4.10561	0.89738	12.1046	0.00893	0.16996	212	4	3.30836	0.660163	0.199544	6.61671	0.70622	0.946699	3275	3	6.14238
GMCL1	2	70056774	70108528	germ cell-less, spermatogenesis associated 1	0	0	303	NA	NA	NA	NA	NA	NA	NA	NA	NA	NA	NA	NA	NA	NA	NA	NA	NA	NA	NA	NA	NA	NA	NA	NA	NA	NA	NA	NA	NA	NA	NA	NA	NA	NA	NA	NA	NA	NA	NA	NA	2	1.25041
GMCL1P1	5	177612720	177614300	germ cell-less, spermatogenesis associated 1 pseudogene 1	0	0	131	NA	NA	NA	NA	NA	NA	NA	NA	NA	NA	NA	NA	NA	NA	NA	NA	NA	NA	NA	NA	NA	NA	NA	NA	NA	NA	NA	NA	NA	NA	NA	NA	NA	NA	NA	NA	NA	NA	NA	NA	NA	NA
GNG2	14	52292913	52446060	guanine nucleotide binding protein (G protein), gamma 2	0	0	292	12	3.21965	2.77478	0.861827	11.1532	0.0591	0.449502	552	2	1.76635	0.357615	0.202459	2.498	0.43551	0.84891	2003	17	6.74196	9.44001	1.40019	27.7978	0	0	18	8	1.31125	0.983709	0.75021	3.70876	0.89234	0.982234	3695	17	2.16491	1.9472	0.899436	8.92617	0.48556	0.875704	2434	15	2.18518
GPR35	2	241544848	241570676	G protein-coupled receptor 35	0	0	297	NA	NA	NA	NA	NA	NA	NA	NA	NA	NA	NA	NA	NA	NA	NA	NA	3	3.72124	0.363957	0.0978053	6.44537	0.1141	0.484227	1103	2	3.80889	1.93165	0.507143	5.38659	0.21398	0.675928	1288	5	1.43146	1.47464	1.03017	3.20084	0.90279	0.993144	3992	5	4.30037
GSDMB	17	38060848	38076107	gasdermin B	0	0	184	NA	NA	NA	NA	NA	NA	NA	NA	NA	NA	NA	NA	NA	NA	NA	NA	18	7.36558	5.9898	0.813214	31.2495	0	0	19	16	4.41302	2.86557	0.649343	17.6521	0.00087	0.0341105	103	22	4.06485	4.08277	1.00441	19.0659	0.00082	0.0360144	100	19	3.01681
GTPBP3	19	17445729	17453544	GTP binding protein 3 (mitochondrial)	0	0	280	NA	NA	NA	NA	NA	NA	NA	NA	NA	NA	NA	NA	NA	NA	NA	NA	NA	NA	NA	NA	NA	NA	NA	NA	NA	NA	NA	NA	NA	NA	NA	NA	NA	NA	NA	NA	NA	NA	NA	NA	2	0.800827
GTPBP6	X	220025	230886	GTP binding protein 6 (putative)	0	0	152	2	2.49118	1.03126	0.413966	3.52306	0.28903	0.782165	1554	2	2.44307	0.0436106	0.0178507	3.45503	0.28081	0.76756	1429	9	5.73729	5.42888	0.946245	17.2119	0.00134	0.0384818	162	5	12.2999	11.9668	0.972916	27.5035	1e-05	0.000830612	45	2	3.56993	2.38614	0.6684	5.04865	0.1696	0.678351	1094	NA	NA
GUCY1A2	11	106544738	106889250	guanylate cyclase 1, soluble, alpha 2	0	0	124	NA	NA	NA	NA	NA	NA	NA	NA	2	52.632	63.5439	1.20732	74.4329	0	0	10	NA	NA	NA	NA	NA	NA	NA	NA	NA	NA	NA	NA	NA	NA	NA	NA	NA	NA	NA	NA	NA	NA	NA	NA	NA	NA
HAS1	19	52216365	52227247	hyaluronan synthase 1	0	0	154	6	21.5367	24.9821	1.15998	52.7539	0	0	12	NA	NA	NA	NA	NA	NA	NA	NA	4	4.68868	5.16787	1.1022	9.37737	0.01749	0.19469	420	NA	NA	NA	NA	NA	NA	NA	NA	NA	NA	NA	NA	NA	NA	NA	NA	NA	NA
HCG27	6	31165537	31171745	HLA complex group 27 (non-protein coding)	0	0	107	12	2.70088	1.70302	0.630541	9.35612	0.10566	0.581921	761	11	3.56628	2.43151	0.681806	11.828	0.01681	0.288324	227	11	4.62755	4.28915	0.926873	15.3478	0.00133	0.0384818	160	16	1.74137	1.16598	0.669575	6.96549	0.75165	0.944833	3235	14	3.88396	2.74798	0.70752	14.5325	0.00718	0.164074	192	15	2.84273
HDAC7	12	48176505	48226915	histone deacetylase 7	0	0	318	10	2.16339	2.36105	1.09137	6.84125	0.48222	0.895732	2262	10	1.73525	1.67379	0.964586	5.48733	0.74859	0.948859	3080	4	0.915803	1.37909	1.50589	1.83161	0.91034	0.983366	4332	4	0.77436	0.520865	0.672639	1.54872	0.97346	0.998436	3966	10	2.59697	1.81076	0.697259	8.21233	0.19839	0.703245	1234	11	2.06711
HK2	2	75061108	75120486	hexokinase 2	0	0	182	8	3.78602	4.53298	1.19729	10.7085	0.07701	0.511675	630	3	2.04472	0.668884	0.327128	3.54156	0.46246	0.858339	2103	2	2.25826	0.26896	0.1191	3.19367	0.35107	0.733768	2239	3	1.91545	0.736973	0.384752	3.31766	0.51202	0.863406	2412	4	6.98586	3.88591	0.556254	13.9717	0.00909	0.188732	211	4	4.74381
HLA-A	6	29909037	29913661	major histocompatibility complex, class I, A	0	0	26	8	13.9518	31.9451	2.28967	39.4617	0	0	13	3	48.7577	71.8357	1.47332	84.4508	0	0	11	2	8.4588	0.194306	0.0229709	11.9625	0.00339	0.0727917	218	NA	NA	NA	NA	NA	NA	NA	NA	2	2.02656	0.669091	0.33016	2.866	0.35868	0.806452	1952	NA	NA
HLA-DPB1	6	33043703	33054978	major histocompatibility complex, class II, DP beta 1	0	0	68	15	4.10441	6.23386	1.51882	15.8963	0.0129	0.206782	261	14	4.01968	4.73321	1.17751	15.0403	0.0218	0.33893	251	2	2.08398	1.8635	0.894202	2.94719	0.75004	0.935003	3755	3	2.74625	0.859967	0.313143	4.75664	0.8601	0.975432	3587	2	7.88221	0.0484586	0.00614785	11.1471	0.29218	0.764962	1677	2	11.1943
HLA-DQA1	6	32595956	32614839	major histocompatibility complex, class II, DQ alpha 1	0	0	98	2	2.4088	0.0920749	0.0382243	3.40656	0.30186	0.792029	1603	NA	NA	NA	NA	NA	NA	NA	NA	8	5.22538	4.75362	0.909717	14.7796	0.15367	0.548269	1312	8	9.50885	6.90485	0.72615	26.8951	0.00019	0.0105932	72	21	3.38445	2.88624	0.852795	15.5095	0.04998	0.45923	478	19	4.20643
HLA-DQB1	6	32627244	32636160	major histocompatibility complex, class II, DQ beta 1	0	0	45	10	6.18801	6.75372	1.09142	19.5682	0.00041	0.0207766	83	5	10.291	7.87922	0.765642	23.0114	1e-05	0.00150231	25	5	5.98464	4.73352	0.790944	13.3821	0.00381	0.0783559	225	7	24.6101	35.7525	1.45276	65.1123	0	0	15	13	5.78762	4.57219	0.789995	20.8676	0.00013	0.00936	61	8	7.80733
HLA-DRB1	6	32546546	32557625	major histocompatibility complex, class II, DR beta 1	0	0	168	5	3.99586	3.35953	0.840753	8.93502	0.0504	0.417288	508	2	1.9249	0.133402	0.0693037	2.72221	0.38251	0.825285	1809	NA	NA	NA	NA	NA	NA	NA	NA	NA	NA	NA	NA	NA	NA	NA	NA	32	3.37403	3.62996	1.07585	19.0864	0.01343	0.230408	256	45	3.77348
HLA-F-AS1	6	29694378	29716826	HLA-F antisense RNA 1	0	0	91	23	3.6737	4.39527	1.19642	17.6184	0.00347	0.095864	152	20	2.42603	4.34626	1.79151	10.8496	0.19098	0.701757	1063	45	2.54275	2.29396	0.902158	17.0573	0.07503	0.404288	868	23	3.48234	4.13858	1.18845	16.7007	0.00536	0.125356	174	14	2.93739	3.1061	1.05743	10.9907	0.06503	0.508206	562	17	3.47795
HOXB2	17	46618256	46623441	homeobox B2	0	0	89	3	7.19218	4.70124	0.65366	12.4572	0.00249	0.0740493	141	3	9.21137	10.2257	1.11011	15.9546	0.00083	0.0444107	72	NA	NA	NA	NA	NA	NA	NA	NA	NA	NA	NA	NA	NA	NA	NA	NA	NA	NA	NA	NA	NA	NA	NA	NA	2	2.07262
HOXB3	17	46626232	46682274	homeobox B3	0	0	197	NA	NA	NA	NA	NA	NA	NA	NA	NA	NA	NA	NA	NA	NA	NA	NA	2	2.50025	0.0771945	0.0308747	3.53589	0.23384	0.647253	1690	NA	NA	NA	NA	NA	NA	NA	NA	NA	NA	NA	NA	NA	NA	NA	NA	NA	NA
HPGD	4	175411328	175444305	hydroxyprostaglandin dehydrogenase 15-(NAD)	0	0	186	NA	NA	NA	NA	NA	NA	NA	NA	NA	NA	NA	NA	NA	NA	NA	NA	NA	NA	NA	NA	NA	NA	NA	NA	NA	NA	NA	NA	NA	NA	NA	NA	2	3.80425	0.540673	0.142123	5.38003	0.08751	0.542836	708	2	34.5761
HPS1	10	100175955	100206684	Hermansky-Pudlak syndrome 1	0	0	153	17	9.06596	19.1372	2.11089	37.3799	0	0	14	15	3.39229	3.63103	1.07038	13.1383	0.02201	0.33893	253	21	4.63638	8.37483	1.80633	21.2466	0.00035	0.0134291	122	19	6.9446	14.8571	2.13937	30.2708	0	0	16	7	2.68454	3.16584	1.17928	7.10263	0.16752	0.678351	1084	7	1.67173
IFI44L	1	79085607	79111830	interferon-induced protein 44-like	0	0	305	3	2.69374	1.15325	0.428121	4.6657	0.50356	0.907487	2331	2	0.563779	0.0317265	0.0562746	0.797304	1	1	3892	4	4.13377	2.59315	0.627307	8.26755	0.20862	0.619638	1575	2	1.09658	1.55079	1.41421	1.55079	0.72793	0.941451	3144	9	12.9952	28.3776	2.1837	38.9856	0	0	12	6	2.05318
IFI6	1	27992572	27998729	interferon, alpha-inducible protein 6	0	0	229	2	2.0375	0.908067	0.445677	2.88146	0.37996	0.85101	1877	NA	NA	NA	NA	NA	NA	NA	NA	2	7.06849	3.11742	0.441031	9.99635	0.00599	0.103849	270	NA	NA	NA	NA	NA	NA	NA	NA	2	23.1536	17.0841	0.737858	32.7441	0	0	13	NA	NA
IL1RN	2	113864791	113891593	interleukin 1 receptor antagonist	0	0	199	33	3.56471	2.80096	0.785747	20.4777	0.00377	0.101645	156	2	0.532909	0.132409	0.248464	0.753647	0.95856	0.995854	3753	13	8.53127	11.5719	1.3564	30.7599	0	0	20	NA	NA	NA	NA	NA	NA	NA	NA	NA	NA	NA	NA	NA	NA	NA	NA	NA	NA
IL9R	X	155227246	155240482	interleukin 9 receptor	0	0	106	2	1.0578	0.517959	0.489656	1.49596	0.75457	0.95844	3311	2	2.04223	0.311565	0.152561	2.88815	0.38891	0.826648	1832	3	0.878563	0.47429	0.539848	1.52172	0.91518	0.983848	4353	4	1.69438	1.54129	0.909653	3.38875	0.51037	0.862985	2407	5	11.2052	7.75977	0.692512	25.0557	1e-05	0.000976	41	7	10.4382
IRF8	16	85932409	85956215	interferon regulatory factor 8	0	0	213	20	3.44626	4.82058	1.39879	15.4122	0.02081	0.26685	328	17	3.82719	4.86898	1.27221	15.7799	0.00653	0.172339	148	NA	NA	NA	NA	NA	NA	NA	NA	NA	NA	NA	NA	NA	NA	NA	NA	23	2.23846	1.74068	0.777624	10.7353	0.36938	0.814923	1990	15	2.03483
ITGB3	17	45331212	45421658	integrin, beta 3 (platelet glycoprotein IIIa, antigen CD61)	0	0	241	7	12.7074	9.39723	0.739506	33.6207	0	0	15	2	4.81422	4.08073	0.847641	6.80834	0.06455	0.519434	485	6	2.12659	1.48546	0.698515	5.20907	0.4016	0.765739	2455	2	7.57985	3.28474	0.433351	10.7195	0.01943	0.242577	325	3	1.73848	1.05067	0.604361	3.01114	0.49354	0.878009	2468	8	1.52147
JAK3	19	17935589	17958880	Janus kinase 3	0	0	296	13	2.53215	1.70527	0.673447	9.12978	0.3351	0.821899	1714	2	2.74824	0.353134	0.128495	3.88659	0.2785	0.766449	1418	9	7.71122	9.92683	1.28732	23.1337	0	0	21	NA	NA	NA	NA	NA	NA	NA	NA	3	0.44786	0.725191	1.61923	0.775716	0.99655	1	4366	NA	NA
KANK2	19	11274943	11308467	KN motif and ankyrin repeat domains 2	0	0	281	6	1.96225	1.54194	0.785799	4.80652	0.4139	0.870064	1995	4	1.71476	0.866171	0.505126	3.42953	0.506	0.872984	2264	5	1.56832	0.408939	0.260749	3.50687	0.61454	0.878653	3273	2	23.9781	12.7278	0.530809	33.9101	0	0	17	NA	NA	NA	NA	NA	NA	NA	NA	2	0.46371
KCNMB3	3	178957530	178984790	potassium large conductance calcium-activated channel, subfamily M beta member 3	0	0	2	NA	NA	NA	NA	NA	NA	NA	NA	NA	NA	NA	NA	NA	NA	NA	NA	9	91.267	201.074	2.20314	273.801	0	0	22	3	216.864	290.852	1.34117	375.62	0	0	18	3	128.884	141.961	1.10146	223.234	0	0	14	2	244.197
KIR3DL1	19	55235969	55378448	killer cell immunoglobulin-like receptor, three domains, long cytoplasmic tail, 1	0	0	10	NA	NA	NA	NA	NA	NA	NA	NA	NA	NA	NA	NA	NA	NA	NA	NA	3	16.0638	12.6966	0.790386	27.8234	0	0	23	2	16.1681	0.822977	0.0509013	22.8651	0.00037	0.0185914	81	2	24.6163	31.8434	1.29359	34.8128	0	0	15	10	9.13572
KLF2	19	16435628	16438685	Kruppel-like factor 2 (lung)	0	0	252	NA	NA	NA	NA	NA	NA	NA	NA	2	0.997508	0.982793	0.985248	1.41069	0.82878	0.969287	3339	2	3.07169	0.980136	0.319086	4.34403	0.16498	0.558202	1383	2	3.47553	0.622899	0.179224	4.91515	0.11252	0.553087	827	NA	NA	NA	NA	NA	NA	NA	NA	NA	NA
KLHDC4	16	87730091	87799598	kelch domain containing 4	0	0	171	3	2.84424	1.06934	0.375967	4.92637	0.20203	0.695225	1221	8	3.19092	2.18237	0.683933	9.02528	0.07918	0.546496	563	7	7.71888	14.9049	1.93096	20.4222	0.00014	0.0064249	102	8	2.24134	1.62615	0.725525	6.33948	0.3426	0.780793	1785	5	2.38087	2.27257	0.954511	5.32379	0.34548	0.792832	1913	6	4.58759
KLRC4	12	10559983	10562356	killer cell lectin-like receptor subfamily C, member 4	0	0	242	NA	NA	NA	NA	NA	NA	NA	NA	3	3.49686	2.65428	0.759045	6.05675	0.1179	0.630214	728	NA	NA	NA	NA	NA	NA	NA	NA	NA	NA	NA	NA	NA	NA	NA	NA	3	23.2861	7.17816	0.30826	40.3326	0	0	16	NA	NA
KRT72	12	52979373	52995322	keratin 72	0	0	15	NA	NA	NA	NA	NA	NA	NA	NA	NA	NA	NA	NA	NA	NA	NA	NA	5	7.06604	2.41078	0.341179	15.8001	0.00142	0.0398025	167	6	12.0871	4.42651	0.366217	29.6073	0	0	19	NA	NA	NA	NA	NA	NA	NA	NA	NA	NA
LAMP3	3	182840001	182881627	lysosomal-associated membrane protein 3	0	0	217	8	1.81796	1.51781	0.834897	5.14198	0.61315	0.930962	2768	2	2.09514	0.592203	0.282656	2.96298	0.38576	0.826317	1821	23	1.98826	1.48269	0.745724	9.53536	0.75899	0.93604	3793	2	1.37872	1.37269	0.99563	1.9498	0.67144	0.924949	2952	11	5.10434	8.53739	1.67258	16.9292	0.01026	0.202662	222	NA	NA
LCP1	13	46700055	46786006	lymphocyte cytosolic protein 1 (L-plastin)	0	0	147	NA	NA	NA	NA	NA	NA	NA	NA	NA	NA	NA	NA	NA	NA	NA	NA	17	2.07439	1.31594	0.634375	8.55294	0.43593	0.78604	2594	9	2.25209	2.56435	1.13865	6.75628	0.28057	0.7292	1565	3	6.51623	5.76981	0.885452	11.2864	0.00575	0.145138	174	3	1.76863
LDLR	19	11200038	11244492	low density lipoprotein receptor	0	0	310	7	2.18125	1.53776	0.704989	5.77105	0.73772	0.95653	3241	8	1.56846	1.68952	1.07718	4.43627	0.82148	0.968031	3314	7	2.14294	1.10778	0.516944	5.66968	0.76135	0.936384	3806	7	2.03811	1.75039	0.858829	5.39234	0.55507	0.880998	2563	6	1.98809	1.27617	0.641906	4.86982	0.85355	0.98349	3807	6	1.39081
LDLRAP1	1	25870071	25895377	low density lipoprotein receptor adaptor protein 1	0	0	25	8	7.20989	5.94368	0.824379	20.3926	8e-05	0.00580138	57	8	7.72345	2.93752	0.380338	21.8452	0.00011	0.01023	42	8	7.0007	4.0453	0.577843	19.801	0.00042	0.0159839	123	8	9.75248	4.96499	0.5091	27.5842	0	0	20	NA	NA	NA	NA	NA	NA	NA	NA	2	4.11065
LILRA6	19	54720737	54746649	leukocyte immunoglobulin-like receptor, subfamily A (with TM domain), member 6	0	0	60	6	7.60192	4.95663	0.652024	18.6208	0.0005	0.0233667	89	7	6.22293	2.87981	0.462774	16.4643	0.00083	0.0444107	73	4	5.53004	2.95367	0.534113	11.0601	0.01893	0.201955	437	4	2.76829	1.33694	0.482949	5.53658	0.35669	0.796764	1821	3	4.76558	3.61143	0.757816	8.25422	0.08344	0.53722	681	3	4.07788
LIPA	10	90973326	91174314	lipase A, lysosomal acid, cholesterol esterase	0	0	146	NA	NA	NA	NA	NA	NA	NA	NA	2	9.2016	0.899354	0.0977389	13.013	0.01683	0.288324	228	NA	NA	NA	NA	NA	NA	NA	NA	2	16.4939	6.33075	0.383823	23.3259	0.00045	0.0212965	86	NA	NA	NA	NA	NA	NA	NA	NA	NA	NA
LPIN1	2	11817721	11967535	lipin 1	0	0	81	NA	NA	NA	NA	NA	NA	NA	NA	NA	NA	NA	NA	NA	NA	NA	NA	2	0.0828248	0.117132	1.41421	0.117132	0.99318	1	4638	NA	NA	NA	NA	NA	NA	NA	NA	3	2.06933	0.787233	0.38043	3.58418	0.42467	0.844672	2208	NA	NA
LPL	8	19759228	19824769	lipoprotein lipase	0	0	288	NA	NA	NA	NA	NA	NA	NA	NA	4	2.9484	1.66012	0.563057	5.89681	0.15014	0.6547	891	NA	NA	NA	NA	NA	NA	NA	NA	NA	NA	NA	NA	NA	NA	NA	NA	NA	NA	NA	NA	NA	NA	NA	NA	2	2.47339
LRRC28	15	99791567	99930934	leucine rich repeat containing 28	0	0	82	NA	NA	NA	NA	NA	NA	NA	NA	NA	NA	NA	NA	NA	NA	NA	NA	NA	NA	NA	NA	NA	NA	NA	NA	NA	NA	NA	NA	NA	NA	NA	NA	2	140.224	198.306	1.41421	198.306	0	0	18	2	140.803
LSG1	3	194361517	194393206	large 60S subunit nuclear export GTPase 1	0	0	66	9	5.95612	4.39385	0.737703	17.8684	0.00053	0.0244965	91	8	5.60564	4.83098	0.861808	15.8551	0.00085	0.0447888	74	9	1.93885	0.89405	0.461123	5.81656	0.76848	0.939341	3829	8	1.42778	1.16539	0.816224	4.03838	0.89659	0.982442	3714	3	2.52172	1.02354	0.405888	4.36774	0.35176	0.801956	1925	4	3.75671
LYN	8	56792372	56923940	v-yes-1 Yamaguchi sarcoma viral related oncogene homolog	0	0	283	3	2.8615	2.65937	0.929362	4.95627	0.16709	0.674844	1040	NA	NA	NA	NA	NA	NA	NA	NA	38	10.3997	21.23	2.04141	64.108	0	0	24	NA	NA	NA	NA	NA	NA	NA	NA	24	1.64226	1.03511	0.630295	8.04539	0.82449	0.978427	3701	6	3.18699
MANBA	4	103552660	103682151	mannosidase, beta A, lysosomal	0	0	161	23	2.10486	1.45079	0.68926	10.0945	0.63238	0.936938	2837	18	2.67692	1.7813	0.665427	11.3572	0.19351	0.705485	1071	48	3.84598	3.84827	1.00059	26.6458	0.0001	0.00497979	94	24	3.03157	2.51748	0.83042	14.8516	0.07822	0.489269	648	2	3.81328	2.44153	0.64027	5.39279	0.17395	0.682368	1119	2	0.579161
MB21D2	3	192514604	192635950	Mab-21 domain containing 2	0	0	274	4	2.79535	1.76924	0.632922	5.59071	0.16108	0.66733	1015	4	1.13146	0.734478	0.649143	2.26292	0.84293	0.974685	3378	NA	NA	NA	NA	NA	NA	NA	NA	NA	NA	NA	NA	NA	NA	NA	NA	NA	NA	NA	NA	NA	NA	NA	NA	NA	NA
MIAT	22	27042392	27072438	myocardial infarction associated transcript (non-protein coding)	0	0	321	9	3.7656	1.8278	0.485394	11.2968	0.56565	0.917872	2592	12	1.62165	1.27531	0.786427	5.61758	0.95229	0.995854	3733	NA	NA	NA	NA	NA	NA	NA	NA	9	5.05607	2.81267	0.556295	15.1682	0.05573	0.422386	537	8	1.59321	2.67538	1.67923	4.50629	0.97613	0.999757	4279	4	3.85382
MICA	6	31371356	31383092	MHC class I polypeptide-related sequence A	0	0	159	18	4.3397	4.97793	1.14707	18.4118	0.00126	0.0460831	115	15	4.08243	4.22129	1.03401	15.8112	0.0036	0.119166	118	13	2.3094	1.17678	0.50956	8.32666	0.32918	0.717289	2148	14	2.20908	0.991262	0.448721	8.26563	0.36514	0.798669	1860	12	1.87218	1.49897	0.800657	6.48542	0.6308	0.922919	3000	13	1.74168
MKNK2	19	2037470	2051243	MAP kinase interacting serine/threonine kinase 2	0	0	33	NA	NA	NA	NA	NA	NA	NA	NA	NA	NA	NA	NA	NA	NA	NA	NA	6	17.0739	36.4575	2.13528	41.8222	0	0	25	3	22.3681	35.9766	1.60839	38.7426	0	0	21	3	2.28482	1.12571	0.492691	3.95743	0.28408	0.764245	1626	4	4.82431
MLLT4	6	168227602	168372703	myeloid/lymphoid or mixed-lineage leukemia (trithorax homolog, Drosophila); translocated to, 4	0	0	282	NA	NA	NA	NA	NA	NA	NA	NA	NA	NA	NA	NA	NA	NA	NA	NA	NA	NA	NA	NA	NA	NA	NA	NA	NA	NA	NA	NA	NA	NA	NA	NA	5	2.97751	2.26318	0.760094	6.65791	0.13612	0.638035	937	5	10.8961
MRE11A	11	94152895	94227074	MRE11 meiotic recombination 11 homolog A (S. cerevisiae)	0	0	138	3	18.9635	20.392	1.07533	32.8458	0	0	17	3	8.79747	6.96782	0.792026	15.2377	0.00294	0.107324	107	NA	NA	NA	NA	NA	NA	NA	NA	NA	NA	NA	NA	NA	NA	NA	NA	3	2.7038	0.62584	0.231467	4.68312	0.18875	0.693921	1192	4	4.54122
MS4A1	11	60223225	60238233	membrane-spanning 4-domains, subfamily A, member 1	0	0	87	6	18.7131	10.6634	0.569833	45.8376	0	0	18	6	12.0623	7.94599	0.658745	29.5465	0	0	12	NA	NA	NA	NA	NA	NA	NA	NA	NA	NA	NA	NA	NA	NA	NA	NA	2	27.8051	0.373327	0.0134266	39.3224	0	0	19	7	13.5513
MS4A14	11	60146003	60185161	membrane-spanning 4-domains, subfamily A, member 14	0	0	21	6	18.7131	10.6634	0.569833	45.8376	0	0	18	6	12.0623	7.94599	0.658745	29.5465	0	0	12	NA	NA	NA	NA	NA	NA	NA	NA	NA	NA	NA	NA	NA	NA	NA	NA	2	27.8051	0.373327	0.0134266	39.3224	0	0	19	7	13.5513
MS4A7	11	60145955	60163424	membrane-spanning 4-domains, subfamily A, member 7	0	0	75	7	12.6265	11.6182	0.920139	33.4067	0	0	19	8	6.61653	5.71574	0.863858	18.7144	0.00023	0.0154893	58	6	4.38852	5.14535	1.17246	10.7496	0.0474	0.326293	680	6	4.39238	3.68469	0.838882	10.7591	0.03293	0.3301	406	5	8.81708	7.42051	0.841606	19.7156	0.00019	0.0120939	67	7	8.59881
MSR1	8	15965387	16424999	macrophage scavenger receptor 1	0	0	272	NA	NA	NA	NA	NA	NA	NA	NA	NA	NA	NA	NA	NA	NA	NA	NA	NA	NA	NA	NA	NA	NA	NA	NA	4	1.40261	1.28405	0.915471	2.80522	0.82895	0.965002	3496	NA	NA	NA	NA	NA	NA	NA	NA	NA	NA
MTMR1	X	149861435	149933576	myotubularin related protein 1	0	0	220	4	6.5514	6.18289	0.943752	13.1028	0.00398	0.104624	160	3	5.41369	5.40252	0.997937	9.37679	0.01421	0.263979	210	2	22.5689	15.415	0.683019	31.9173	0	0	26	3	12.5296	4.66431	0.372264	21.7019	1e-05	0.000830612	47	6	2.27235	2.97944	1.31117	5.56611	0.43088	0.845966	2237	9	2.76117
MX1	21	42792231	42831141	myxovirus (influenza virus) resistance 1, interferon-inducible protein p78 (mouse)	0	0	206	14	2.64771	1.38181	0.521891	9.90681	0.12083	0.610831	832	4	3.25371	2.60643	0.801067	6.50741	0.12886	0.642597	783	42	3.07327	3.49788	1.13816	19.9171	0.03483	0.276108	590	6	1.88926	1.19389	0.631937	4.62771	0.59135	0.891124	2699	27	8.23753	11.2524	1.36599	42.8035	0	0	20	9	7.83756
MYO15B	17	73584139	73622929	myosin XVB pseudogene	0	0	140	15	8.06219	5.30398	0.657883	31.2247	0	0	20	16	6.74969	4.36804	0.647147	26.9987	0	0	13	11	2.31899	1.5962	0.688315	7.69123	0.30084	0.702711	2004	10	2.16375	1.16712	0.539397	6.84238	0.44325	0.8325	2167	7	1.97838	1.25996	0.636865	5.23431	0.4353	0.847629	2254	10	2.4567
MYO1F	19	8585674	8642461	myosin IF	0	0	196	11	7.50712	13.2674	1.7673	24.8983	0	0	21	16	4.38256	5.55082	1.26657	17.5302	0.00137	0.063705	84	19	1.86199	0.90583	0.486486	8.1162	0.54922	0.853129	3012	17	2.64695	2.96143	1.11881	10.9136	0.1026	0.537001	773	11	3.13291	2.38954	0.762721	10.3907	0.07138	0.526093	591	16	4.55977
NAPRT1	8	144656955	144660819	nicotinate phosphoribosyltransferase domain containing 1	0	0	64	NA	NA	NA	NA	NA	NA	NA	NA	NA	NA	NA	NA	NA	NA	NA	NA	NA	NA	NA	NA	NA	NA	NA	NA	NA	NA	NA	NA	NA	NA	NA	NA	4	5.15371	1.61848	0.314041	10.3074	0.03053	0.371434	360	5	3.28279
NARF	17	80416056	80448413	nuclear prelamin A recognition factor	0	0	113	7	7.38947	11.8782	1.60745	19.5507	8e-05	0.00580138	58	8	6.14663	4.86937	0.792202	17.3853	0.00028	0.0185369	59	NA	NA	NA	NA	NA	NA	NA	NA	NA	NA	NA	NA	NA	NA	NA	NA	10	5.17203	5.60314	1.08335	16.3554	0.00114	0.0467933	107	10	10.0306
NARFL	16	779753	791329	nuclear prelamin A recognition factor-like	0	0	65	7	7.38947	11.8782	1.60745	19.5507	8e-05	0.00580138	58	8	6.14663	4.86937	0.792202	17.3853	0.00028	0.0185369	59	NA	NA	NA	NA	NA	NA	NA	NA	NA	NA	NA	NA	NA	NA	NA	NA	10	5.17203	5.60314	1.08335	16.3554	0.00114	0.0467933	107	10	10.0306
NCALD	8	102698771	103137135	neurocalcin delta	0	0	238	2	4.46732	2.85905	0.639993	6.31774	0.06077	0.453289	561	2	0.70616	0.247301	0.350205	0.998662	0.89229	0.982349	3546	2	2.29225	0.881815	0.384693	3.24174	0.29264	0.69959	1953	2	1.94023	0.452767	0.233357	2.7439	0.39583	0.81437	1977	2	2.38546	2.42313	1.01579	3.37355	0.32787	0.783706	1835	5	5.35155
NDST1	5	149865381	149937773	N-deacetylase/N-sulfotransferase (heparan glucosaminyl) 1	0	0	267	NA	NA	NA	NA	NA	NA	NA	NA	NA	NA	NA	NA	NA	NA	NA	NA	4	1.53899	1.30697	0.849239	3.07797	0.82651	0.959309	4033	3	3.29092	2.06025	0.626042	5.70004	0.22826	0.684105	1350	NA	NA	NA	NA	NA	NA	NA	NA	NA	NA
NDUFA10	2	240831867	240964819	NADH dehydrogenase (ubiquinone) 1 alpha subcomplex, 10, 42kDa	0	0	304	3	2.18806	2.72829	1.2469	3.78983	0.31934	0.81015	1657	6	1.34674	1.12422	0.834768	3.29883	0.80256	0.963368	3254	4	1.84204	1.25685	0.682312	3.68408	0.68682	0.912178	3524	4	1.93815	0.702023	0.362212	3.87631	0.58379	0.888962	2672	10	4.06695	3.60458	0.886309	12.8608	0.02262	0.31564	313	10	2.19678
NEU4	2	242749920	242758739	sialidase 4	0	0	104	NA	NA	NA	NA	NA	NA	NA	NA	NA	NA	NA	NA	NA	NA	NA	NA	NA	NA	NA	NA	NA	NA	NA	NA	NA	NA	NA	NA	NA	NA	NA	NA	NA	NA	NA	NA	NA	NA	NA	NA	NA	NA
NFKBIE	6	44225903	44233500	nuclear factor of kappa light polypeptide gene enhancer in B-cells inhibitor, epsilon	0	0	116	NA	NA	NA	NA	NA	NA	NA	NA	NA	NA	NA	NA	NA	NA	NA	NA	2	1.73534	0.948466	0.546561	2.45413	0.80801	0.953782	3965	2	3.09803	1.52566	0.492461	4.38127	0.25221	0.701637	1463	2	93.1593	121.085	1.29977	131.747	0	0	21	2	54.2984
NFXL1	4	47849257	47916653	nuclear transcription factor, X-box binding-like 1	0	0	128	NA	NA	NA	NA	NA	NA	NA	NA	NA	NA	NA	NA	NA	NA	NA	NA	NA	NA	NA	NA	NA	NA	NA	NA	NA	NA	NA	NA	NA	NA	NA	NA	NA	NA	NA	NA	NA	NA	NA	NA	NA	NA
NINJ1	9	95883771	95896570	ninjurin 1	0	0	37	6	17.0999	37.374	2.18563	41.886	0	0	22	5	2.20352	0.344302	0.156251	4.92722	0.32322	0.79413	1588	4	27.2038	49.0743	1.80395	54.4075	0	0	27	3	1.1606	1.04294	0.898614	2.01023	0.76348	0.945634	3286	7	3.14734	0.782347	0.248574	8.32707	0.07388	0.529071	613	5	1.44423
NLRP2	19	55464498	55512510	NLR family, pyrin domain containing 2	0	0	23	8	8.07582	8.57607	1.06194	22.8419	0	0	23	8	5.0688	3.95005	0.779287	14.3367	0.0023	0.0863827	104	NA	NA	NA	NA	NA	NA	NA	NA	NA	NA	NA	NA	NA	NA	NA	NA	9	3.11042	1.93918	0.623448	9.33125	0.09483	0.562662	740	9	3.85789
NOTCH2	1	120454176	120612240	notch 2	0	0	110	3	7.78852	7.48722	0.961315	13.4901	0.00351	0.095864	154	2	12.0986	7.80623	0.645216	17.1101	0.00012	0.0105787	43	5	3.11129	3.03021	0.973938	6.95706	0.26331	0.675002	1826	4	1.64771	1.63289	0.991005	3.29542	0.94126	0.993238	3852	3	15.7219	9.34613	0.594468	27.2311	0	0	22	5	7.11246
NOTCH2NL	1	145209119	145291972	notch 2 N-terminal like	0	0	12	3	7.78852	7.48722	0.961315	13.4901	0.00351	0.095864	154	2	12.0986	7.80623	0.645216	17.1101	0.00012	0.0105787	43	4	4.61976	2.5249	0.546542	9.23952	0.0439	0.317123	648	2	9.72762	6.41359	0.659318	13.7569	0.00085	0.0339167	102	3	15.7219	9.34613	0.594468	27.2311	0	0	22	5	7.11246
NPPA-AS1	1	11901074	11908136	NPPA antisense RNA 1	0	0	248	2	1.51683	0	0	2.14513	0.59973	0.925413	2725	2	9.35997	0	0	13.237	0.00356	0.118849	117	3	3.02298	2.41812	0.799912	5.23595	0.1609	0.552804	1362	NA	NA	NA	NA	NA	NA	NA	NA	NA	NA	NA	NA	NA	NA	NA	NA	NA	NA
NRP1	10	33466420	33625190	neuropilin 1	0	0	54	16	2.96251	3.25372	1.0983	11.85	0.42205	0.87386	2029	13	2.60198	2.65262	1.01947	9.38156	0.38578	0.826317	1822	8	34.5656	14.2811	0.41316	97.7663	0	0	28	8	12.1177	6.15232	0.507715	34.2739	0	0	22	6	26.6245	29.1429	1.09459	65.2165	0	0	23	9	17.5061
OAS1	12	113344582	113369990	2'-5'-oligoadenylate synthetase 1, 40/46kDa	0	0	322	NA	NA	NA	NA	NA	NA	NA	NA	NA	NA	NA	NA	NA	NA	NA	NA	NA	NA	NA	NA	NA	NA	NA	NA	NA	NA	NA	NA	NA	NA	NA	NA	3	2.10634	0.940487	0.446503	3.64829	0.85441	0.983615	3815	NA	NA
OLFM4	13	53602894	53626192	olfactomedin 4	0	0	56	NA	NA	NA	NA	NA	NA	NA	NA	NA	NA	NA	NA	NA	NA	NA	NA	2	78.8434	50.2624	0.637497	111.501	0	0	29	2	30.4305	11.5191	0.378539	43.0352	0	0	23	NA	NA	NA	NA	NA	NA	NA	NA	NA	NA
ORM1	9	117085336	117088755	orosomucoid 1	0	0	189	2	0.968932	0.541246	0.558601	1.37028	0.84733	0.980794	3631	NA	NA	NA	NA	NA	NA	NA	NA	NA	NA	NA	NA	NA	NA	NA	NA	NA	NA	NA	NA	NA	NA	NA	NA	NA	NA	NA	NA	NA	NA	NA	NA	NA	NA
P2RX4	12	121647660	121671909	purinergic receptor P2X, ligand-gated ion channel, 4	0	0	48	NA	NA	NA	NA	NA	NA	NA	NA	NA	NA	NA	NA	NA	NA	NA	NA	NA	NA	NA	NA	NA	NA	NA	NA	NA	NA	NA	NA	NA	NA	NA	NA	21	6.65748	7.19709	1.08105	30.5084	0	0	24	11	17.0093
P2RX7	12	121570622	121623876	purinergic receptor P2X, ligand-gated ion channel, 7	0	0	194	NA	NA	NA	NA	NA	NA	NA	NA	NA	NA	NA	NA	NA	NA	NA	NA	20	4.15979	4.67618	1.12414	18.6031	0.00526	0.09362	263	4	7.31963	2.74387	0.374865	14.6393	0.00042	0.02035	83	3	3.43924	2.20006	0.639693	5.95694	0.68301	0.938994	3194	3	0.978215
PABPC1	8	101698044	101735037	poly(A) binding protein, cytoplasmic 1	0	0	249	6	15.4751	21.4179	1.38402	37.9061	0	0	24	3	6.98086	9.40086	1.34666	12.0912	0.00899	0.207781	169	NA	NA	NA	NA	NA	NA	NA	NA	NA	NA	NA	NA	NA	NA	NA	NA	2	2.00849	0.251622	0.125279	2.84043	0.36949	0.814923	1991	2	3.18178
PADI2	1	17393256	17445948	peptidyl arginine deiminase, type II	0	0	172	NA	NA	NA	NA	NA	NA	NA	NA	NA	NA	NA	NA	NA	NA	NA	NA	17	13.5503	9.57607	0.706706	55.8693	0	0	30	19	8.13703	7.94409	0.976289	35.4685	0	0	24	NA	NA	NA	NA	NA	NA	NA	NA	NA	NA
PARP12	7	139723544	139763521	poly (ADP-ribose) polymerase family, member 12	0	0	309	NA	NA	NA	NA	NA	NA	NA	NA	NA	NA	NA	NA	NA	NA	NA	NA	12	1.0868	0.531686	0.489222	3.76479	0.98977	1	4625	6	2.3789	1.50626	0.633177	5.82708	0.34331	0.781035	1789	12	9.3733	16.7608	1.78815	32.4701	0	0	25	9	6.60734
PARP15	3	122296449	122357894	poly (ADP-ribose) polymerase family, member 15	0	0	61	3	6.88812	7.41391	1.07633	11.9306	0.01086	0.18996	240	2	2.01838	0.654539	0.324289	2.85442	0.63343	0.91698	2697	2	2.47934	1.73732	0.700721	3.50631	0.38535	0.753477	2394	2	3.86817	0.246985	0.0638506	5.47042	0.10939	0.546778	813	15	9.27902	14.7726	1.59204	35.9375	0	0	26	9	8.9565
PCGF3	4	699537	764428	polycomb group ring finger 3	0	0	204	7	5.14422	5.83811	1.13489	13.6103	0.00837	0.168841	208	13	3.97432	4.20986	1.05927	14.3296	0.01317	0.252652	202	22	5.66728	11.151	1.96762	26.5819	1e-05	0.000698657	62	5	18.5666	38.3529	2.0657	41.5161	0	0	25	22	2.65922	3.00187	1.12885	12.4729	0.17315	0.680819	1117	26	2.96765
PDE4D	5	58264865	59817947	phosphodiesterase 4D, cAMP-specific	0	0	216	13	1.95712	1.74867	0.893494	7.05649	0.76072	0.960465	3329	12	2.37201	1.46317	0.616846	8.2169	0.3059	0.779901	1531	4	2.27725	1.6958	0.74467	4.55451	0.62635	0.885169	3309	3	1.79843	1.09224	0.60733	3.11497	0.6958	0.930936	3042	136	3.09645	2.41491	0.779897	36.1105	1e-05	0.000976	42	59	3.2835
PDE4DIP	1	144836157	145076186	phosphodiesterase 4D interacting protein	0	0	9	79	3.38576	3.30984	0.977576	30.0933	3e-05	0.002804	45	42	3.68268	3.50935	0.952932	23.8665	0.00019	0.0134935	54	221	2.80386	2.22352	0.793021	41.6824	1e-05	0.000698657	63	29	5.13009	6.39794	1.24714	27.6264	0	0	26	136	3.09645	2.41491	0.779897	36.1105	1e-05	0.000976	42	59	3.2835
PDE9A	21	44073746	44195619	phosphodiesterase 9A	0	0	253	2	4.43798	0.355557	0.0801167	6.27626	0.06383	0.462443	580	NA	NA	NA	NA	NA	NA	NA	NA	2	29.7622	5.82412	0.195688	42.0901	0	0	31	NA	NA	NA	NA	NA	NA	NA	NA	NA	NA	NA	NA	NA	NA	NA	NA	NA	NA
PDPR	16	70147529	70195203	pyruvate dehydrogenase phosphatase regulatory subunit	0	0	31	3	3.98252	3.35146	0.841542	6.89793	0.13045	0.628019	872	4	4.23325	2.81872	0.665854	8.46649	0.05416	0.495825	426	5	5.77519	5.12507	0.887428	12.9137	0.00641	0.105982	281	4	3.04125	1.81585	0.597071	6.08251	0.23028	0.684105	1363	6	4.44678	2.73581	0.615233	10.8923	0.02242	0.31564	311	8	3.69135
PFKP	10	3108525	3179904	phosphofructokinase, platelet	0	0	71	5	3.90401	2.69443	0.690168	8.72964	0.09058	0.542113	702	3	1.98979	0.508413	0.255511	3.44642	0.46119	0.857982	2098	34	5.00398	7.01011	1.40091	29.178	0	0	32	28	3.05101	3.4124	1.11845	16.1444	0.00847	0.167322	206	7	2.09529	1.22854	0.586335	5.54361	0.84637	0.98349	3775	7	2.95749
PITPNA	17	1421012	1466110	phosphatidylinositol transfer protein, alpha	0	0	284	25	4.192	3.6162	0.862642	20.96	0.00022	0.0134104	69	20	2.46039	2.34268	0.952156	11.0032	0.16423	0.665266	961	23	1.69062	1.76059	1.04139	8.10792	0.95528	0.995473	4492	13	3.09509	1.95529	0.631737	11.1595	0.13574	0.586071	942	4	1.81187	1.34461	0.742112	3.62374	0.47377	0.869899	2392	4	0.956796
PKIB	6	122793076	123047518	protein kinase (cAMP-dependent, catalytic) inhibitor beta	0	0	49	NA	NA	NA	NA	NA	NA	NA	NA	2	66.3197	87.4251	1.31824	93.7902	0	0	14	NA	NA	NA	NA	NA	NA	NA	NA	2	73.09	48.8106	0.667815	103.365	0	0	27	NA	NA	NA	NA	NA	NA	NA	NA	NA	NA
PLA2G4C	19	48551100	48614074	phospholipase A2, group IVC (cytosolic, calcium-independent)	0	0	111	4	2.81888	0.462787	0.164174	5.63777	0.18072	0.686752	1106	NA	NA	NA	NA	NA	NA	NA	NA	5	3.3048	2.82798	0.85572	7.38975	0.08346	0.419631	931	3	10.8675	13.3728	1.23053	18.8231	0.00055	0.0245989	91	3	1.75987	0.517968	0.294322	3.04818	0.48052	0.872559	2417	4	2.42407
PLCG2	16	81772702	81991899	phospholipase C, gamma 2 (phosphatidylinositol-specific)	0	0	185	18	3.46069	3.38377	0.977775	14.6825	0.01275	0.206256	259	20	1.80359	1.19382	0.661914	8.0659	0.64623	0.921904	2738	22	4.23249	6.57176	1.55269	19.8521	0.00129	0.0382183	158	19	2.17615	1.28597	0.590939	9.48561	0.53637	0.872991	2500	15	4.45277	3.32026	0.745662	17.2455	0.00187	0.0657043	125	16	9.45757
PLEC	8	144989321	145050902	plectin	0	0	16	NA	NA	NA	NA	NA	NA	NA	NA	2	0.54478	0.120677	0.221515	0.770435	0.98843	1	3858	20	7.94474	3.341	0.42053	35.53	0	0	33	24	9.23588	4.06837	0.440496	45.2464	0	0	28	NA	NA	NA	NA	NA	NA	NA	NA	NA	NA
PLXND1	3	129274018	129325661	plexin D1	0	0	315	10	2.51071	2.04487	0.814458	7.93957	0.73878	0.95653	3245	9	3.6648	2.19326	0.598466	10.9944	0.12182	0.632751	752	NA	NA	NA	NA	NA	NA	NA	NA	NA	NA	NA	NA	NA	NA	NA	NA	10	1.03495	0.732999	0.708246	3.2728	0.99715	1	4367	12	2.14623
POC1B	12	89813495	89919801	POC1 centriolar protein B	0	0	8	4	2.0409	1.13861	0.557895	4.0818	0.39483	0.861326	1928	4	4.61478	2.61177	0.565958	9.22955	0.03021	0.398516	295	4	2.63963	0.571615	0.216551	5.27927	0.22428	0.638826	1643	4	4.12531	3.94108	0.95534	8.25062	0.03561	0.346729	418	NA	NA	NA	NA	NA	NA	NA	NA	NA	NA
POC5	5	74969949	75013313	POC5 centriolar protein	0	0	158	6	2.56872	1.15773	0.450702	6.29206	0.21915	0.70952	1297	4	4.08155	6.20216	1.51956	8.1631	0.04937	0.488152	392	17	6.31692	7.0578	1.11729	26.0453	0	0	34	3	3.52314	2.95846	0.839722	6.10226	0.0918	0.519208	719	NA	NA	NA	NA	NA	NA	NA	NA	NA	NA
POLR2J	7	102113565	102119354	polymerase (RNA) II (DNA directed) polypeptide J, 13.3kDa	0	0	180	NA	NA	NA	NA	NA	NA	NA	NA	NA	NA	NA	NA	NA	NA	NA	NA	3	15.1164	21.8887	1.44801	26.1823	3e-05	0.00171256	81	7	5.69332	4.32243	0.759211	15.0631	0.00206	0.0644938	130	4	3.7452	4.36607	1.16578	7.49039	0.07775	0.530927	643	4	15.7111
POLR2J4	7	43980494	44058774	polymerase (RNA) II (DNA directed) polypeptide J4, pseudogene	0	0	59	8	3.95364	3.78992	0.958592	11.1826	0.02717	0.308857	370	10	3.14588	3.28324	1.04366	9.94815	0.06702	0.522962	499	11	5.45321	5.59876	1.02669	18.0862	0.00055	0.0201137	128	4	4.32373	3.75251	0.867887	8.64747	0.02882	0.302418	387	5	12.1681	21.5101	1.76775	27.2087	0	0	27	12	9.03675
POU6F1	12	51580719	51611477	POU class 6 homeobox 1	0	0	276	4	2.40748	0.83577	0.347156	4.81495	0.26039	0.75456	1451	4	2.538	2.07668	0.818235	5.076	0.21679	0.733194	1152	13	3.56072	4.23144	1.18837	12.8384	0.02013	0.207758	453	13	3.51538	2.77748	0.790095	12.6749	0.01999	0.246536	329	NA	NA	NA	NA	NA	NA	NA	NA	NA	NA
PPIEL	1	39997510	40024379	peptidylprolyl isomerase E-like pseudogene	0	0	44	4	2.70713	1.38713	0.512398	5.41426	0.18432	0.688618	1125	4	10.1903	15.1981	1.49143	20.3806	0.00019	0.0134935	55	8	5.60565	5.57371	0.994301	15.8552	0.00063	0.0215258	137	7	3.58246	2.4797	0.692178	9.47829	0.03805	0.357652	433	4	21.1369	21.4777	1.01613	42.2738	0	0	28	5	13.0742
PPIG	2	170440850	170497916	peptidylprolyl isomerase G (cyclophilin G)	0	0	63	NA	NA	NA	NA	NA	NA	NA	NA	2	1.83877	2.15273	1.17074	2.60042	0.63187	0.916822	2692	2	30.2179	36.7068	1.21474	42.7345	0	0	35	2	57.4989	80.4481	1.39913	81.3157	0	0	29	3	2.47899	2.28614	0.922209	4.29373	0.40086	0.830815	2116	4	2.23831
PPP1R2	3	195241221	195270209	protein phosphatase 1, regulatory (inhibitor) subunit 2	0	0	250	5	13.454	26.865	1.99681	30.084	0	0	25	6	8.73425	16.7124	1.91343	21.3944	4e-05	0.004464	35	2	2.19323	1.08778	0.495973	3.1017	0.3125	0.712742	2050	2	2.31752	0.269935	0.116476	3.27747	0.27605	0.724854	1550	4	2.21073	0.874856	0.395732	4.42145	0.36882	0.814408	1989	6	1.77241
PREX1	20	47240790	47444420	phosphatidylinositol-3,4,5-trisphosphate-dependent Rac exchange factor 1	0	0	313	17	3.97604	3.62315	0.911244	16.3936	0.08592	0.533047	675	16	1.82213	0.720443	0.395385	7.28851	0.90557	0.986763	3583	36	3.05782	2.08413	0.681574	18.3469	0.18354	0.588629	1455	24	2.42508	3.08354	1.27152	11.8804	0.51992	0.86751	2438	15	1.89611	1.28329	0.676804	7.3436	0.92945	0.997584	4091	2	1.78943
PRKAG2	7	151253197	151574210	protein kinase, AMP-activated, gamma 2 non-catalytic subunit	0	0	246	6	2.77367	1.14397	0.41244	6.79407	0.13243	0.63052	883	6	1.7834	0.92186	0.516911	4.36842	0.49636	0.869155	2228	79	3.53227	4.40195	1.24621	31.3955	1e-05	0.000698657	64	NA	NA	NA	NA	NA	NA	NA	NA	14	1.80988	1.14194	0.63095	6.77193	0.61952	0.921383	2951	4	1.99815
PRR5	22	45064593	45133561	proline rich 5 (renal)	0	0	237	4	0.950081	0.981684	1.03326	1.90016	0.95382	1	3995	4	0.906163	0.520942	0.574888	1.81233	0.95028	0.995854	3724	NA	NA	NA	NA	NA	NA	NA	NA	4	1.31327	1.1347	0.864028	2.62655	0.80149	0.958304	3402	3	2.31945	0.90073	0.388338	4.0174	0.77855	0.966948	3536	3	1.05395
PRR5L	11	36317838	36486754	proline rich 5 like	0	0	73	8	1.74019	0.671034	0.385611	4.92199	0.71914	0.954596	3166	8	3.97819	5.57308	1.40091	11.252	0.01698	0.289624	229	NA	NA	NA	NA	NA	NA	NA	NA	NA	NA	NA	NA	NA	NA	NA	NA	24	3.43655	2.6645	0.775343	16.8356	0.01609	0.258551	273	30	2.62561
PTTG1IP	21	46269500	46293752	pituitary tumor-transforming 1 interacting protein	0	0	67	15	5.01803	7.94419	1.58313	19.4347	0.00033	0.0177946	78	13	7.59792	8.02047	1.05561	27.3947	0	0	15	15	6.48797	5.32351	0.820521	25.1278	0	0	36	13	5.30481	5.20175	0.980574	19.1268	0.00024	0.0128526	76	16	2.78364	1.13404	0.407396	11.1346	0.06609	0.510908	568	16	2.35107
PVT1	8	128806779	129113499	Pvt1 oncogene (non-protein coding)	0	0	183	4	1.17739	0.340078	0.28884	2.35478	0.84706	0.980794	3629	2	1.17933	1.28884	1.09285	1.66783	0.77002	0.953665	3153	19	2.97178	3.66522	1.23334	12.9537	0.0473	0.326293	678	11	5.28681	8.73327	1.6519	17.5344	0.00118	0.0448454	107	9	2.99307	3.88019	1.29639	8.97921	0.09984	0.56623	769	5	2.1237
RAB11FIP3	16	475619	573011	RAB11 family interacting protein 3 (class II)	0	0	195	2	2.61923	2.72616	1.04082	3.70416	0.27497	0.766244	1509	4	1.81055	1.92941	1.06565	3.62109	0.54521	0.886932	2400	27	3.02736	3.7316	1.23263	15.7306	0.01822	0.199133	427	24	2.86337	2.56541	0.895941	14.0276	0.05363	0.419957	519	NA	NA	NA	NA	NA	NA	NA	NA	2	2.20783
RAB7L1	1	205737114	205744588	RAB7, member RAS oncogene family-like 1	0	0	18	2	33.7192	46.9819	1.39333	47.6862	0	0	26	2	23.0527	31.0047	1.34495	32.6014	0	0	16	5	19.377	31.5345	1.62741	43.3284	0	0	37	5	17.2789	31.7691	1.8386	38.6369	0	0	30	2	54.7892	73.5612	1.34262	77.4837	0	0	29	NA	NA
RABGGTA	14	24734744	24740945	Rab geranylgeranyltransferase, alpha subunit	0	0	143	NA	NA	NA	NA	NA	NA	NA	NA	NA	NA	NA	NA	NA	NA	NA	NA	NA	NA	NA	NA	NA	NA	NA	NA	NA	NA	NA	NA	NA	NA	NA	NA	NA	NA	NA	NA	NA	NA	NA	NA	NA	NA
RBMS1	2	161128662	161350305	RNA binding motif, single stranded interacting protein 1	0	0	53	NA	NA	NA	NA	NA	NA	NA	NA	5	1.30255	1.36672	1.04926	2.9126	0.77036	0.953665	3154	6	12.4003	25.9105	2.0895	30.3745	0	0	38	4	3.29147	3.42255	1.03983	6.58294	0.11716	0.56033	851	5	14.6871	27.9765	1.90483	32.8414	0	0	30	7	10.6404
RCSD1	1	167599330	167675486	RCSD domain containing 1	0	0	291	11	2.0389	1.15353	0.565761	6.76227	0.40617	0.868693	1965	6	4.26559	3.36017	0.787739	10.4485	0.03176	0.402775	308	14	3.30078	3.3502	1.01497	12.3504	0.02688	0.238758	526	10	2.93201	2.46958	0.842284	9.27183	0.10278	0.537001	778	4	3.8391	0.879368	0.229056	7.6782	0.04723	0.451437	459	6	2.38257
RDH13	19	55550476	55582659	retinol dehydrogenase 13 (all-trans/9-cis)	0	0	178	13	3.76654	2.33788	0.620699	13.5804	0.00741	0.158419	196	6	5.44462	3.39103	0.622823	13.3365	0.00426	0.135281	123	3	2.39272	1.57672	0.658967	4.14431	0.25376	0.667115	1780	3	2.50421	1.02509	0.409346	4.33741	0.23046	0.684105	1365	2	1.11668	0.897982	0.804152	1.57923	0.80271	0.974748	3614	2	1.27025
RFC1	4	39289076	39367995	replication factor C (activator 1) 1, 145kDa	0	0	306	NA	NA	NA	NA	NA	NA	NA	NA	NA	NA	NA	NA	NA	NA	NA	NA	NA	NA	NA	NA	NA	NA	NA	NA	NA	NA	NA	NA	NA	NA	NA	NA	3	1.75509	0.681426	0.388257	3.0399	0.77991	0.967778	3539	4	2.04077
RHOH	4	40192673	40248587	ras homolog family member H	0	0	314	NA	NA	NA	NA	NA	NA	NA	NA	NA	NA	NA	NA	NA	NA	NA	NA	NA	NA	NA	NA	NA	NA	NA	NA	NA	NA	NA	NA	NA	NA	NA	NA	2	1.4176	0.17903	0.126291	2.00479	0.81408	0.975563	3665	2	3.66656
RNF144B	6	18368779	18469105	ring finger protein 144B	0	0	268	9	13.8415	28.3579	2.04876	41.5245	0	0	27	4	3.56627	4.65305	1.30474	7.13253	0.07089	0.526419	526	23	3.15946	2.74015	0.867285	15.1523	0.01577	0.185011	399	2	0.993869	1.0966	1.10336	1.40554	0.85308	0.973528	3563	3	2.6451	1.07502	0.406418	4.58145	0.20444	0.705274	1272	NA	NA
RNF168	3	196195654	196230639	ring finger protein 168, E3 ubiquitin protein ligase	0	0	317	5	1.72241	1.18117	0.685769	3.85142	0.68956	0.945336	3068	4	1.22977	1.31611	1.07021	2.45955	0.85158	0.976804	3402	4	2.59295	1.26763	0.488876	5.18591	0.38699	0.755499	2397	5	3.54426	3.85871	1.08872	7.92521	0.08324	0.504147	672	3	16.1298	6.18813	0.383645	27.9377	0	0	31	4	7.57448
RPS2	16	2012053	2014861	ribosomal protein S2	0	0	207	NA	NA	NA	NA	NA	NA	NA	NA	NA	NA	NA	NA	NA	NA	NA	NA	4	18.7107	4.24831	0.227053	37.4214	0	0	39	2	12.623	7.31093	0.579175	17.8516	0.00036	0.018315	80	NA	NA	NA	NA	NA	NA	NA	NA	NA	NA
RPS6	9	19375713	19380252	ribosomal protein S6	0	0	170	2	26.0617	34.1267	1.30946	36.8568	0	0	28	2	3.33148	3.17541	0.953153	4.71143	0.12557	0.641146	765	NA	NA	NA	NA	NA	NA	NA	NA	NA	NA	NA	NA	NA	NA	NA	NA	NA	NA	NA	NA	NA	NA	NA	NA	NA	NA
RRBP1	20	17594323	17662940	ribosome binding protein 1	0	0	174	NA	NA	NA	NA	NA	NA	NA	NA	NA	NA	NA	NA	NA	NA	NA	NA	5	15.6042	30.8758	1.97869	34.892	0	0	40	5	25.4119	51.6233	2.03146	56.8228	0	0	31	NA	NA	NA	NA	NA	NA	NA	NA	NA	NA
S100B	21	48018875	48025121	S100 calcium binding protein B	0	0	79	3	11.5571	10.3452	0.895141	20.0174	4e-05	0.003505	48	3	4.24666	0.25015	0.0589052	7.35542	0.04148	0.453336	357	2	24.9614	24.6434	0.987259	35.3008	0	0	41	2	37.1412	43.544	1.17239	52.5255	0	0	32	NA	NA	NA	NA	NA	NA	NA	NA	NA	NA
SAMD10	20	62605466	62611361	sterile alpha motif domain containing 10	0	0	164	NA	NA	NA	NA	NA	NA	NA	NA	NA	NA	NA	NA	NA	NA	NA	NA	7	2.25511	1.89536	0.840475	5.96646	0.30997	0.710215	2043	6	4.68079	3.58094	0.765028	11.4655	0.01313	0.208884	255	NA	NA	NA	NA	NA	NA	NA	NA	NA	NA
SASH1	6	148593440	148873186	SAM and SH3 domain containing 1	0	0	264	NA	NA	NA	NA	NA	NA	NA	NA	NA	NA	NA	NA	NA	NA	NA	NA	NA	NA	NA	NA	NA	NA	NA	NA	NA	NA	NA	NA	NA	NA	NA	NA	2	5.01378	1.49987	0.29915	7.09055	0.03895	0.422433	404	2	3.8388
SCD5	4	83550692	83720010	stearoyl-CoA desaturase 5	0	0	190	NA	NA	NA	NA	NA	NA	NA	NA	NA	NA	NA	NA	NA	NA	NA	NA	NA	NA	NA	NA	NA	NA	NA	NA	NA	NA	NA	NA	NA	NA	NA	NA	4	11.7315	5.06193	0.431484	23.4629	1e-05	0.000976	43	3	17.222
SCRN1	7	29959719	30029905	secernin 1	0	0	115	3	1.68728	0.73192	0.433787	2.92246	0.71122	0.953338	3137	4	3.18012	2.28292	0.717872	6.36024	0.10402	0.597085	678	11	14.1027	39.0252	2.76722	46.7734	0	0	42	12	9.512	22.8221	2.3993	32.9505	0	0	33	NA	NA	NA	NA	NA	NA	NA	NA	NA	NA
SDHAP2	3	195384967	195412775	succinate dehydrogenase complex, subunit A, flavoprotein pseudogene 2	0	0	88	10	2.74031	1.8037	0.658208	8.66563	0.12648	0.622832	854	12	2.55944	1.59699	0.62396	8.86616	0.15589	0.656149	928	12	4.17747	4.36203	1.04418	14.4712	0.00393	0.0791406	231	18	4.45202	5.58197	1.25381	18.8883	0.00039	0.0193573	82	20	3.47808	3.98989	1.14715	15.5544	0.00733	0.165945	194	28	3.863
SEC11C	18	56806709	56826068	SEC11 homolog C (S. cerevisiae)	0	0	240	7	4.20764	3.33061	0.791562	11.1324	0.02634	0.303523	365	5	4.11051	3.92481	0.954822	9.19139	0.05096	0.489834	406	11	1.46764	2.18337	1.48768	4.8676	0.78076	0.944909	3866	5	2.00185	1.55094	0.774751	4.47627	0.39963	0.815362	1993	11	4.25714	3.16116	0.742556	14.1193	0.00618	0.150792	180	9	9.56165
SEC22B	1	145096220	145116922	SEC22 vesicle trafficking protein homolog B (S. cerevisiae) (gene/pseudogene)	0	0	47	3	11.05	0.901267	0.0815624	19.1392	0.00074	0.032087	97	5	4.67067	2.83886	0.607804	10.4439	0.02593	0.370215	272	8	7.15019	7.14997	0.999968	20.2238	8e-05	0.00416089	90	6	1.92237	1.93311	1.00559	4.70881	0.46013	0.839412	2231	10	7.43323	4.80963	0.647044	23.5059	0	0	32	8	4.14762
2006-09-01	X	118749687	118827333	septin 6	0	0	132	NA	NA	NA	NA	NA	NA	NA	NA	2	7.37973	1.30263	0.176514	10.4365	0.02265	0.345589	256	6	11.7444	7.93279	0.675453	28.7678	0	0	43	3	24.5406	7.6901	0.313362	42.5056	0	0	34	NA	NA	NA	NA	NA	NA	NA	NA	NA	NA
SERPINB9	6	2887500	2903514	serpin peptidase inhibitor, clade B (ovalbumin), member 9	0	0	236	11	4.05285	3.82651	0.944155	13.4418	0.01293	0.206782	263	10	2.48955	1.76081	0.707281	7.87265	0.27562	0.762985	1411	3	15.9796	16.768	1.04934	27.6775	0.00016	0.00693481	107	4	15.6267	13.4547	0.861006	31.2534	0	0	35	7	8.58542	7.6552	0.891652	22.7149	0.00022	0.01342	72	10	2.77729
SIGLEC1	20	3667617	3687775	sialic acid binding Ig-like lectin 1, sialoadhesin	0	0	298	8	3.0774	3.48893	1.13373	8.70419	0.06608	0.470275	591	4	3.74424	3.55337	0.949022	7.48848	0.07582	0.540132	548	5	2.91553	0.53601	0.183846	6.51933	0.1498	0.542315	1293	5	1.37241	1.27009	0.925444	3.0688	0.80669	0.958304	3422	9	1.26103	0.90316	0.716208	3.78309	0.93297	0.998515	4101	NA	NA
SIGLEC12	19	51994611	52005043	sialic acid binding Ig-like lectin 12 (gene/pseudogene)	0	0	156	6	3.94374	6.38924	1.6201	9.66014	0.04601	0.398185	486	NA	NA	NA	NA	NA	NA	NA	NA	NA	NA	NA	NA	NA	NA	NA	NA	NA	NA	NA	NA	NA	NA	NA	NA	NA	NA	NA	NA	NA	NA	NA	NA	NA	NA
SIRPA	20	1875154	1920543	signal-regulatory protein alpha	0	0	214	15	2.81197	2.52902	0.899377	10.8907	0.06687	0.472698	595	14	1.15143	0.980004	0.85112	4.30825	0.96781	0.997204	3789	67	4.24244	4.92749	1.16148	34.7259	0	0	44	17	1.9919	1.6183	0.812441	8.2128	0.46311	0.840547	2241	8	2.07913	1.48502	0.714252	5.88066	0.37519	0.817186	2014	2	0.753537
SKIV2L	6	31926857	31937532	superkiller viralicidic activity 2-like (S. cerevisiae)	0	0	290	2	2.23896	2.15327	0.961729	3.16637	0.47751	0.892636	2249	2	0.735205	1.03974	1.41421	1.03974	0.90039	0.985961	3567	NA	NA	NA	NA	NA	NA	NA	NA	NA	NA	NA	NA	NA	NA	NA	NA	NA	NA	NA	NA	NA	NA	NA	NA	2	1.08387
SLC12A7	5	1050499	1112150	solute carrier family 12 (potassium/chloride transporter), member 7	0	0	32	12	6.62761	7.34179	1.10776	22.9587	5e-05	0.00429184	49	11	9.13177	9.64441	1.05614	30.2866	0	0	17	10	8.41435	9.51982	1.13138	26.6085	0	0	45	9	11.8095	13.0575	1.10568	35.4284	0	0	36	NA	NA	NA	NA	NA	NA	NA	NA	NA	NA
SLC25A29	14	100757448	100772884	solute carrier family 25 (mitochondrial carnitine/acylcarnitine carrier), member 29	0	0	173	3	1.14508	0.993419	0.867554	1.98334	0.82782	0.973877	3574	3	2.8749	2.36457	0.822488	4.97947	0.16009	0.661705	945	8	2.47935	1.55554	0.627398	7.01267	0.25335	0.667115	1777	5	1.11166	1.17893	1.06052	2.48574	0.89868	0.983144	3720	5	5.47641	4.77508	0.871937	12.2456	0.00781	0.16981	201	6	6.93333
SLC39A8	4	103172198	103352415	solute carrier family 39 (zinc transporter), member 8	0	0	251	17	1.62816	0.989628	0.607818	6.71309	0.88419	0.991088	3751	6	2.90894	1.2743	0.438064	7.12542	0.44169	0.849334	2027	45	2.71342	2.86642	1.05639	18.2022	0.02559	0.234508	510	NA	NA	NA	NA	NA	NA	NA	NA	NA	NA	NA	NA	NA	NA	NA	NA	NA	NA
SLC43A2	17	1472561	1532180	solute carrier family 43 (amino acid system L transporter), member 2	0	0	145	9	2.20694	2.19246	0.99344	6.62083	0.5764	0.920643	2628	4	2.74012	3.84256	1.40233	5.48024	0.37116	0.819929	1767	13	2.18349	2.40075	1.0995	7.87269	0.32301	0.715322	2112	NA	NA	NA	NA	NA	NA	NA	NA	6	6.95007	4.94453	0.711436	17.0241	0.00368	0.104275	155	8	10.4532
SLC9A4	2	103089762	103150431	solute carrier family 9, subfamily A (NHE4, cation proton antiporter 4), member 4	0	0	125	NA	NA	NA	NA	NA	NA	NA	NA	NA	NA	NA	NA	NA	NA	NA	NA	4	12.9402	8.93666	0.690612	25.8804	0	0	46	NA	NA	NA	NA	NA	NA	NA	NA	NA	NA	NA	NA	NA	NA	NA	NA	NA	NA
SLCO3A1	15	92396925	92715665	solute carrier organic anion transporter family, member 3A1	0	0	293	11	1.77691	1.52288	0.857036	5.89336	0.62757	0.936465	2818	11	1.04855	1.02013	0.972901	3.47765	0.9804	0.997698	3835	12	2.40435	2.2616	0.940631	8.3289	0.27199	0.68265	1863	13	3.04945	3.5365	1.15972	10.9949	0.07009	0.473465	602	6	4.295	5.23462	1.21877	10.5206	0.02233	0.31564	310	5	13.3211
SLFN5	17	33570055	33600674	schlafen family member 5	0	0	181	2	2.62579	0.422648	0.16096	3.71343	0.22917	0.724595	1330	3	1.8551	1.53934	0.829786	3.21314	0.62264	0.913268	2663	9	1.7402	1.14633	0.658735	5.22061	0.98482	1	4607	7	2.53242	1.38844	0.548267	6.70014	0.6719	0.924949	2954	9	5.24576	5.41994	1.0332	15.7373	0.00148	0.0555569	117	9	4.20091
SNHG5	6	86370710	86388451	small nucleolar RNA host gene 5 (non-protein coding)	0	0	27	NA	NA	NA	NA	NA	NA	NA	NA	NA	NA	NA	NA	NA	NA	NA	NA	NA	NA	NA	NA	NA	NA	NA	NA	NA	NA	NA	NA	NA	NA	NA	NA	NA	NA	NA	NA	NA	NA	NA	NA	NA	NA
SNX19	11	130745331	130786404	sorting nexin 19	0	0	86	NA	NA	NA	NA	NA	NA	NA	NA	NA	NA	NA	NA	NA	NA	NA	NA	19	2.97577	2.98678	1.0037	12.9711	0.0934	0.447232	977	10	1.60739	1.87017	1.16348	5.08302	0.88956	0.982234	3683	NA	NA	NA	NA	NA	NA	NA	NA	NA	NA
SP100	2	231280657	231408805	SP100 nuclear antigen	0	0	150	NA	NA	NA	NA	NA	NA	NA	NA	NA	NA	NA	NA	NA	NA	NA	NA	17	3.01656	2.82668	0.937056	12.4376	0.07038	0.391269	842	8	1.47502	1.03802	0.703733	4.17199	0.83312	0.966417	3508	18	2.53423	2.25727	0.890709	10.7518	0.5335	0.897098	2611	13	2.16185
SPG7	16	89557325	89624176	spastic paraplegia 7 (pure and complicated autosomal recessive)	0	0	57	4	1.61798	1.40862	0.870599	3.23597	0.60318	0.929186	2729	4	0.796144	0.60108	0.754988	1.59229	0.96264	0.996309	3774	32	4.03635	6.01778	1.4909	22.833	3e-05	0.00171256	82	27	5.12436	5.69375	1.11111	26.627	0	0	38	28	3.73566	4.27034	1.14313	19.7673	0.00065	0.0297375	96	27	4.20599
SPP1	4	88896819	88904562	secreted phosphoprotein 1	0	0	149	NA	NA	NA	NA	NA	NA	NA	NA	NA	NA	NA	NA	NA	NA	NA	NA	NA	NA	NA	NA	NA	NA	NA	NA	NA	NA	NA	NA	NA	NA	NA	NA	3	13.6449	4.49409	0.32936	23.6337	0	0	33	2	45.3508
STAT1	2	191829084	191885686	signal transducer and activator of transcription 1, 91kDa	0	0	316	2	3.2965	2.12048	0.643251	4.66196	0.12632	0.622832	853	3	0.919919	0.204502	0.222304	1.59335	0.86476	0.976804	3451	5	12.7158	14.7286	1.15829	28.4335	0	0	48	NA	NA	NA	NA	NA	NA	NA	NA	16	1.74633	1.36183	0.779823	6.98534	0.86093	0.985715	3836	6	1.20505
STEAP4	7	87905744	87936206	STEAP family member 4	0	0	177	2	4.07261	0.428847	0.1053	5.75954	0.13439	0.631368	893	2	2.25839	3.19385	1.41421	3.19385	0.28855	0.771956	1459	2	2.87067	1.08079	0.376495	4.05974	0.51936	0.837164	2904	2	2.37868	1.20606	0.50703	3.36397	0.39125	0.811933	1960	4	18.0591	8.77964	0.486162	36.1182	0	0	34	5	2.82794
SYNM	15	99638420	99675798	synemin, intermediate filament protein	0	0	41	NA	NA	NA	NA	NA	NA	NA	NA	NA	NA	NA	NA	NA	NA	NA	NA	3	14.3806	13.3612	0.929111	24.908	0	0	49	4	19.7819	29.9495	1.51398	39.5638	0	0	39	4	2.38366	1.43744	0.60304	4.76731	0.46618	0.865356	2365	5	1.4271
TACSTD2	1	59041099	59043166	tumor-associated calcium signal transducer 2	0	0	126	NA	NA	NA	NA	NA	NA	NA	NA	NA	NA	NA	NA	NA	NA	NA	NA	NA	NA	NA	NA	NA	NA	NA	NA	2	55.4691	36.4018	0.656254	78.4451	0	0	40	NA	NA	NA	NA	NA	NA	NA	NA	NA	NA
TAP2	6	32789610	32806557	transporter 2, ATP-binding cassette, sub-family B (MDR/TAP)	0	0	24	16	11.1475	23.9263	2.14634	44.5899	0	0	29	16	7.70392	9.59972	1.24608	30.8157	0	0	18	9	12.0479	10.4296	0.86568	36.1436	0	0	50	9	3.18135	3.19569	1.00451	9.54406	0.09638	0.528661	742	16	4.59822	3.83121	0.833194	18.3929	0.16211	0.67232	1059	18	3.44334
TBC1D2	9	100961311	101017915	TBC1 domain family, member 2	0	0	105	21	3.63392	3.64851	1.00401	16.6527	0.00831	0.168841	207	14	2.09905	1.52788	0.727893	7.85392	0.49803	0.869155	2237	20	4.27342	3.54012	0.828404	19.1113	0.00186	0.0475774	183	15	4.0216	3.58937	0.892521	15.5756	0.00337	0.0902362	152	14	3.76773	5.54237	1.47101	14.0975	0.01049	0.203859	226	17	4.17679
TC2N	14	92246095	92333880	tandem C2 domains, nuclear	0	0	307	2	2.35772	2.25015	0.954376	3.33432	0.71149	0.953338	3139	NA	NA	NA	NA	NA	NA	NA	NA	7	1.5196	0.904308	0.595096	4.02048	0.89731	0.979637	4286	3	3.60793	1.38915	0.385028	6.24912	0.26709	0.717824	1514	3	2.10988	1.51158	0.716426	3.65443	0.69462	0.941783	3236	3	1.72325
TDRD6	6	46655612	46672056	tudor domain containing 6	0	0	191	NA	NA	NA	NA	NA	NA	NA	NA	NA	NA	NA	NA	NA	NA	NA	NA	NA	NA	NA	NA	NA	NA	NA	NA	NA	NA	NA	NA	NA	NA	NA	NA	NA	NA	NA	NA	NA	NA	NA	NA	2	5.04538
TECPR2	14	102829300	102968818	tectonin beta-propeller repeat containing 2	0	0	311	6	3.42302	1.74662	0.510258	8.38465	0.06756	0.475975	597	5	2.31263	0.737291	0.31881	5.17121	0.28353	0.768541	1441	NA	NA	NA	NA	NA	NA	NA	NA	NA	NA	NA	NA	NA	NA	NA	NA	2	0.920581	0.0983467	0.106831	1.3019	0.85474	0.983615	3816	4	1.09102
TEKT4P2	21	9907190	9968585	tektin 4 pseudogene 2	0	0	13	101	3.12869	2.63107	0.840949	31.443	1e-05	0.00110684	37	146	3.44998	3.70091	1.07273	41.6863	0	0	19	130	3.24595	2.73854	0.843678	37.0095	0	0	51	84	2.57817	1.93697	0.751296	23.6293	0.01863	0.238441	318	16	6.26423	5.61659	0.896612	25.0569	1e-05	0.000976	44	19	5.56118
THUMPD1	16	20744986	20753406	THUMP domain containing 1	0	0	179	6	2.05804	1.40966	0.684952	5.04114	0.55018	0.916095	2526	5	2.0388	0.613159	0.300744	4.5589	0.47461	0.864284	2144	6	3.59394	2.89492	0.805501	8.80332	0.06303	0.368176	801	5	3.57914	1.82086	0.508743	8.0032	0.08934	0.516524	701	5	20.3231	38.1122	1.87531	45.4439	0	0	35	6	30.899
TJP3	19	3708107	3750811	tight junction protein 3	0	0	300	NA	NA	NA	NA	NA	NA	NA	NA	NA	NA	NA	NA	NA	NA	NA	NA	NA	NA	NA	NA	NA	NA	NA	NA	NA	NA	NA	NA	NA	NA	NA	NA	3	0.703768	0.370474	0.526415	1.21896	0.93983	0.999476	4124	4	2.22025
TMEM156	4	38968365	39034542	transmembrane protein 156	0	0	162	NA	NA	NA	NA	NA	NA	NA	NA	NA	NA	NA	NA	NA	NA	NA	NA	2	2.81612	0.73238	0.260067	3.9826	0.20038	0.611459	1534	2	12.3659	14.028	1.13441	17.488	0.00075	0.0317969	96	NA	NA	NA	NA	NA	NA	NA	NA	NA	NA
TMEM176A	7	150497491	150502208	transmembrane protein 176A	0	0	167	NA	NA	NA	NA	NA	NA	NA	NA	NA	NA	NA	NA	NA	NA	NA	NA	2	50.4592	66.5198	1.31829	71.3601	0	0	53	NA	NA	NA	NA	NA	NA	NA	NA	2	2.55077	0.928123	0.363859	3.60734	0.52989	0.894762	2601	9	2.33372
TMEM176B	7	150488373	150498448	transmembrane protein 176B	0	0	121	4	22.3235	18.6996	0.837661	44.6471	0	0	30	3	5.92778	0.961784	0.16225	10.2672	0.01202	0.242011	194	NA	NA	NA	NA	NA	NA	NA	NA	2	8.15987	1.44833	0.177494	11.5398	0.01702	0.231176	299	2	1.23463	0.434462	0.351896	1.74603	0.68201	0.938345	3191	4	3.44383
TMEM220	17	10602332	10633633	transmembrane protein 220	0	0	228	2	1.09283	1.5455	1.41421	1.5455	0.74244	0.95653	3262	2	6.50739	2.5363	0.389757	9.20284	0.01994	0.324524	240	2	4.47622	2.84647	0.635909	6.33033	0.05623	0.348812	754	2	1.69654	0.382879	0.225683	2.39926	0.48998	0.853117	2337	15	2.34652	1.41787	0.604243	9.08803	0.21868	0.705274	1348	16	3.50561
TNFRSF6B	20	62328021	62330037	tumor necrosis factor receptor superfamily, member 6b, decoy	0	0	209	4	6.12847	5.19127	0.847073	12.2569	0.00324	0.0908496	150	3	3.69834	4.22363	1.14204	6.40571	0.08845	0.571996	604	NA	NA	NA	NA	NA	NA	NA	NA	NA	NA	NA	NA	NA	NA	NA	NA	4	1.62382	0.633083	0.389873	3.24764	0.59425	0.911612	2863	NA	NA
TRAPPC9	8	140742586	141468678	trafficking protein particle complex 9	0	0	294	4	2.59551	0.658752	0.253805	5.19102	0.27475	0.766244	1507	4	2.69739	2.89123	1.07186	5.39478	0.17777	0.684783	1014	5	6.37933	13.3392	2.09101	14.2646	0.00209	0.0528826	185	6	9.5136	10.9856	1.15472	23.3035	0	0	41	NA	NA	NA	NA	NA	NA	NA	NA	NA	NA
TREML4	6	41196062	41206620	triggering receptor expressed on myeloid cells-like 4	0	0	20	5	6.95591	1.10782	0.159263	15.5539	0.00061	0.0272943	94	3	3.33779	0.246341	0.0738037	5.78123	0.10569	0.601786	686	8	6.0725	2.93421	0.483196	17.1756	0.00069	0.0227457	142	NA	NA	NA	NA	NA	NA	NA	NA	NA	NA	NA	NA	NA	NA	NA	NA	NA	NA
TTC12	11	113185251	113254266	tetratricopeptide repeat domain 12	0	0	273	NA	NA	NA	NA	NA	NA	NA	NA	3	1.37761	1.27228	0.923546	2.38608	0.67138	0.929942	2819	2	2.12395	0.400196	0.188421	3.00371	0.36872	0.742938	2323	5	2.10699	0.85756	0.407008	4.71136	0.3543	0.794491	1815	NA	NA	NA	NA	NA	NA	NA	NA	NA	NA
TTC39B	9	15163620	15307358	tetratricopeptide repeat domain 39B	0	0	187	4	2.21498	1.93364	0.872985	4.42995	0.48351	0.895732	2269	6	1.47706	1.00587	0.680993	3.61805	0.77416	0.956295	3160	8	6.55004	10.8345	1.65411	18.5263	0.00047	0.0174609	126	5	3.11301	0.728532	0.234028	6.96091	0.12022	0.56559	865	15	7.12513	12.437	1.74551	27.5955	1e-05	0.000976	45	12	8.63719
TTYH2	17	72209653	72258155	tweety family member 2	0	0	97	6	2.82907	1.82646	0.645603	6.92978	0.12417	0.618058	845	6	3.39757	4.76267	1.40179	8.32231	0.07647	0.540132	551	NA	NA	NA	NA	NA	NA	NA	NA	NA	NA	NA	NA	NA	NA	NA	NA	13	4.28263	2.23176	0.521119	15.4412	0.00316	0.09638	144	13	2.36514
TXNRD2	22	19863040	19929341	thioredoxin reductase 2	0	0	166	7	4.85282	2.83802	0.584819	12.8393	0.01097	0.18996	242	8	7.08802	8.30436	1.17161	20.0479	0.00013	0.0105787	48	NA	NA	NA	NA	NA	NA	NA	NA	7	1.80038	2.26787	1.25967	4.76335	0.61796	0.901792	2789	NA	NA	NA	NA	NA	NA	NA	NA	NA	NA
UHRF1	19	4903092	4962165	ubiquitin-like with PHD and ring finger domains 1	0	0	200	4	2.76577	3.89028	1.40658	5.53154	0.17043	0.676892	1059	4	3.86728	3.77463	0.976041	7.73456	0.04363	0.467012	364	3	9.01365	6.38813	0.708718	15.6121	0.00025	0.0101761	115	3	6.90168	1.17495	0.170241	11.9541	0.00245	0.073863	135	NA	NA	NA	NA	NA	NA	NA	NA	NA	NA
UHRF1BP1	6	34759857	34850915	UHRF1 binding protein 1	0	0	93	4	2.76577	3.89028	1.40658	5.53154	0.17043	0.676892	1059	4	3.86728	3.77463	0.976041	7.73456	0.04363	0.467012	364	3	9.01365	6.38813	0.708718	15.6121	0.00025	0.0101761	115	3	6.90168	1.17495	0.170241	11.9541	0.00245	0.073863	135	NA	NA	NA	NA	NA	NA	NA	NA	NA	NA
VASH1	14	77228532	77249354	vasohibin 1	0	0	202	9	4.62546	4.73603	1.0239	13.8764	0.00616	0.140276	184	10	2.4997	1.54056	0.616299	7.90475	0.21344	0.729313	1142	NA	NA	NA	NA	NA	NA	NA	NA	NA	NA	NA	NA	NA	NA	NA	NA	6	4.00574	1.68275	0.420084	9.81202	0.04128	0.428427	422	13	2.70373
VNN1	6	133002729	133035188	vanin 1	0	0	72	3	2.53849	1.46849	0.578491	4.3968	0.22285	0.716273	1308	NA	NA	NA	NA	NA	NA	NA	NA	4	16.2718	13.1344	0.807188	32.5436	0	0	54	NA	NA	NA	NA	NA	NA	NA	NA	NA	NA	NA	NA	NA	NA	NA	NA	NA	NA
VNN2	6	133065009	133084598	vanin 2	0	0	34	12	17.364	20.1745	1.16186	60.1508	0	0	31	15	7.65373	12.6981	1.65907	29.6428	0	0	20	11	4.33139	3.82698	0.883545	14.3656	0.00519	0.0927267	262	7	5.22658	4.67475	0.89442	13.8282	0.00843	0.167322	205	6	2.87836	1.63741	0.568867	7.05052	0.2579	0.755922	1496	9	2.13189
WDR5	9	137000487	137025093	WD repeat domain 5	0	0	157	3	15.0543	22.8879	1.52036	26.0748	9e-05	0.00620557	61	6	3.7836	7.82162	2.06724	9.26789	0.05235	0.492569	415	9	11.0533	19.6235	1.77535	33.16	0	0	55	8	7.2769	12.8045	1.7596	20.5822	0.00012	0.00728955	67	7	2.53416	2.46407	0.972342	6.70477	0.22704	0.71279	1398	7	1.26866
XRRA1	11	74518784	74660245	X-ray radiation resistance associated 1	0	0	211	NA	NA	NA	NA	NA	NA	NA	NA	NA	NA	NA	NA	NA	NA	NA	NA	NA	NA	NA	NA	NA	NA	NA	NA	NA	NA	NA	NA	NA	NA	NA	NA	5	10.6179	9.81541	0.924425	23.7422	0	0	36	5	8.04085
YWHAZ	8	101928753	101965616	tyrosine 3-monooxygenase/tryptophan 5-monooxygenase activation protein, zeta polypeptide	0	0	176	4	4.3547	1.19916	0.275372	8.7094	0.031	0.325991	398	3	16.1729	24.4226	1.51009	28.0123	1e-05	0.00150231	26	3	4.19024	3.03957	0.725394	7.2577	0.05006	0.332849	703	3	1.76043	1.22714	0.697071	3.04915	0.45907	0.839239	2226	NA	NA	NA	NA	NA	NA	NA	NA	NA	NA
ZBTB33	X	119384607	119392253	zinc finger and BTB domain containing 33	0	0	137	NA	NA	NA	NA	NA	NA	NA	NA	NA	NA	NA	NA	NA	NA	NA	NA	NA	NA	NA	NA	NA	NA	NA	NA	NA	NA	NA	NA	NA	NA	NA	NA	NA	NA	NA	NA	NA	NA	NA	NA	NA	NA
ZDBF2	2	207139387	207179148	zinc finger, DBF-type containing 2	0	0	30	NA	NA	NA	NA	NA	NA	NA	NA	4	50.1609	22.3686	0.445938	100.322	0	0	21	NA	NA	NA	NA	NA	NA	NA	NA	NA	NA	NA	NA	NA	NA	NA	NA	3	51.9213	24.22	0.466476	89.9303	0	0	37	4	65.9919
ZFP57	6	29640169	29648887	ZFP57 zinc finger protein	0	0	129	NA	NA	NA	NA	NA	NA	NA	NA	NA	NA	NA	NA	NA	NA	NA	NA	NA	NA	NA	NA	NA	NA	NA	NA	NA	NA	NA	NA	NA	NA	NA	NA	NA	NA	NA	NA	NA	NA	NA	NA	NA	NA
ZNF100	19	21905568	21950430	zinc finger protein 100	0	0	155	2	8.86632	11.1016	1.25211	12.5389	0.00411	0.106417	162	2	18.2779	25.2907	1.38368	25.8489	5e-05	0.0048825	40	2	1.77371	1.04678	0.590165	2.5084	0.47804	0.812824	2753	2	0.605168	0.855837	1.41421	0.855837	0.9288	0.991922	3811	NA	NA	NA	NA	NA	NA	NA	NA	NA	NA
ZNF185	X	152082986	152142024	zinc finger protein 185 (LIM domain)	0	0	223	NA	NA	NA	NA	NA	NA	NA	NA	NA	NA	NA	NA	NA	NA	NA	NA	5	7.27433	5.23	0.718967	16.2659	0.00058	0.0206104	131	5	12.9301	5.26986	0.407566	28.9125	0	0	43	NA	NA	NA	NA	NA	NA	NA	NA	NA	NA
ZNF208	19	22115760	22193751	zinc finger protein 208	0	0	263	NA	NA	NA	NA	NA	NA	NA	NA	NA	NA	NA	NA	NA	NA	NA	NA	8	1.86008	0.515334	0.277049	5.26111	0.4958	0.821467	2820	NA	NA	NA	NA	NA	NA	NA	NA	NA	NA	NA	NA	NA	NA	NA	NA	NA	NA
ZNF283	19	44331444	44353307	zinc finger protein 283	0	0	227	23	1.67106	1.11841	0.669281	8.01412	0.7522	0.958134	3300	25	2.40433	1.66621	0.693003	12.0217	0.16418	0.665266	959	5	2.27584	1.07743	0.473423	5.08893	0.29475	0.69959	1970	6	3.80843	3.24692	0.852561	9.32871	0.04848	0.398613	495	27	2.22842	1.14598	0.514256	11.5792	0.26341	0.757455	1525	34	2.26072
ZNF331	19	54024235	54083523	zinc finger protein 331	0	0	120	3	2.64355	0.171085	0.0647179	4.57876	0.21101	0.703655	1259	4	2.88557	2.05398	0.711811	5.77114	0.15092	0.6547	896	3	2.84132	2.22152	0.781859	4.92132	0.20089	0.611939	1535	5	4.47443	2.87741	0.643078	10.0051	0.01932	0.242577	324	6	5.64416	3.6984	0.655261	13.8253	0.00165	0.0598909	121	9	7.33675
ZNF516	18	74069644	74207146	zinc finger protein 516	0	0	287	2	0.692778	0.979736	1.41421	0.979736	0.87821	0.990118	3728	5	3.03878	2.96734	0.976491	6.79491	0.12915	0.642624	785	2	1.61027	1.00186	0.622171	2.27726	0.60354	0.873584	3234	4	1.09666	1.33542	1.21772	2.19331	0.86669	0.975586	3614	NA	NA	NA	NA	NA	NA	NA	NA	2	1.8086
ZNF580	19	56146382	56154835	zinc finger protein 580	0	0	36	NA	NA	NA	NA	NA	NA	NA	NA	NA	NA	NA	NA	NA	NA	NA	NA	NA	NA	NA	NA	NA	NA	NA	NA	2	3.2371	2.12107	0.655236	4.57796	0.18017	0.638756	1148	NA	NA	NA	NA	NA	NA	NA	NA	NA	NA
ZNF597	16	3486104	3493542	zinc finger protein 597	0	0	51	NA	NA	NA	NA	NA	NA	NA	NA	NA	NA	NA	NA	NA	NA	NA	NA	NA	NA	NA	NA	NA	NA	NA	NA	NA	NA	NA	NA	NA	NA	NA	NA	2	65.5877	17.5528	0.267623	92.755	0	0	38	2	50.7743
ZNF780A	19	40575059	40596845	zinc finger protein 780A	0	0	122	NA	NA	NA	NA	NA	NA	NA	NA	NA	NA	NA	NA	NA	NA	NA	NA	NA	NA	NA	NA	NA	NA	NA	NA	NA	NA	NA	NA	NA	NA	NA	NA	NA	NA	NA	NA	NA	NA	NA	NA	NA	NA
ZNF80	3	113953483	113956425	zinc finger protein 80	0	0	221	4	1.88601	0.313426	0.166185	3.77201	0.43056	0.87386	2067	3	1.26301	1.25429	0.993097	2.1876	0.68904	0.935659	2873	NA	NA	NA	NA	NA	NA	NA	NA	NA	NA	NA	NA	NA	NA	NA	NA	5	2.93216	1.78933	0.610242	6.55651	0.13056	0.634438	903	4	2.64095
ZNF83	19	53097313	53193749	zinc finger protein 83	0	0	108	24	2.47753	2.58689	1.04414	12.1374	0.16823	0.674844	1047	25	3.43976	3.6704	1.06705	17.1988	0.00601	0.163783	143	16	2.14454	1.96907	0.91818	8.57815	0.33287	0.720632	2162	17	1.72091	0.870662	0.505931	7.09549	0.68126	0.926411	2991	NA	NA	NA	NA	NA	NA	NA	NA	NA	NA
FAM40B	NA	NA	NA	NA	0	0	278	5	10.6684	7.80924	0.731998	23.8552	0	0	10	NA	NA	NA	NA	NA	NA	NA	NA	NA	NA	NA	NA	NA	NA	NA	NA	NA	NA	NA	NA	NA	NA	NA	NA	3	0.479854	0.831132	1.73205	0.831132	0.96437	0.999476	4233	NA	NA
LOC100128542	NA	NA	NA	NA	0	0	62	7	15.0102	34.5541	2.30205	39.7132	0	0	16	NA	NA	NA	NA	NA	NA	NA	NA	6	8.03945	8.82803	1.09809	19.6926	0.00012	0.00556158	101	3	13.8151	15.2196	1.10166	23.9284	6e-05	0.00421034	57	5	5.55176	2.81204	0.506513	12.4141	0.00493	0.131228	165	5	6.11435
LOC374443	NA	NA	NA	NA	0	0	144	9	7.98829	7.70962	0.965116	23.9649	1e-05	0.00110684	36	8	8.30473	10.8363	1.30483	23.4893	3e-05	0.00378	30	NA	NA	NA	NA	NA	NA	NA	NA	NA	NA	NA	NA	NA	NA	NA	NA	NA	NA	NA	NA	NA	NA	NA	NA	NA	NA
LOC96610	NA	NA	NA	NA	0	0	100	8	6.44226	5.31958	0.825732	18.2215	0.00029	0.0167088	73	6	2.64934	2.0473	0.772758	6.48953	0.24955	0.758554	1285	2	15.7246	9.54182	0.606807	22.238	0.00043	0.0162325	124	6	7.76311	5.05293	0.650889	19.0157	0.00014	0.00837941	68	3	2.69565	2.03665	0.755531	4.669	0.2021	0.703904	1261	3	0.935192
LOC100506779	NA	NA	NA	NA	0	0	114	5	7.48298	7.48694	1.00053	16.7325	0.0007	0.0306688	96	8	4.5486	3.99843	0.879045	12.8654	0.01326	0.252652	205	5	3.56586	2.44855	0.686664	7.97351	0.07318	0.398784	859	5	3.39678	0.921839	0.271386	7.59543	0.06317	0.444045	579	7	2.92403	2.03031	0.694354	7.73626	0.36421	0.809488	1976	6	4.99085
LOC339290	NA	NA	NA	NA	0	0	96	8	5.31567	7.40196	1.39248	15.035	0.00113	0.0435895	109	9	2.13868	1.88719	0.882409	6.41604	0.42507	0.847096	1959	10	7.10564	11.3521	1.59762	22.47	6e-05	0.00322828	87	12	4.65511	5.16773	1.11012	16.1258	0.00092	0.0353245	106	NA	NA	NA	NA	NA	NA	NA	NA	NA	NA
LOC642236	NA	NA	NA	NA	0	0	69	15	2.93751	2.14577	0.730472	11.3769	0.07161	0.488947	616	15	5.66527	5.01798	0.885745	21.9415	5e-05	0.0048825	39	16	5.18333	4.64527	0.896194	20.7333	0.00011	0.00525418	98	13	4.1013	2.74952	0.670402	14.7875	0.00393	0.10175	156	16	4.41929	2.92607	0.662114	17.6772	0.00132	0.0520105	111	16	5.25757
ABP1	NA	NA	NA	NA	0	0	80	NA	NA	NA	NA	NA	NA	NA	NA	NA	NA	NA	NA	NA	NA	NA	NA	3	51.0603	39.9256	0.781932	88.439	0	0	1	NA	NA	NA	NA	NA	NA	NA	NA	NA	NA	NA	NA	NA	NA	NA	NA	NA	NA
SNRPN,SNURF	NA	NA	NA	NA	0	0	50	NA	NA	NA	NA	NA	NA	NA	NA	NA	NA	NA	NA	NA	NA	NA	NA	4	53.3325	11.5595	0.216745	106.665	0	0	47	3	57.5891	20.5075	0.356101	99.7473	0	0	37	NA	NA	NA	NA	NA	NA	NA	NA	NA	NA
TICAM2,TMED7-TICAM2	NA	NA	NA	NA	0	0	210	NA	NA	NA	NA	NA	NA	NA	NA	NA	NA	NA	NA	NA	NA	NA	NA	2	31.979	43.0283	1.34552	45.2251	0	0	52	NA	NA	NA	NA	NA	NA	NA	NA	NA	NA	NA	NA	NA	NA	NA	NA	NA	NA
ZNF167	NA	NA	NA	NA	0	0	3	NA	NA	NA	NA	NA	NA	NA	NA	NA	NA	NA	NA	NA	NA	NA	NA	6	95.7585	228.352	2.38467	234.56	0	0	56	4	129.495	248.192	1.91662	258.989	0	0	42	NA	NA	NA	NA	NA	NA	NA	NA	NA	NA
C16orf88	NA	NA	NA	NA	0	0	148	2	2.87301	3.37174	1.17359	4.06305	0.2094	0.702342	1254	NA	NA	NA	NA	NA	NA	NA	NA	3	13.697	9.29522	0.678631	23.7239	2e-05	0.00123184	68	NA	NA	NA	NA	NA	NA	NA	NA	NA	NA	NA	NA	NA	NA	NA	NA	NA	NA
GLT25D2	NA	NA	NA	NA	0	0	286	7	1.59128	1.04241	0.655077	4.21013	0.65517	0.942745	2923	6	1.55965	0.950848	0.609653	3.82036	0.64359	0.921807	2727	8	6.02867	5.18374	0.859849	17.0516	0.00061	0.0209957	135	5	2.25323	1.51646	0.673016	5.03836	0.28799	0.736665	1591	3	4.03994	3.89735	0.964704	6.99738	0.05194	0.466504	489	3	0.85857
LOC151174	NA	NA	NA	NA	0	0	134	NA	NA	NA	NA	NA	NA	NA	NA	NA	NA	NA	NA	NA	NA	NA	NA	4	5.85076	6.88807	1.1773	11.7015	0.00741	0.116007	299	2	20.9516	9.31906	0.444791	29.63	3e-05	0.00222	53	NA	NA	NA	NA	NA	NA	NA	NA	2	4.04153
C6orf191	NA	NA	NA	NA	0	0	127	NA	NA	NA	NA	NA	NA	NA	NA	NA	NA	NA	NA	NA	NA	NA	NA	NA	NA	NA	NA	NA	NA	NA	NA	NA	NA	NA	NA	NA	NA	NA	NA	2	30.7384	31.7315	1.03231	43.4707	0	0	4	NA	NA
LOC100506776	NA	NA	NA	NA	0	0	212	16	3.90811	2.01873	0.51655	15.6324	0.00414	0.106417	163	16	2.21288	1.95795	0.884795	8.85153	0.30446	0.779901	1519	NA	NA	NA	NA	NA	NA	NA	NA	NA	NA	NA	NA	NA	NA	NA	NA	26	5.16537	6.18833	1.19804	26.3383	0	0	17	24	4.74121
LOC100129387	NA	NA	NA	NA	0	0	22	NA	NA	NA	NA	NA	NA	NA	NA	NA	NA	NA	NA	NA	NA	NA	NA	NA	NA	NA	NA	NA	NA	NA	NA	NA	NA	NA	NA	NA	NA	NA	NA	3	11.8913	7.09343	0.596525	20.5963	3e-05	0.002745	47	2	31.4365
LOC100128590	NA	NA	NA	NA	0	0	201	3	9.41135	6.05038	0.642881	16.3009	0.00163	0.0566593	121	4	3.55044	1.37812	0.388154	7.10087	0.0632	0.518612	476	2	1.59124	1.42562	0.895914	2.25036	0.5983	0.872678	3208	5	1.64353	1.79504	1.09219	3.67504	0.63288	0.909598	2831	NA	NA	NA	NA	NA	NA	NA	NA	NA	NA
LOC654433	NA	NA	NA	NA	0	0	11	9	3.11142	1.79519	0.576969	9.33425	0.08376	0.533047	658	19	2.53758	2.2116	0.87154	11.061	0.16737	0.66573	982	NA	NA	NA	NA	NA	NA	NA	NA	NA	NA	NA	NA	NA	NA	NA	NA	7	1.29922	1.13931	0.876921	3.43741	0.80389	0.974748	3620	6	2.74649
LOC100288077	NA	NA	NA	NA	0	0	92	2	1.85526	1.39901	0.754078	2.62373	0.42004	0.873634	2021	NA	NA	NA	NA	NA	NA	NA	NA	NA	NA	NA	NA	NA	NA	NA	NA	NA	NA	NA	NA	NA	NA	NA	NA	NA	NA	NA	NA	NA	NA	NA	NA	NA	NA
LOC220906	NA	NA	NA	NA	0	0	90	2	5.24071	4.4421	0.847614	7.41148	0.03802	0.361982	441	NA	NA	NA	NA	NA	NA	NA	NA	3	5.00256	1.91656	0.383116	8.66469	0.03759	0.287985	611	4	3.36178	1.67227	0.497438	6.72355	0.11375	0.554495	834	3	4.89991	1.12625	0.229851	8.4869	0.02287	0.316861	317	2	7.4083
TTC15	NA	NA	NA	NA	0	0	270	42	1.80424	1.24491	0.68999	11.6928	0.7842	0.96812	3405	40	1.93876	1.63952	0.845655	12.2618	0.58229	0.894564	2536	NA	NA	NA	NA	NA	NA	NA	NA	NA	NA	NA	NA	NA	NA	NA	NA	NA	NA	NA	NA	NA	NA	NA	NA	NA	NA
ANKRD58	NA	NA	NA	NA	0	0	165	3	2.7237	4.13318	1.51749	4.71759	0.20005	0.694821	1208	4	2.88923	2.35095	0.813695	5.77846	0.15325	0.6547	911	2	6.49511	2.55367	0.393167	9.18548	0.02667	0.238249	522	3	5.3752	8.19422	1.52445	9.31011	0.01302	0.208884	253	NA	NA	NA	NA	NA	NA	NA	NA	NA	NA
B7H6	NA	NA	NA	NA	0	0	247	4	2.04351	1.06033	0.518878	4.08702	0.55139	0.916122	2529	3	1.55687	0.994338	0.638678	2.69658	0.57827	0.894564	2522	3	5.95755	1.63322	0.274143	10.3188	0.02583	0.235875	512	3	2.18507	0.407041	0.186283	3.78465	0.32397	0.767943	1717	NA	NA	NA	NA	NA	NA	NA	NA	NA	NA
FLJ12334	NA	NA	NA	NA	0	0	285	NA	NA	NA	NA	NA	NA	NA	NA	NA	NA	NA	NA	NA	NA	NA	NA	NA	NA	NA	NA	NA	NA	NA	NA	NA	NA	NA	NA	NA	NA	NA	NA	7	2.08737	2.20507	1.05638	5.52267	0.35755	0.806452	1946	10	2.50138
C3orf64	NA	NA	NA	NA	0	0	239	10	3.65405	3.63578	0.995001	11.5551	0.03318	0.338313	412	2	2.20849	1.83826	0.83236	3.12328	0.30337	0.779901	1512	11	1.58588	1.22953	0.775295	5.25978	0.70571	0.917697	3598	4	2.774	1.52996	0.551535	5.54801	0.19008	0.651405	1187	10	3.26718	5.83166	1.78492	10.3317	0.06588	0.510541	566	7	2.42278
C5orf35	NA	NA	NA	NA	0	0	208	NA	NA	NA	NA	NA	NA	NA	NA	NA	NA	NA	NA	NA	NA	NA	NA	NA	NA	NA	NA	NA	NA	NA	NA	NA	NA	NA	NA	NA	NA	NA	NA	NA	NA	NA	NA	NA	NA	NA	NA	NA	NA
CCL14-CCL15	NA	NA	NA	NA	0	0	245	NA	NA	NA	NA	NA	NA	NA	NA	NA	NA	NA	NA	NA	NA	NA	NA	NA	NA	NA	NA	NA	NA	NA	NA	NA	NA	NA	NA	NA	NA	NA	NA	NA	NA	NA	NA	NA	NA	NA	NA	NA	NA
LOC100616668	NA	NA	NA	NA	0	0	255	27	1.37068	1.28325	0.93621	7.12229	0.95889	1	4018	49	2.28137	2.23399	0.979233	15.9696	0.18414	0.693588	1037	48	2.70643	2.63327	0.972965	18.7507	0.02364	0.227693	486	36	2.56332	2.93117	1.1435	15.3799	0.07492	0.482301	631	33	1.95471	1.3871	0.709617	11.229	0.51099	0.886379	2530	43	2.51193
KIAA0317	NA	NA	NA	NA	0	0	198	NA	NA	NA	NA	NA	NA	NA	NA	NA	NA	NA	NA	NA	NA	NA	NA	NA	NA	NA	NA	NA	NA	NA	NA	NA	NA	NA	NA	NA	NA	NA	NA	NA	NA	NA	NA	NA	NA	NA	NA	NA	NA
TAPBPL	12	6560856	6575683	TAP binding protein-like	2.22044604925031e-16	7.03324567488543e-15	323	NA	NA	NA	NA	NA	NA	NA	NA	NA	NA	NA	NA	NA	NA	NA	NA	NA	NA	NA	NA	NA	NA	NA	NA	NA	NA	NA	NA	NA	NA	NA	NA	5	7.00058	3.13864	0.44834	15.6538	0.00531	0.137997	169	7	3.98192
ZNF880	19	52873170	52889048	zinc finger protein 880	7.7715611723761e-16	2.45403834427716e-14	324	4	11.6383	9.29136	0.798345	23.2766	7e-05	0.00535309	55	3	11.5497	18.5599	1.60695	20.0047	0.00092	0.0458955	78	NA	NA	NA	NA	NA	NA	NA	NA	NA	NA	NA	NA	NA	NA	NA	NA	10	7.03704	8.17622	1.16188	22.2531	4e-05	0.00344471	51	7	9.44498
EEA1	12	93164413	93323107	early endosome antigen 1	1.22124532708767e-15	3.84448028967199e-14	325	3	16.5825	26.5635	1.6019	28.7218	4e-05	0.003505	46	7	4.75845	6.65974	1.39956	12.5897	0.00997	0.218431	178	3	1.09151	0.994115	0.910766	1.89056	0.84569	0.966237	4097	2	1.5688	1.37222	0.87469	2.21862	0.55687	0.881828	2569	4	9.64549	15.5651	1.61372	19.291	0.00027	0.0160249	74	3	12.4486
AMICA1	11	118064455	118095809	adhesion molecule, interacts with CXADR antigen 1	1.66533453693773e-15	5.22639191638342e-14	326	13	2.49841	1.88479	0.754397	9.00814	0.2534	0.749607	1421	24	3.75609	3.86079	1.02788	18.401	0.00318	0.109921	113	17	2.35421	2.36412	1.00421	9.70666	0.36444	0.74236	2298	20	4.44376	4.44154	0.9995	19.8731	0.00206	0.0644938	129	10	6.71266	7.09571	1.05706	21.2273	0.0001	0.00757241	57	26	4.99859
NADSYN1	11	71164155	71235153	NAD synthetase 1	6.77236045021345e-15	2.11889968703773e-13	327	8	5.99511	8.82569	1.47215	16.9567	0.00112	0.0435895	108	11	6.63344	9.07067	1.36742	22.0006	3e-05	0.00378	31	NA	NA	NA	NA	NA	NA	NA	NA	NA	NA	NA	NA	NA	NA	NA	NA	NA	NA	NA	NA	NA	NA	NA	NA	NA	NA
TARP	NA	NA	NA	NA	2.03281835808866e-13	6.34078189683082e-12	328	4	5.85381	3.75757	0.641902	11.7076	0.01327	0.210776	264	3	2.1794	2.01325	0.92376	3.77484	0.39339	0.826648	1857	9	3.22025	3.70442	1.15035	9.66075	0.09457	0.450797	982	5	6.90597	8.06078	1.16722	15.4422	0.00187	0.0599283	127	19	2.69267	3.2355	1.2016	11.7371	0.1023	0.571631	786	14	5.03396
MGC39372	NA	NA	NA	NA	1.57784896259727e-12	4.90667864326222e-11	329	3	2.19569	2.20034	1.00212	3.80304	0.33697	0.823655	1720	NA	NA	NA	NA	NA	NA	NA	NA	14	4.48274	4.62577	1.03191	16.7729	0.00376	0.0783559	224	2	4.29103	4.82064	1.12342	6.06843	0.06775	0.465133	592	NA	NA	NA	NA	NA	NA	NA	NA	NA	NA
FLJ14186	NA	NA	NA	NA	4.60143034786142e-12	1.42658284512031e-10	330	3	4.44603	5.06168	1.13847	7.70074	0.05589	0.438248	533	6	4.26895	3.26838	0.765617	10.4567	0.03412	0.423088	315	10	3.75903	3.86472	1.02812	11.8871	0.02458	0.230579	498	5	8.78497	5.46327	0.621889	19.6438	0.00048	0.0224552	87	3	3.42987	5.94071	1.73205	5.94071	0.12587	0.617576	894	5	5.36792
LOC283922	NA	NA	NA	NA	5.47528689054388e-12	1.69237644039742e-10	331	14	3.47958	2.13097	0.612422	13.0194	0.01511	0.225364	282	15	5.02044	4.36007	0.868464	19.4441	0.00019	0.0134935	53	14	3.33567	2.56226	0.76814	12.4809	0.01688	0.189941	415	14	2.07911	1.20653	0.58031	7.77931	0.39349	0.812534	1971	13	2.95305	2.28344	0.773247	10.6474	0.0649	0.508094	561	14	2.88594
HLA-H	6	29855350	29858259	major histocompatibility complex, class I, H (pseudogene)	7.90612020296066e-12	2.43637095772562e-10	332	2	6.27414	5.1313	0.81785	8.87297	0.02255	0.283655	333	3	0.388341	0.338823	0.872489	0.672626	0.99104	1	3863	10	3.73446	2.53488	0.678779	11.8094	0.01462	0.178456	383	9	1.42626	1.37656	0.965153	4.27879	0.80083	0.958304	3399	12	5.08941	2.10274	0.41316	17.6302	0.0004	0.0209143	83	15	2.58188
DNAJB6	7	157128075	157210133	DnaJ (Hsp40) homolog, subfamily B, member 6	9.27724563837273e-12	2.85031531910485e-10	333	6	3.47549	3.20494	0.922155	8.51317	0.05634	0.438248	540	5	2.27076	0.801174	0.352822	5.07757	0.29161	0.773271	1473	21	5.22547	5.11193	0.978272	23.9461	3e-05	0.00171256	80	16	3.48913	2.61128	0.748405	13.9565	0.01667	0.229213	295	14	4.37091	4.01668	0.918957	16.3545	0.00118	0.0475464	108	15	1.41689
ARPC2	2	219081817	219119079	actin related protein 2/3 complex, subunit 2, 34kDa	9.98401361584911e-12	3.05827674562132e-10	334	6	5.29739	7.08628	1.33769	12.9759	0.00632	0.142149	187	8	3.54151	5.94114	1.67757	10.0169	0.0535	0.495192	422	14	4.00323	5.60747	1.40074	14.9787	0.00707	0.113888	290	11	3.7211	4.45519	1.19728	12.3415	0.02096	0.254648	335	NA	NA	NA	NA	NA	NA	NA	NA	NA	NA
ZNF772	19	57978031	57988938	zinc finger protein 772	1.40615297183899e-11	4.29443315071186e-10	335	13	3.85763	3.29245	0.853492	13.9089	0.00963	0.182135	222	14	4.88724	3.46259	0.708495	18.2864	0.00055	0.0320642	67	13	4.41192	4.01388	0.909779	15.9074	0.00127	0.0378654	157	12	4.45419	4.12974	0.927157	15.4298	0.0015	0.0526293	116	9	2.38711	3.5417	1.48368	7.16132	0.22162	0.705274	1372	8	5.52445
PSMD13	11	236546	252983	proteasome (prosome, macropain) 26S subunit, non-ATPase, 13	1.59670054955541e-11	4.86185813169684e-10	336	5	2.96737	3.44177	1.15988	6.63523	0.13027	0.628019	870	6	2.19248	1.27787	0.582841	5.37046	0.41863	0.84374	1938	14	3.50388	1.7775	0.507295	13.1103	0.09299	0.446447	975	11	2.33428	1.82861	0.783373	7.74193	0.35976	0.798654	1833	11	5.83667	8.50102	1.45649	19.358	0.00032	0.0182525	77	11	3.22342
ZNF84	12	133613878	133639885	zinc finger protein 84	1.79500858621395e-11	5.4494756218264e-10	337	12	7.02657	13.7986	1.96378	24.3407	1e-05	0.00110684	38	13	2.29343	2.3835	1.03928	8.26907	0.25807	0.758673	1321	2	9.40801	10.3356	1.09859	13.3049	0.00385	0.0783559	230	NA	NA	NA	NA	NA	NA	NA	NA	11	2.72082	2.15755	0.792979	9.02393	0.1217	0.610864	875	17	3.30495
NBPF1	1	16888814	16940057	neuroblastoma breakpoint family, member 1	2.0827561897363e-11	6.30434277431719e-10	338	28	4.23667	4.40022	1.0386	22.4184	0.00014	0.00905908	65	36	2.54806	3.30463	1.29692	15.2883	0.09183	0.577597	621	16	3.777	3.50088	0.926894	15.108	0.00409	0.0801058	238	17	2.82284	3.12351	1.10651	11.6389	0.07143	0.477908	608	15	4.03948	4.49088	1.11175	15.6448	0.00251	0.0816587	135	19	3.56043
LRRC14	8	145743376	145750557	leucine rich repeat containing 14	2.9511726395981e-11	8.90662161525904e-10	339	4	1.45253	0.309548	0.21311	2.90506	0.69636	0.948195	3088	4	2.92646	0.313652	0.107178	5.85292	0.15308	0.6547	909	NA	NA	NA	NA	NA	NA	NA	NA	NA	NA	NA	NA	NA	NA	NA	NA	NA	NA	NA	NA	NA	NA	NA	NA	NA	NA
CARD8	19	48684027	48759203	caspase recruitment domain family, member 8	3.10943493175841e-11	9.35665552553539e-10	340	25	4.94118	9.35832	1.89395	24.7059	2e-05	0.00200286	39	27	3.65138	3.46313	0.948444	18.9731	0.00485	0.146853	129	22	3.79512	3.35118	0.883024	17.8007	0.00836	0.126645	309	20	3.65571	4.38975	1.20079	16.3489	0.01815	0.236764	312	7	1.66016	1.05292	0.634226	4.39238	0.89945	0.992363	3977	11	2.11677
LOC100652768	NA	NA	NA	NA	3.97887278680287e-11	1.19377851852728e-09	341	9	7.32194	4.41447	0.602911	21.9658	3e-05	0.002804	44	10	7.32608	4.18874	0.571758	23.1671	5e-05	0.0048825	38	NA	NA	NA	NA	NA	NA	NA	NA	NA	NA	NA	NA	NA	NA	NA	NA	NA	NA	NA	NA	NA	NA	NA	NA	NA	NA
SRGAP2P2	NA	NA	NA	NA	4.61929383632764e-11	1.3818712058324e-09	342	4	5.89369	2.23326	0.378924	11.7874	0.01368	0.213104	270	2	6.01892	1.07179	0.17807	8.51204	0.03788	0.437749	338	4	7.90006	4.02844	0.509925	15.8001	0.00267	0.0606712	206	NA	NA	NA	NA	NA	NA	NA	NA	10	5.59531	4.24732	0.759086	17.6939	0.00225	0.0760154	130	2	10.4039
GBP3	1	89472349	89488577	guanylate binding protein 3	5.2431725627855e-11	1.56393290057896e-09	343	4	8.32893	2.7346	0.328326	16.6579	0.00142	0.0506146	118	3	3.73864	2.89664	0.774784	6.47551	0.07935	0.546496	565	6	7.42001	7.41018	0.998675	18.1752	0.00284	0.0632268	210	3	5.69831	4.5782	0.803431	9.86976	0.01704	0.231176	300	10	1.63467	1.33002	0.813632	5.16928	0.65946	0.933403	3103	7	4.77467
SLC9A3	5	473425	524447	solute carrier family 9, subfamily A (NHE3, cation proton antiporter 3), member 3	8.24199597460051e-11	2.45127502372494e-09	344	12	4.00433	3.18354	0.795023	13.8714	0.00843	0.168841	210	13	3.87049	2.51884	0.65078	13.9553	0.00772	0.192066	157	11	2.19694	2.4612	1.12028	7.28644	0.30784	0.708771	2028	10	3.9075	1.88443	0.48226	12.3566	0.01245	0.205982	246	13	4.67177	2.8789	0.616235	16.8443	0.00087	0.0374612	102	18	4.30322
HERC2	15	28356186	28567298	HECT and RLD domain containing E3 ubiquitin protein ligase 2	1.01552211084766e-10	3.0115381785746e-09	345	7	4.04793	5.43151	1.3418	10.7098	0.01545	0.226421	287	8	3.30266	3.44764	1.0439	9.34133	0.06255	0.516533	473	3	5.80064	5.16944	0.891183	10.047	0.00999	0.14043	333	5	3.8613	2.04633	0.52996	8.63412	0.03932	0.362885	441	4	5.21612	5.10627	0.978939	10.4322	0.00756	0.167695	198	4	4.8583
CDK5R1	17	30813637	30818274	cyclin-dependent kinase 5, regulatory subunit 1 (p35)	1.07164166429641e-10	3.16877626225912e-09	346	2	16.6018	10.362	0.624146	23.4785	1e-05	0.00110684	33	2	10.0608	7.57676	0.753094	14.2282	0.00074	0.0407104	71	NA	NA	NA	NA	NA	NA	NA	NA	NA	NA	NA	NA	NA	NA	NA	NA	NA	NA	NA	NA	NA	NA	NA	NA	NA	NA
EDEM1	3	5229331	5261642	ER degradation enhancer, mannosidase alpha-like 1	1.49699252993685e-10	4.41375520858325e-09	347	8	2.612	2.86196	1.0957	7.38784	0.32342	0.811983	1673	8	2.2201	1.28425	0.578465	6.2794	0.46172	0.857982	2102	9	1.20322	0.683701	0.568228	3.60965	0.96806	0.998448	4537	9	4.37469	6.4024	1.46351	13.1241	0.01547	0.219328	286	6	3.46549	1.93605	0.558667	8.48869	0.10451	0.574474	799	5	2.81103
SLC35E2	1	1656277	1677431	solute carrier family 35, member E2	1.6109380496232e-10	4.73606528324568e-09	348	11	3.43811	2.29261	0.666824	11.4029	0.03733	0.359387	436	10	3.41146	3.03519	0.889702	10.788	0.04992	0.488691	399	3	3.26084	4.3074	1.32095	5.64794	0.2476	0.661539	1752	NA	NA	NA	NA	NA	NA	NA	NA	10	3.93503	5.79864	1.47359	12.4437	0.02112	0.305706	303	11	4.31076
HLA-B	6	31321649	31324965	major histocompatibility complex, class I, B	1.78137726791761e-10	5.22214063841405e-09	349	NA	NA	NA	NA	NA	NA	NA	NA	2	7.78644	9.26115	1.1894	11.0117	0.04099	0.453336	353	4	8.71974	11.7714	1.34998	17.4395	0.0072	0.114248	294	2	22.8833	16.5494	0.723212	32.3618	2e-05	0.00156538	52	5	6.3449	7.79867	1.22912	14.1876	0.01131	0.208712	238	NA	NA
PLCXD1	X	192989	220023	phosphatidylinositol-specific phospholipase C, X domain containing 1	1.90968907354261e-10	5.58229397468984e-09	350	6	8.80003	7.24308	0.823074	21.5556	9e-05	0.00620557	59	2	9.43962	4.51214	0.478	13.3496	0.00091	0.0458955	77	7	1.52103	0.416121	0.273578	4.02428	0.7178	0.924626	3633	7	2.00195	1.14769	0.573284	5.29667	0.41373	0.822164	2045	2	12.2927	10.7611	0.875407	17.3845	0.00019	0.0120939	68	2	2.57277
ARHGAP22	10	49654077	49864310	Rho GTPase activating protein 22	2.38145947406565e-10	6.94151335588765e-09	351	7	7.1391	4.80775	0.673439	18.8883	0.00043	0.02103	85	10	6.94807	4.86779	0.700596	21.9717	4e-05	0.004464	33	NA	NA	NA	NA	NA	NA	NA	NA	NA	NA	NA	NA	NA	NA	NA	NA	2	7.86907	5.20784	0.661812	11.1285	0.01115	0.208712	233	14	4.84452
TTC3	21	38445526	38575413	tetratricopeptide repeat domain 3	3.18591597547879e-10	9.259973393501e-09	352	10	6.62372	5.87158	0.886447	20.9461	9e-05	0.00620557	60	23	3.24614	3.42769	1.05593	15.5679	0.02123	0.335633	247	NA	NA	NA	NA	NA	NA	NA	NA	NA	NA	NA	NA	NA	NA	NA	NA	16	4.47071	5.31127	1.18801	17.8829	0.00213	0.0730856	128	26	3.87277
LOC100506334	NA	NA	NA	NA	3.23716387029549e-10	9.38227296232101e-09	353	NA	NA	NA	NA	NA	NA	NA	NA	NA	NA	NA	NA	NA	NA	NA	NA	6	8.89971	7.19318	0.808249	21.7997	7e-05	0.00368169	88	3	6.38024	5.52946	0.866653	11.0509	0.01502	0.216012	283	6	6.43032	5.37366	0.835676	15.751	0.00248	0.0812848	134	7	6.43925
IDO1	8	39759794	39785963	indoleamine 2,3-dioxygenase 1	3.35834915432542e-10	9.70600853048119e-09	354	NA	NA	NA	NA	NA	NA	NA	NA	NA	NA	NA	NA	NA	NA	NA	NA	4	9.95756	5.402	0.542502	19.9151	0.00012	0.00556158	100	NA	NA	NA	NA	NA	NA	NA	NA	4	3.21431	1.03885	0.323196	6.42863	0.11107	0.589631	826	NA	NA
CD99	X	2609220	2659350	CD99 molecule	4.18439616289845e-10	1.20593118711589e-08	355	NA	NA	NA	NA	NA	NA	NA	NA	NA	NA	NA	NA	NA	NA	NA	NA	2	7.34279	5.95212	0.810607	10.3843	0.01596	0.186772	400	2	3.70863	0.625077	0.168546	5.2448	0.08887	0.516524	695	3	4.82936	3.27629	0.67841	8.3647	0.04477	0.445873	441	6	6.11198
P2RY2	11	72929343	72947397	purinergic receptor P2Y, G-protein coupled, 2	4.25956492300372e-10	1.22414631256323e-08	356	2	2.04816	2.39406	1.16888	2.89654	0.38611	0.855176	1899	NA	NA	NA	NA	NA	NA	NA	NA	2	8.60056	7.72272	0.897932	12.163	0.00231	0.0546117	198	2	2.43638	0.343972	0.141182	3.44556	0.23419	0.684105	1392	NA	NA	NA	NA	NA	NA	NA	NA	NA	NA
FLVCR1-AS1	1	213025450	213031430	FLVCR1 antisense RNA 1 (head to head)	4.37782810003284e-10	1.25460950396179e-08	357	NA	NA	NA	NA	NA	NA	NA	NA	NA	NA	NA	NA	NA	NA	NA	NA	NA	NA	NA	NA	NA	NA	NA	NA	NA	NA	NA	NA	NA	NA	NA	NA	2	15.3444	7.14858	0.465875	21.7003	0.00134	0.0520105	112	2	32.8457
LIMS1	2	109150857	109303702	LIM and senescent cell antigen-like domains 1	4.61416682639992e-10	1.31864639108653e-08	358	NA	NA	NA	NA	NA	NA	NA	NA	NA	NA	NA	NA	NA	NA	NA	NA	2	2.34986	0.224205	0.095412	3.3232	0.29098	0.699577	1947	NA	NA	NA	NA	NA	NA	NA	NA	NA	NA	NA	NA	NA	NA	NA	NA	NA	NA
AOAH	7	36552456	36764154	acyloxyacyl hydrolase (neutrophil)	5.82924153391673e-10	1.66125264995827e-08	359	NA	NA	NA	NA	NA	NA	NA	NA	NA	NA	NA	NA	NA	NA	NA	NA	8	3.15565	2.07906	0.658838	8.92552	0.13971	0.522768	1251	4	5.04551	2.11764	0.419708	10.091	0.02416	0.273903	358	20	3.57061	4.06792	1.13928	15.9683	0.00775	0.16981	200	26	2.09141
SH3PXD2B	5	171752185	171881527	SH3 and PX domains 2B	6.88733736708969e-10	1.95734301674152e-08	360	3	6.73127	6.46839	0.960948	11.6589	0.01269	0.206256	258	NA	NA	NA	NA	NA	NA	NA	NA	9	4.50675	2.36392	0.524528	13.5203	0.03513	0.277308	593	NA	NA	NA	NA	NA	NA	NA	NA	NA	NA	NA	NA	NA	NA	NA	NA	NA	NA
DOCK11	X	117629861	117820126	dedicator of cytokinesis 11	1.08523046105091e-09	3.07562128726091e-08	361	NA	NA	NA	NA	NA	NA	NA	NA	NA	NA	NA	NA	NA	NA	NA	NA	4	11.4171	8.1879	0.71716	22.8342	2e-05	0.00123184	70	3	12.3971	11.8388	0.954963	21.4724	0.00016	0.00917183	69	NA	NA	NA	NA	NA	NA	NA	NA	NA	NA
ATP11A	13	113344643	113541482	ATPase, class VI, type 11A	1.21020105048331e-09	3.42032236118638e-08	362	20	3.81822	7.33798	1.92183	17.0756	0.00261	0.0767669	143	20	2.90686	4.42748	1.52312	12.9999	0.05684	0.501212	441	17	3.31858	5.27447	1.58938	13.6828	0.03588	0.279924	600	16	2.47324	3.69016	1.49203	9.89297	0.32376	0.767892	1716	NA	NA	NA	NA	NA	NA	NA	NA	NA	NA
GAA	17	78075355	78093678	glucosidase, alpha; acid	1.77642611731699e-09	5.00678115875209e-08	363	10	1.43768	1.17368	0.816371	4.54634	0.93216	1	3913	12	2.15187	1.56117	0.725495	7.45431	0.58678	0.894873	2560	5	5.54295	5.24186	0.945681	12.3944	0.01699	0.190264	418	4	7.12452	3.76961	0.529105	14.249	0.00571	0.131017	177	5	4.9023	5.92391	1.20839	10.9619	0.00625	0.150824	182	7	3.44686
ZFP90	16	68563993	68609975	ZFP90 zinc finger protein	1.81534176579845e-09	5.1024070345835e-08	364	12	3.06526	1.99374	0.650429	10.6184	0.06841	0.477961	602	10	4.85211	5.1769	1.06694	15.3437	0.0038	0.124729	119	12	3.55288	3.53928	0.996173	12.3075	0.02556	0.234508	509	12	5.46043	4.31533	0.790291	18.9155	0.00054	0.02442	90	2	5.99147	3.2893	0.548996	8.47322	0.02264	0.31564	314	5	3.69337
C3AR1	12	8210898	8219067	complement component 3a receptor 1	1.82121273617497e-09	5.10488424761812e-08	365	2	17.4368	8.32304	0.477325	24.6594	1e-05	0.00110684	32	2	1.91959	0.449631	0.234233	2.71471	0.39606	0.82749	1869	3	11.153	6.60366	0.592098	19.3175	5e-05	0.00272151	85	2	7.83635	3.19543	0.407771	11.0823	0.007	0.149947	190	2	2.05659	0.803927	0.390904	2.90845	0.37258	0.816023	2005	2	2.507
TYW1B	7	72023729	72298777	tRNA-yW synthesizing protein 1 homolog B (S. cerevisiae)	1.8782465582845e-09	5.25036626716086e-08	366	2	7.63017	6.87233	0.900678	10.7907	0.01188	0.199869	250	NA	NA	NA	NA	NA	NA	NA	NA	NA	NA	NA	NA	NA	NA	NA	NA	NA	NA	NA	NA	NA	NA	NA	NA	2	11.6506	7.21168	0.618997	16.4764	0.0012	0.0479127	110	3	1.24094
INF2	14	105155943	105185942	inverted formin, FH2 and WH2 domain containing	1.92685056799036e-09	5.3715553572505e-08	367	NA	NA	NA	NA	NA	NA	NA	NA	NA	NA	NA	NA	NA	NA	NA	NA	4	4.84996	3.81837	0.7873	9.69991	0.02975	0.251826	553	3	6.61841	2.66662	0.402909	11.4634	0.0051	0.122822	169	2	2.96798	1.90007	0.640192	4.19735	0.18473	0.691085	1174	5	2.98152
LOC388796	NA	NA	NA	NA	2.02220196143799e-09	5.62205115963914e-08	368	NA	NA	NA	NA	NA	NA	NA	NA	NA	NA	NA	NA	NA	NA	NA	NA	NA	NA	NA	NA	NA	NA	NA	NA	NA	NA	NA	NA	NA	NA	NA	NA	NA	NA	NA	NA	NA	NA	NA	NA	NA	NA
PARP14	3	122399465	122449687	poly (ADP-ribose) polymerase family, member 14	2.05283068321904e-09	5.69173732249702e-08	369	11	7.54147	8.97433	1.19	25.0122	0.00011	0.00722906	64	7	4.78941	5.59248	1.16768	12.6716	0.01136	0.233538	190	NA	NA	NA	NA	NA	NA	NA	NA	NA	NA	NA	NA	NA	NA	NA	NA	7	11.6437	5.98105	0.513672	30.8064	0.00022	0.01342	71	4	4.75571
LSS	21	47608055	47648738	lanosterol synthase (2,3-oxidosqualene-lanosterol cyclase)	2.17962270454564e-09	6.02695132167741e-08	370	7	3.05124	3.46635	1.13605	8.07282	0.20149	0.695162	1219	3	9.59367	5.71745	0.59596	16.6167	0.00042	0.02604	63	28	2.84193	2.80844	0.988213	15.0381	0.1201	0.494449	1137	10	2.93123	2.07866	0.709144	9.26937	0.12653	0.574015	896	2	3.31492	4.68801	1.41421	4.68801	0.15749	0.666536	1037	2	5.76617
PEX6	6	42931608	42946958	peroxisomal biogenesis factor 6	2.39103958854514e-09	6.59372669283163e-08	371	4	7.1564	7.30869	1.02128	14.3128	0.00144	0.0508961	119	6	5.52311	4.93899	0.894241	13.5288	0.0049	0.147226	130	7	5.84488	4.25534	0.728045	15.4641	0.00143	0.0398442	168	5	2.73853	1.54515	0.564226	6.12355	0.23021	0.684105	1362	NA	NA	NA	NA	NA	NA	NA	NA	NA	NA
KIAA0355	19	34745442	34846491	KIAA0355	3.05101610642566e-09	8.39111445829058e-08	372	NA	NA	NA	NA	NA	NA	NA	NA	NA	NA	NA	NA	NA	NA	NA	NA	4	6.66424	8.77894	1.31732	13.3285	0.00133	0.0384818	161	4	2.38728	4.03147	1.68873	4.77457	0.3752	0.806728	1892	5	3.76559	3.93305	1.04447	8.42012	0.0611	0.49123	544	5	2.86397
THEM4	1	151846060	151882284	thioesterase superfamily member 4	3.65820806980111e-09	1.00340822418593e-07	373	4	2.82403	2.14527	0.759649	5.64806	0.26108	0.755229	1454	4	8.69199	9.882	1.13691	17.384	0.00013	0.0105787	47	NA	NA	NA	NA	NA	NA	NA	NA	NA	NA	NA	NA	NA	NA	NA	NA	NA	NA	NA	NA	NA	NA	NA	NA	NA	NA
FAM120B	6	170599791	170716153	family with sequence similarity 120B	3.70210850864083e-09	1.01273454951616e-07	374	NA	NA	NA	NA	NA	NA	NA	NA	7	5.19813	7.60253	1.46255	13.753	0.00548	0.15624	137	6	5.04748	7.83557	1.55237	12.3637	0.00373	0.0783559	222	5	1.86512	1.23498	0.662147	4.17053	0.46879	0.841808	2262	13	2.48933	2.2641	0.909521	8.9754	0.1996	0.703245	1243	16	1.76133
LAMP2	X	119561682	119603220	lysosomal-associated membrane protein 2	3.75271980157521e-09	1.02384203439776e-07	375	NA	NA	NA	NA	NA	NA	NA	NA	NA	NA	NA	NA	NA	NA	NA	NA	9	4.41697	1.79391	0.40614	13.2509	0.00478	0.0867255	258	7	7.74354	7.9832	1.03095	20.4875	0.0001	0.00646032	63	NA	NA	NA	NA	NA	NA	NA	NA	NA	NA
MIR570	3	195426272	195426368	microRNA 570	4.25281099225572e-09	1.15719439525979e-07	376	5	5.68978	4.99211	0.877383	12.7227	0.00647	0.144206	188	4	7.58716	6.09597	0.803458	15.1743	0.00048	0.0288443	65	4	9.8692	8.31356	0.842375	19.7384	1e-05	0.000698657	61	4	6.34122	3.91071	0.616713	12.6824	0.0018	0.058608	125	NA	NA	NA	NA	NA	NA	NA	NA	NA	NA
C5orf62	NA	NA	NA	NA	4.6665407094082e-09	1.26640259941526e-07	377	NA	NA	NA	NA	NA	NA	NA	NA	NA	NA	NA	NA	NA	NA	NA	NA	NA	NA	NA	NA	NA	NA	NA	NA	NA	NA	NA	NA	NA	NA	NA	NA	NA	NA	NA	NA	NA	NA	NA	NA	NA	NA
RRP12	10	99116115	99161127	ribosomal RNA processing 12 homolog (S. cerevisiae)	5.29211696687071e-09	1.43237165841413e-07	378	NA	NA	NA	NA	NA	NA	NA	NA	NA	NA	NA	NA	NA	NA	NA	NA	NA	NA	NA	NA	NA	NA	NA	NA	NA	NA	NA	NA	NA	NA	NA	NA	4	0.806932	0.897442	1.11217	1.61386	0.96805	0.999476	4246	4	5.21759
EMR1	19	6887577	6940470	egf-like module containing, mucin-like, hormone receptor-like 1	5.37886324369907e-09	1.4520092307727e-07	379	5	1.70912	1.52895	0.894583	3.82171	0.80568	0.969027	3496	NA	NA	NA	NA	NA	NA	NA	NA	3	1.85919	1.7822	0.958587	3.22022	0.58203	0.867452	3138	NA	NA	NA	NA	NA	NA	NA	NA	25	4.34736	5.20406	1.19706	21.7368	0.00047	0.0240028	86	9	3.28678
SLC25A5	X	118602363	118605282	solute carrier family 25 (mitochondrial carrier; adenine nucleotide translocator), member 5	5.55223167442165e-09	1.4948653226581e-07	380	NA	NA	NA	NA	NA	NA	NA	NA	NA	NA	NA	NA	NA	NA	NA	NA	2	22.9341	29.706	1.29528	32.4336	7e-05	0.00368169	89	NA	NA	NA	NA	NA	NA	NA	NA	NA	NA	NA	NA	NA	NA	NA	NA	NA	NA
CECR1	22	17660194	17702879	cat eye syndrome chromosome region, candidate 1	6.84762424540963e-09	1.83879379671354e-07	381	3	5.83664	0.506944	0.0868554	10.1094	0.04	0.371855	452	4	5.47399	2.97089	0.542728	10.948	0.03042	0.398516	296	2	7.37732	2.51061	0.340315	10.4331	0.02501	0.232285	504	5	1.27058	1.45978	1.14891	2.84109	0.95598	0.994371	3912	10	6.52385	9.40588	1.44177	20.6302	0.00176	0.0623381	124	9	5.59192
DCTN5	16	23652713	23681195	dynactin 5 (p25)	6.95197377442724e-09	1.86192784518757e-07	382	NA	NA	NA	NA	NA	NA	NA	NA	NA	NA	NA	NA	NA	NA	NA	NA	4	8.20839	5.07065	0.61774	16.4168	0.001	0.0307961	152	3	6.4109	6.71986	1.04819	11.104	0.01114	0.191307	237	4	3.78538	1.24238	0.328204	7.57076	0.15404	0.663704	1016	3	4.70519
SARDH	9	136528682	136605077	sarcosine dehydrogenase	8.03505939561688e-09	2.14638884272993e-07	383	8	4.23397	3.06191	0.723176	11.9755	0.01844	0.24899	311	4	5.78479	5.44858	0.941879	11.5696	0.00986	0.217588	177	10	3.77718	3.56977	0.94509	11.9445	0.01988	0.2069	449	7	5.56486	5.85546	1.05222	14.7232	0.00387	0.101619	155	NA	NA	NA	NA	NA	NA	NA	NA	2	4.36492
LILRA1	19	55105047	55113555	leukocyte immunoglobulin-like receptor, subfamily A (with TM domain), member 1	8.71482264130918e-09	2.32191016779256e-07	384	4	6.42217	3.2743	0.509843	12.8443	0.00456	0.11216	171	5	2.91732	1.09962	0.376927	6.52333	0.14521	0.65349	867	2	13.9284	11.9144	0.855403	19.6977	2e-05	0.00123184	72	2	4.88383	5.0957	1.04338	6.90679	0.07886	0.489269	656	3	3.64694	2.35193	0.644907	6.31668	0.07809	0.531738	645	5	1.38518
HDAC4	2	239969864	240323348	histone deacetylase 4	9.54185330748203e-09	2.53565457633373e-07	385	2	2.25928	0.728063	0.322255	3.1951	0.32746	0.815934	1688	3	2.40033	1.24505	0.518701	4.15749	0.26512	0.758673	1352	7	3.3396	3.2991	0.987872	8.83575	0.07676	0.406924	883	4	1.66695	1.41131	0.846642	3.3339	0.5989	0.893893	2726	6	8.36089	4.24126	0.507274	20.4799	0.00016	0.0106473	66	8	6.7936
GNAS	20	57414773	57486247	GNAS complex locus	1.14071710966002e-08	3.02349138573358e-07	386	7	6.47462	12.4833	1.92804	17.1302	0.00036	0.018927	80	7	8.96032	18.2669	2.03865	23.7068	2e-05	0.00279	28	7	1.51344	0.972627	0.642658	4.0042	0.88114	0.975473	4224	8	2.13315	1.59997	0.750052	6.03346	0.53246	0.870585	2486	3	4.3805	3.31584	0.756955	7.58725	0.03837	0.420252	401	NA	NA
SMAD5	5	135468534	135524435	SMAD family member 5	1.25170459552848e-08	3.30909295009093e-07	387	NA	NA	NA	NA	NA	NA	NA	NA	NA	NA	NA	NA	NA	NA	NA	NA	NA	NA	NA	NA	NA	NA	NA	NA	NA	NA	NA	NA	NA	NA	NA	NA	10	3.07974	1.92574	0.625293	9.739	0.08249	0.535526	675	10	1.15903
PRKAR1B	7	588834	767287	protein kinase, cAMP-dependent, regulatory, type I, beta	1.49421179873599e-08	3.94002085383193e-07	388	8	3.04378	1.13163	0.371786	8.6091	0.08619	0.533047	679	7	1.14716	0.795667	0.693596	3.0351	0.92653	0.990429	3654	6	5.52426	5.01393	0.907621	13.5316	0.00331	0.0714014	217	5	5.33427	8.6588	1.62324	11.9278	0.00436	0.108202	164	5	3.07338	2.58224	0.840196	6.87228	0.1029	0.573524	788	4	4.91071
TPCN2	11	68816365	68858072	two pore segment channel 2	1.49978280905572e-08	3.94454445230052e-07	389	NA	NA	NA	NA	NA	NA	NA	NA	4	2.11588	1.77567	0.839209	4.23176	0.34928	0.808805	1681	20	3.42429	3.72043	1.08648	15.3139	0.01362	0.170969	372	18	2.41508	2.10872	0.873145	10.2463	0.23189	0.684105	1372	15	3.26053	4.01309	1.23081	12.628	0.02754	0.353025	342	19	1.69463
KLRC2	12	10579453	10594899	killer cell lectin-like receptor subfamily C, member 2	1.53755672638312e-08	4.03352381221171e-07	390	NA	NA	NA	NA	NA	NA	NA	NA	NA	NA	NA	NA	NA	NA	NA	NA	NA	NA	NA	NA	NA	NA	NA	NA	NA	NA	NA	NA	NA	NA	NA	NA	8	3.1704	1.91519	0.604083	8.96725	0.06809	0.520089	575	8	7.94428
KRT73	12	53001354	53012343	keratin 73	1.75571275295994e-08	4.59404019834607e-07	391	NA	NA	NA	NA	NA	NA	NA	NA	NA	NA	NA	NA	NA	NA	NA	NA	NA	NA	NA	NA	NA	NA	NA	NA	NA	NA	NA	NA	NA	NA	NA	NA	NA	NA	NA	NA	NA	NA	NA	NA	NA	NA
CXCL16	17	4636821	4643217	chemokine (C-X-C motif) ligand 16	1.7742316837932e-08	4.63065417267558e-07	392	4	12.6333	8.19032	0.648313	25.2666	0.00043	0.02103	86	4	6.52696	2.56653	0.393221	13.0539	0.03972	0.444056	348	3	1.00548	1.30119	1.2941	1.74155	0.83101	0.961908	4044	2	5.40806	7.64815	1.41421	7.64815	0.26058	0.71318	1486	2	16.7314	7.63252	0.456179	23.6618	0.0017	0.0607024	123	2	1.96081
EPHX2	8	27348296	27403081	epoxide hydrolase 2, cytoplasmic	1.78222044899812e-08	4.63966855310426e-07	393	NA	NA	NA	NA	NA	NA	NA	NA	NA	NA	NA	NA	NA	NA	NA	NA	NA	NA	NA	NA	NA	NA	NA	NA	NA	NA	NA	NA	NA	NA	NA	NA	NA	NA	NA	NA	NA	NA	NA	NA	NA	NA
DDX50	10	70661034	70706603	DEAD (Asp-Glu-Ala-Asp) box polypeptide 50	1.854120090794e-08	4.81459458094249e-07	394	NA	NA	NA	NA	NA	NA	NA	NA	NA	NA	NA	NA	NA	NA	NA	NA	NA	NA	NA	NA	NA	NA	NA	NA	NA	NA	NA	NA	NA	NA	NA	NA	4	6.36045	10.112	1.58983	12.7209	0.0115	0.208892	240	4	10.0189
BAIAP2	17	79008948	79091232	BAI1-associated protein 2	2.82017481589847e-08	7.30460975733094e-07	395	3	11.8432	11.2085	0.946405	20.5131	0.00041	0.0207766	82	8	5.44658	6.01431	1.10424	15.4053	0.00172	0.07224	93	9	6.32603	5.36428	0.847969	18.9781	0.00011	0.00525418	97	2	1.72151	1.45658	0.846108	2.43458	0.45998	0.839412	2230	2	2.46209	0.754317	0.306372	3.48192	0.26056	0.757177	1509	4	2.68918
SUMF1	3	3742498	4508965	sulfatase modifying factor 1	2.87055732517416e-08	7.41633131158001e-07	396	6	4.7758	2.1452	0.449181	11.6983	0.00654	0.144237	190	5	4.35489	3.44551	0.791182	9.73783	0.01881	0.311321	236	5	2.25909	2.17059	0.960823	5.05149	0.44609	0.789768	2644	5	2.91422	2.55251	0.875879	6.51639	0.19358	0.655576	1200	5	3.76007	3.02107	0.80346	8.40778	0.04927	0.454978	475	5	5.19257
EIF5	14	103799881	103811362	eukaryotic translation initiation factor 5	3.09119431163296e-08	7.96624911897149e-07	397	NA	NA	NA	NA	NA	NA	NA	NA	3	0.870885	0.53917	0.619106	1.50842	0.8935	0.982349	3552	6	5.43744	6.05277	1.11316	13.319	0.01559	0.183821	397	5	7.05233	4.70313	0.66689	15.7695	0.00084	0.0338495	101	5	5.63345	5.53583	0.982672	12.5968	0.00755	0.167695	196	4	5.67243
FCAR	19	55385704	55401838	Fc fragment of IgA, receptor for	3.41177310847485e-08	8.77031423939853e-07	398	14	4.36113	5.20639	1.19382	16.3179	0.00454	0.11216	170	10	6.37854	5.3986	0.846368	20.1707	0.00023	0.0154893	57	18	5.74847	4.98295	0.866831	24.3887	0.00021	0.00877687	112	9	4.15004	3.05227	0.735479	12.4501	0.05351	0.419957	517	NA	NA	NA	NA	NA	NA	NA	NA	2	5.89765
FAM20C	7	192969	300711	family with sequence similarity 20, member C	3.77367239678961e-08	9.67630132620413e-07	399	4	4.94788	6.4535	1.3043	9.89575	0.02045	0.263036	327	17	2.89746	2.12425	0.73314	11.9466	0.0829	0.556204	581	4	1.6738	1.85844	1.11031	3.34761	0.6206	0.883525	3288	6	1.81683	2.95671	1.6274	4.4503	0.5691	0.885043	2616	3	1.81636	1.25639	0.691707	3.14603	0.4795	0.872505	2413	9	5.40203
IGHMBP2	11	68671310	68708070	immunoglobulin mu binding protein 2	6.29570916510502e-08	1.61028501170474e-06	400	6	7.23312	4.94515	0.683681	17.7175	0.00058	0.0265161	92	5	3.48082	3.05911	0.878847	7.78335	0.07034	0.524701	523	9	1.7443	0.722188	0.414027	5.23291	0.72399	0.927097	3655	8	1.53857	0.970058	0.630492	4.35174	0.77521	0.950398	3319	10	5.6096	7.29506	1.30046	17.7391	0.00065	0.0297375	94	9	6.72118
RCC2	1	17733256	17766220	regulator of chromosome condensation 2	6.40115499495053e-08	1.63317248761444e-06	401	NA	NA	NA	NA	NA	NA	NA	NA	NA	NA	NA	NA	NA	NA	NA	NA	3	4.3669	5.92004	1.35566	7.56369	0.08313	0.419323	928	2	7.40541	10.0544	1.35771	10.4728	0.00954	0.174116	223	4	7.76973	12.4253	1.59919	15.5395	0.00267	0.0853303	137	3	12.2326
PRPF4	9	116037623	116055185	pre-mRNA processing factor 4	6.47810313170183e-08	1.64869336170252e-06	402	4	13.2889	24.6044	1.85151	26.5778	2e-05	0.00200286	42	3	8.55722	11.8937	1.3899	14.8215	0.00302	0.109223	108	3	2.03801	0.436018	0.213943	3.52993	0.46429	0.802267	2709	2	2.32142	0.953256	0.410635	3.28298	0.39005	0.811933	1951	3	1.59449	0.594544	0.372875	2.76173	0.65401	0.932927	3075	3	17.958
CTSF	11	66330934	66336312	cathepsin F	6.73590392352708e-08	1.71005044768252e-06	403	5	5.21843	3.59127	0.68819	11.6688	0.00896	0.176928	213	5	5.62235	4.79435	0.85273	12.572	0.00514	0.149827	133	NA	NA	NA	NA	NA	NA	NA	NA	NA	NA	NA	NA	NA	NA	NA	NA	NA	NA	NA	NA	NA	NA	NA	NA	NA	NA
HIP1	7	75162621	75368280	huntingtin interacting protein 1	7.26138117412845e-08	1.83789621171212e-06	404	6	6.53192	1.48	0.22658	15.9999	0.00101	0.0408467	104	5	1.57156	1.30391	0.829688	3.51412	0.81184	0.965734	3279	NA	NA	NA	NA	NA	NA	NA	NA	NA	NA	NA	NA	NA	NA	NA	NA	2	0.979578	0.779021	0.795261	1.38533	0.92322	0.997584	4056	5	3.28426
ARPC5	1	183592401	183604892	actin related protein 2/3 complex, subunit 5, 16kDa	7.27541751288641e-08	1.83789621171212e-06	405	4	4.79867	6.75928	1.40857	9.59734	0.01465	0.223253	276	3	2.61123	0.884252	0.338635	4.52278	0.20517	0.71974	1113	4	8.81597	13.1995	1.49723	17.6319	0.0002	0.00843423	110	4	7.49062	6.46365	0.8629	14.9812	0.00119	0.0448454	108	NA	NA	NA	NA	NA	NA	NA	NA	NA	NA
ETS2	21	40177231	40196879	v-ets avian erythroblastosis virus E26 oncogene homolog 2	7.78797697442712e-08	1.96253183313704e-06	406	NA	NA	NA	NA	NA	NA	NA	NA	NA	NA	NA	NA	NA	NA	NA	NA	10	2.26297	1.44724	0.639531	7.15613	0.56385	0.858691	3072	3	3.0609	2.03704	0.665502	5.30164	0.39093	0.811933	1957	9	4.49948	4.12837	0.917522	13.4984	0.03009	0.368121	359	4	5.45173
MPRIP	17	16945859	17120993	myosin phosphatase Rho interacting protein	9.15510681709364e-08	2.30137341144189e-06	407	NA	NA	NA	NA	NA	NA	NA	NA	NA	NA	NA	NA	NA	NA	NA	NA	NA	NA	NA	NA	NA	NA	NA	NA	NA	NA	NA	NA	NA	NA	NA	NA	NA	NA	NA	NA	NA	NA	NA	NA	NA	NA
RBM41	X	106307650	106362057	RNA binding motif protein 41	1.08199081139126e-07	2.71319803709412e-06	408	NA	NA	NA	NA	NA	NA	NA	NA	NA	NA	NA	NA	NA	NA	NA	NA	5	9.19341	6.25521	0.680402	20.5571	9e-05	0.00453	93	3	15.3805	8.41806	0.54732	26.6398	6e-05	0.00421034	58	NA	NA	NA	NA	NA	NA	NA	NA	NA	NA
SHMT1	17	18231187	18266856	serine hydroxymethyltransferase 1 (soluble)	1.14554081331875e-07	2.8655325332675e-06	409	4	5.06985	2.10933	0.416054	10.1397	0.00978	0.182821	225	4	5.47566	4.20228	0.767446	10.9513	0.00708	0.185601	149	4	1.15005	1.92993	1.67813	2.3001	0.86458	0.971338	4166	4	13.7595	8.78034	0.638131	27.5189	1e-05	0.000830612	49	NA	NA	NA	NA	NA	NA	NA	NA	NA	NA
ERN1	17	62116502	62208179	endoplasmic reticulum to nucleus signaling 1	1.15028026326236e-07	2.87037009108224e-06	410	NA	NA	NA	NA	NA	NA	NA	NA	NA	NA	NA	NA	NA	NA	NA	NA	NA	NA	NA	NA	NA	NA	NA	NA	NA	NA	NA	NA	NA	NA	NA	NA	NA	NA	NA	NA	NA	NA	NA	NA	NA	NA
NAA60	16	3493611	3536963	N(alpha)-acetyltransferase 60, NatF catalytic subunit	1.16299955443822e-07	2.89504828259304e-06	411	NA	NA	NA	NA	NA	NA	NA	NA	NA	NA	NA	NA	NA	NA	NA	NA	NA	NA	NA	NA	NA	NA	NA	NA	NA	NA	NA	NA	NA	NA	NA	NA	NA	NA	NA	NA	NA	NA	NA	NA	2	12.8589
KMO	1	241695434	241758944	kynurenine 3-monooxygenase (kynurenine 3-hydroxylase)	1.18253884906494e-07	2.93654246718044e-06	412	5	11.0759	7.5044	0.677542	24.7665	2e-05	0.00200286	41	2	7.09447	4.51861	0.63692	10.0331	0.01076	0.227181	185	8	6.75921	8.79786	1.30161	19.1179	0.00068	0.0227363	140	NA	NA	NA	NA	NA	NA	NA	NA	4	6.11495	8.79757	1.4387	12.2299	0.00946	0.195063	213	4	3.4145
ERGIC1	5	172261278	172379688	endoplasmic reticulum-golgi intermediate compartment (ERGIC) 1	1.28907766905328e-07	3.19335439033515e-06	413	NA	NA	NA	NA	NA	NA	NA	NA	NA	NA	NA	NA	NA	NA	NA	NA	17	2.11624	1.19652	0.5654	8.72547	0.35477	0.736116	2256	3	2.35189	1.00221	0.42613	4.07359	0.269	0.720757	1519	NA	NA	NA	NA	NA	NA	NA	NA	NA	NA
LY75,LY75-CD302	NA	NA	NA	NA	1.51254785252242e-07	3.73789301428909e-06	414	NA	NA	NA	NA	NA	NA	NA	NA	NA	NA	NA	NA	NA	NA	NA	NA	7	3.41867	6.17832	1.80723	9.04494	0.09052	0.438004	967	6	2.13283	1.08311	0.507826	5.22434	0.52803	0.870074	2470	13	4.30292	3.69745	0.859288	15.5144	0.00686	0.159413	189	10	6.04015
CENPK	5	64813593	64858998	centromere protein K	1.6756063847545e-07	4.13087443913815e-06	415	NA	NA	NA	NA	NA	NA	NA	NA	NA	NA	NA	NA	NA	NA	NA	NA	NA	NA	NA	NA	NA	NA	NA	NA	NA	NA	NA	NA	NA	NA	NA	NA	5	2.79783	0.922215	0.329618	6.25615	0.17678	0.683466	1136	8	4.40374
CBR3	21	37507210	37518864	carbonyl reductase 3	1.98807252993483e-07	4.88941587830846e-06	416	2	4.54416	0.717694	0.157938	6.42641	0.04347	0.38754	471	2	3.37052	0.463928	0.137643	4.76663	0.11756	0.630214	727	NA	NA	NA	NA	NA	NA	NA	NA	NA	NA	NA	NA	NA	NA	NA	NA	NA	NA	NA	NA	NA	NA	NA	NA	NA	NA
DGKQ	4	952675	980683	diacylglycerol kinase, theta 110kDa	2.11597666832652e-07	5.19150055003565e-06	417	4	3.41477	3.71765	1.0887	6.82955	0.08656	0.533047	683	4	2.56504	1.04269	0.4065	5.13008	0.21971	0.739122	1159	NA	NA	NA	NA	NA	NA	NA	NA	NA	NA	NA	NA	NA	NA	NA	NA	5	6.0381	4.2322	0.700915	13.5016	0.00168	0.06048	122	3	5.59759
UPF3A	13	115047059	115071283	UPF3 regulator of nonsense transcripts homolog A (yeast)	2.16399162367154e-07	5.2966024645415e-06	418	4	3.26127	1.41446	0.433716	6.52254	0.09139	0.545229	705	3	2.81064	1.02391	0.364297	4.86817	0.17252	0.67503	996	5	4.73841	3.13822	0.662293	10.5954	0.01293	0.164919	367	4	4.18599	1.70003	0.406124	8.37198	0.04087	0.368011	452	16	4.76547	7.34098	1.54045	19.0619	0.00029	0.0169824	75	17	5.08651
FN3KRP	17	80674559	80688204	fructosamine 3 kinase related protein	2.59278757241965e-07	6.33098082420655e-06	419	NA	NA	NA	NA	NA	NA	NA	NA	NA	NA	NA	NA	NA	NA	NA	NA	NA	NA	NA	NA	NA	NA	NA	NA	NA	NA	NA	NA	NA	NA	NA	NA	6	5.28039	5.42527	1.02744	12.9343	0.0054	0.139465	170	8	6.52617
C9orf91	9	117373486	117408702	chromosome 9 open reading frame 91	2.62927382199685e-07	6.40478582686899e-06	420	NA	NA	NA	NA	NA	NA	NA	NA	NA	NA	NA	NA	NA	NA	NA	NA	9	8.43732	7.88028	0.933978	25.312	2e-05	0.00123184	69	5	4.21932	5.15598	1.22199	9.43469	0.03551	0.346584	417	NA	NA	NA	NA	NA	NA	NA	NA	NA	NA
RNASET2	6	167342992	167370679	ribonuclease T2	2.87113094965541e-07	6.97732559285617e-06	421	2	1.34595	0.715894	0.531886	1.90347	0.88102	0.990118	3741	2	7.15985	4.20559	0.587385	10.1256	0.01619	0.283708	222	4	5.3974	1.19145	0.220745	10.7948	0.00702	0.113705	289	7	7.7915	6.17844	0.792972	20.6144	7e-05	0.00474833	60	NA	NA	NA	NA	NA	NA	NA	NA	NA	NA
HLA-DPA1	6	33032346	33048552	major histocompatibility complex, class II, DP alpha 1	3.00778139172841e-07	7.29208801392735e-06	422	NA	NA	NA	NA	NA	NA	NA	NA	NA	NA	NA	NA	NA	NA	NA	NA	2	3.08914	1.97344	0.638832	4.36871	0.15799	0.551492	1341	2	0.616209	0.871451	1.41421	0.871451	0.91148	0.985212	3764	2	1.65621	0.0771601	0.0465882	2.34224	0.5126	0.886379	2538	2	4.52628
PIDD	11	799179	809753	p53-induced death domain protein	3.21798689806307e-07	7.78326807425137e-06	423	5	8.18753	3.39298	0.414408	18.3079	0.00026	0.0151883	72	5	2.69958	3.44106	1.27466	6.03645	0.17351	0.67503	1004	3	1.46927	2.28253	1.55351	2.54486	0.62219	0.884443	3293	2	2.71801	3.84384	1.41421	3.84384	0.22733	0.684105	1346	5	10.4432	12.9265	1.23779	23.3518	6e-05	0.00497208	53	4	9.7492
VARS2	6	30876019	30894236	valyl-tRNA synthetase 2, mitochondrial	3.41151233596015e-07	8.23188271443593e-06	424	15	2.86334	2.60401	0.90943	11.0897	0.08599	0.533047	676	11	4.58925	4.85948	1.05888	15.2208	0.00213	0.0827608	100	7	6.05183	7.89175	1.30403	16.0116	0.00087	0.0275167	148	7	3.41325	3.2521	0.952785	9.03062	0.06087	0.436112	568	12	1.34932	1.04567	0.774959	4.67417	0.9524	0.999476	4171	14	3.1286
TBC1D9B	5	179289066	179334859	TBC1 domain family, member 9B (with GRAM domain)	3.45203087004364e-07	8.31005360739212e-06	425	2	1.69516	2.39732	1.41421	2.39732	0.71778	0.954596	3160	3	1.06029	1.16035	1.09437	1.83647	0.89477	0.982838	3556	NA	NA	NA	NA	NA	NA	NA	NA	NA	NA	NA	NA	NA	NA	NA	NA	NA	NA	NA	NA	NA	NA	NA	NA	NA	NA
CCDC82	11	96085933	96123087	coiled-coil domain containing 82	4.1835953690228e-07	1.0047503338139e-05	426	5	8.84253	15.1984	1.71879	19.7725	0.00019	0.0119275	67	8	5.21277	5.00641	0.960412	14.7439	0.00352	0.118849	115	9	1.71404	2.01983	1.17841	5.14211	0.58915	0.870572	3167	3	1.75704	1.53021	0.870899	3.04329	0.46099	0.839852	2234	NA	NA	NA	NA	NA	NA	NA	NA	NA	NA
TUBG2	17	40811323	40819024	tubulin, gamma 2	4.27307996653248e-07	1.02383796575161e-05	427	3	1.09638	0.869883	0.793417	1.89898	0.82393	0.971459	3567	6	3.81822	2.6203	0.686262	9.35269	0.03137	0.402254	304	3	5.178	5.65088	1.09133	8.96856	0.01473	0.178456	386	3	3.91427	4.58654	1.17175	6.77971	0.05971	0.432419	562	NA	NA	NA	NA	NA	NA	NA	NA	NA	NA
MASTL	10	27443753	27475853	microtubule associated serine/threonine kinase-like	4.29684908542782e-07	1.02712764002365e-05	428	2	8.27124	1.19766	0.144798	11.6973	0.00556	0.128491	182	NA	NA	NA	NA	NA	NA	NA	NA	8	2.18218	3.1458	1.44159	6.17212	0.36854	0.742938	2322	4	7.93019	7.94207	1.0015	15.8604	0.00081	0.0333	99	16	2.32593	1.47477	0.634056	9.30372	0.30812	0.773368	1749	12	2.68123
CLEC4D	12	8662071	8674962	C-type lectin domain family 4, member D	4.52892590652176e-07	1.08008020861595e-05	429	NA	NA	NA	NA	NA	NA	NA	NA	NA	NA	NA	NA	NA	NA	NA	NA	NA	NA	NA	NA	NA	NA	NA	NA	NA	NA	NA	NA	NA	NA	NA	NA	NA	NA	NA	NA	NA	NA	NA	NA	NA	NA
TMTC4	13	101256181	101327347	transmembrane and tetratricopeptide repeat containing 4	4.70234894467403e-07	1.11883097797581e-05	430	6	3.05539	0.79419	0.259931	7.48415	0.10663	0.581921	768	3	2.56487	1.57849	0.615425	4.44249	0.23397	0.74725	1223	6	2.82684	1.29244	0.457202	6.92433	0.15099	0.542845	1302	4	2.82451	0.711673	0.251963	5.64903	0.15848	0.619007	1041	4	8.83334	7.36154	0.833381	17.6667	0.0004	0.0209143	84	4	6.3731
BBS12	4	123653857	123666098	Bardet-Biedl syndrome 12	4.84604293582436e-07	1.15034490200508e-05	431	2	1.91718	0.530801	0.276866	2.7113	0.39575	0.861555	1932	NA	NA	NA	NA	NA	NA	NA	NA	5	5.60559	2.68373	0.47876	12.5345	0.00463	0.0849923	255	5	4.02149	2.00134	0.497662	8.99232	0.04652	0.394646	479	6	4.07386	3.60261	0.884323	9.97889	0.02096	0.304822	302	7	1.91851
CBS	21	44473301	44497053	cystathionine-beta-synthase	5.16355703084059e-07	1.22194614094504e-05	432	NA	NA	NA	NA	NA	NA	NA	NA	NA	NA	NA	NA	NA	NA	NA	NA	NA	NA	NA	NA	NA	NA	NA	NA	2	10.3345	9.7596	0.94437	14.6152	0.00753	0.156363	196	NA	NA	NA	NA	NA	NA	NA	NA	NA	NA
DIP2A	21	47878812	47989926	DIP2 disco-interacting protein 2 homolog A (Drosophila)	5.17156366952598e-07	1.22194614094504e-05	433	11	4.20774	2.52522	0.600138	13.9555	0.01138	0.19457	246	11	5.8947	3.16809	0.537447	19.5505	0.00015	0.0119571	49	6	3.76191	3.52962	0.93825	9.21477	0.05976	0.360142	776	6	2.66905	1.04499	0.391522	6.53781	0.20363	0.662815	1250	NA	NA	NA	NA	NA	NA	NA	NA	2	1.02387
HMGN4	6	26538633	26546482	high mobility group nucleosomal binding domain 4	5.53946502446223e-07	1.30585867892334e-05	434	NA	NA	NA	NA	NA	NA	NA	NA	NA	NA	NA	NA	NA	NA	NA	NA	NA	NA	NA	NA	NA	NA	NA	NA	NA	NA	NA	NA	NA	NA	NA	NA	5	3.28964	2.50917	0.762749	7.35586	0.27439	0.75835	1586	4	8.23433
GRAMD1A	19	35485688	35517375	GRAM domain containing 1A	5.63015222998509e-07	1.32165674846944e-05	435	14	3.95916	3.65383	0.922879	14.8138	0.02861	0.31501	382	9	4.53841	4.33892	0.956044	13.6152	0.00314	0.109921	110	33	3.50789	3.38755	0.965693	20.1513	0.01834	0.19965	430	11	2.80171	2.64377	0.943628	9.29222	0.15971	0.619348	1049	NA	NA	NA	NA	NA	NA	NA	NA	NA	NA
TMEM44	3	194308402	194354418	transmembrane protein 44	5.63231690287047e-07	1.32165674846944e-05	436	11	5.80503	5.32462	0.917242	19.2531	0.00031	0.0169332	77	NA	NA	NA	NA	NA	NA	NA	NA	16	2.75262	2.3261	0.84505	11.0105	0.08823	0.433373	953	2	2.36068	1.5171	0.642655	3.33851	0.27048	0.721669	1523	6	2.01508	1.57983	0.784004	4.93593	0.41029	0.837355	2152	6	2.90687
IL18RAP	2	103035149	103069025	interleukin 18 receptor accessory protein	5.65472388469601e-07	1.32387826234153e-05	437	11	3.64207	3.24343	0.890544	12.0794	0.03718	0.359387	434	9	2.66944	3.48732	1.30638	8.00832	0.16727	0.66573	981	10	7.17918	6.21953	0.866328	22.7026	4e-05	0.00222905	84	6	4.42281	3.47881	0.78656	10.8336	0.0244	0.274331	362	37	2.81272	1.86578	0.663335	17.1091	0.04402	0.440401	439	26	3.11817
MGRN1	16	4666494	4740975	mahogunin ring finger 1, E3 ubiquitin protein ligase	6.82781578942304e-07	1.59487176578966e-05	438	9	5.98373	5.72853	0.957352	17.9512	0.00082	0.0341477	101	9	6.75171	6.24063	0.924304	20.2551	0.00013	0.0105787	46	10	2.72879	2.59586	0.951288	8.62918	0.18819	0.594168	1481	7	1.43672	0.591022	0.411369	3.8012	0.80844	0.958304	3431	NA	NA	NA	NA	NA	NA	NA	NA	NA	NA
TMEM180	10	104221149	104236802	transmembrane protein 180	7.0418788733484e-07	1.64112671419652e-05	439	NA	NA	NA	NA	NA	NA	NA	NA	NA	NA	NA	NA	NA	NA	NA	NA	12	3.10563	2.70971	0.872515	10.7582	0.05507	0.346017	745	9	4.6556	5.98322	1.28517	13.9668	0.00243	0.0738067	134	11	2.14028	1.53922	0.719167	7.09851	0.34175	0.791741	1895	13	5.07809
RPAIN	17	5322961	5336196	RPA interacting protein	7.47935387290788e-07	1.73911976076638e-05	440	13	2.42895	1.68572	0.694012	8.75772	0.27321	0.766047	1499	15	2.64301	2.64825	1.00198	10.2363	0.13261	0.647468	800	12	2.00644	1.50068	0.747931	6.9505	0.58674	0.868605	3162	14	5.458	7.45569	1.36601	20.4219	0.00011	0.00678333	65	14	3.69239	3.74072	1.01309	13.8157	0.01029	0.202662	223	17	3.41738
SLC36A1	5	150816607	150871942	solute carrier family 36 (proton/amino acid symporter), member 1	7.87706330052096e-07	1.82744296207778e-05	441	8	2.91221	1.27558	0.438011	8.23696	0.12184	0.612257	837	8	2.97191	1.86912	0.628929	8.40582	0.13697	0.649678	816	13	3.29052	1.59293	0.484097	11.8642	0.05217	0.337433	722	16	3.79315	1.83963	0.484988	15.1726	0.00805	0.163001	201	NA	NA	NA	NA	NA	NA	NA	NA	NA	NA
DHRS4L2	14	24439148	24475617	dehydrogenase/reductase (SDR family) member 4 like 2	8.22303620640064e-07	1.90339102777568e-05	442	NA	NA	NA	NA	NA	NA	NA	NA	2	5.90502	6.94368	1.17589	8.35096	0.02035	0.327107	243	NA	NA	NA	NA	NA	NA	NA	NA	4	1.10021	0.991152	0.900878	2.20041	0.89086	0.982234	3689	5	4.42691	4.83085	1.09124	9.89888	0.02488	0.335193	326	9	3.46692
LRRC59	17	48452420	48474914	leucine rich repeat containing 59	8.32035509601425e-07	1.92157004486054e-05	443	2	7.937	0.0129324	0.00162939	11.2246	0.00662	0.145019	192	2	6.4123	0.0236249	0.00368431	9.06836	0.02099	0.335633	244	3	3.13836	2.5361	0.808097	5.4358	0.32504	0.715669	2126	3	4.65877	2.99319	0.642486	8.06922	0.08936	0.516524	702	2	7.9516	0.0322977	0.00406179	11.2453	0.01003	0.200834	218	3	4.95666
SLC17A5	6	74303102	74363878	solute carrier family 17 (acidic sugar transporter), member 5	9.0238609451454e-07	2.07934957949961e-05	444	NA	NA	NA	NA	NA	NA	NA	NA	NA	NA	NA	NA	NA	NA	NA	NA	2	2.40111	2.82099	1.17487	3.39569	0.34757	0.730186	2227	NA	NA	NA	NA	NA	NA	NA	NA	NA	NA	NA	NA	NA	NA	NA	NA	3	1.90746
LTA4H	12	96394606	96437298	leukotriene A4 hydrolase	1.0324787385052e-06	2.37377302778579e-05	445	NA	NA	NA	NA	NA	NA	NA	NA	3	4.72655	3.09557	0.654932	8.18662	0.03457	0.423293	319	5	7.45446	4.99854	0.670544	16.6687	0.00059	0.0206104	133	7	5.75671	4.07278	0.707484	15.2308	0.0027	0.0773873	142	4	3.21568	2.54015	0.789925	6.43137	0.109	0.586676	816	6	3.84225
CRHR1,MGC57346	NA	NA	NA	NA	1.08584701230541e-06	2.49087461499924e-05	446	NA	NA	NA	NA	NA	NA	NA	NA	NA	NA	NA	NA	NA	NA	NA	NA	NA	NA	NA	NA	NA	NA	NA	NA	NA	NA	NA	NA	NA	NA	NA	NA	NA	NA	NA	NA	NA	NA	NA	NA	NA	NA
FAM21A,FAM21B	NA	NA	NA	NA	1.11871432006971e-06	2.5605293531618e-05	447	2	10.3773	3.71241	0.357745	14.6757	0.00105	0.0416632	106	3	4.49852	2.61267	0.580785	7.79167	0.0481	0.48174	390	NA	NA	NA	NA	NA	NA	NA	NA	NA	NA	NA	NA	NA	NA	NA	NA	2	4.81856	2.40776	0.499684	6.81447	0.05608	0.479977	510	2	2.0996
SEC14L1	17	75082798	75213179	SEC14-like 1 (S. cerevisiae)	1.13137502266714e-06	2.58372720020256e-05	448	3	3.85217	2.69415	0.699385	6.67215	0.10381	0.578214	755	2	6.07137	0.959872	0.158098	8.58621	0.02298	0.347907	258	3	2.32236	2.57704	1.10967	4.02244	0.66335	0.902395	3441	2	3.60968	5.10486	1.41421	5.10486	0.44599	0.835333	2173	2	12.9387	6.55889	0.506922	18.298	0.00012	0.008784	60	2	9.97077
UBE2A	X	118708501	118718381	ubiquitin-conjugating enzyme E2A	1.20337797504533e-06	2.74204010304872e-05	449	NA	NA	NA	NA	NA	NA	NA	NA	NA	NA	NA	NA	NA	NA	NA	NA	3	13.0833	2.51217	0.192014	22.6609	1e-05	0.000698657	67	3	10.7671	6.09092	0.565698	18.6492	0.00016	0.00917183	71	NA	NA	NA	NA	NA	NA	NA	NA	NA	NA
RTKN2	10	63942794	64028466	rhotekin 2	1.28527202791773e-06	2.9221373594725e-05	450	NA	NA	NA	NA	NA	NA	NA	NA	NA	NA	NA	NA	NA	NA	NA	NA	NA	NA	NA	NA	NA	NA	NA	NA	NA	NA	NA	NA	NA	NA	NA	NA	9	2.23586	1.25847	0.562858	6.70758	0.3015	0.769313	1719	11	2.4176
C15orf41	15	36871812	37102449	chromosome 15 open reading frame 41	1.30543332921285e-06	2.96139432176865e-05	451	NA	NA	NA	NA	NA	NA	NA	NA	NA	NA	NA	NA	NA	NA	NA	NA	NA	NA	NA	NA	NA	NA	NA	NA	NA	NA	NA	NA	NA	NA	NA	NA	NA	NA	NA	NA	NA	NA	NA	NA	NA	NA
TES	7	115850547	115898837	testis derived transcript (3 LIM domains)	1.36590467036957e-06	3.09171917755554e-05	452	NA	NA	NA	NA	NA	NA	NA	NA	2	0.92771	0.333982	0.360006	1.31198	0.87618	0.979911	3492	13	4.22721	5.32885	1.26061	15.2414	0.02168	0.217777	466	7	6.27431	6.03153	0.961304	16.6003	0.00251	0.0746167	136	NA	NA	NA	NA	NA	NA	NA	NA	2	6.64443
NACC2	9	138898383	138987131	NACC family member 2, BEN and BTB (POZ) domain containing	1.36947916873353e-06	3.09296719101827e-05	453	4	9.99999	18.8282	1.88282	20	7e-05	0.00535309	54	3	6.61465	6.52439	0.986356	11.4569	0.00306	0.109655	109	NA	NA	NA	NA	NA	NA	NA	NA	NA	NA	NA	NA	NA	NA	NA	NA	5	2.55574	2.40706	0.941825	5.71481	0.2164	0.705274	1334	5	4.34546
PDPN	1	13909960	13944452	podoplanin	1.37604320893381e-06	3.1009467115863e-05	454	NA	NA	NA	NA	NA	NA	NA	NA	NA	NA	NA	NA	NA	NA	NA	NA	NA	NA	NA	NA	NA	NA	NA	NA	NA	NA	NA	NA	NA	NA	NA	NA	NA	NA	NA	NA	NA	NA	NA	NA	NA	NA
HELB	12	66696325	66737423	helicase (DNA) B	1.41149357468784e-06	3.17384412365523e-05	455	7	5.11296	3.33421	0.65211	13.5276	0.00153	0.0536265	120	7	2.91477	1.7727	0.608177	7.71175	0.10482	0.599454	683	NA	NA	NA	NA	NA	NA	NA	NA	NA	NA	NA	NA	NA	NA	NA	NA	15	3.82072	3.31057	0.866479	14.7976	0.01908	0.285032	294	8	2.72956
RAI14	5	34656342	34832732	retinoic acid induced 14	1.4254350212406e-06	3.19816353120889e-05	456	NA	NA	NA	NA	NA	NA	NA	NA	NA	NA	NA	NA	NA	NA	NA	NA	2	1.83143	1.33492	0.728891	2.59004	0.49498	0.821467	2816	2	2.58847	0.113238	0.0437473	3.66064	0.21519	0.675928	1294	NA	NA	NA	NA	NA	NA	NA	NA	NA	NA
TADA1	1	166825747	166845564	transcriptional adaptor 1	1.45302761489496e-06	3.25293775229549e-05	457	NA	NA	NA	NA	NA	NA	NA	NA	NA	NA	NA	NA	NA	NA	NA	NA	2	0.83575	0.299916	0.358859	1.18193	0.84697	0.96652	4102	NA	NA	NA	NA	NA	NA	NA	NA	8	2.60557	3.22926	1.23937	7.36968	0.19423	0.69948	1218	18	5.3753
SMCO4	11	93211638	93276674	single-pass membrane protein with coiled-coil domains 4	1.46303295645023e-06	3.26818562826251e-05	458	2	4.71038	3.97504	0.843889	6.66148	0.22778	0.722342	1326	3	1.52767	1.09328	0.715653	2.64601	0.69556	0.935705	2901	NA	NA	NA	NA	NA	NA	NA	NA	NA	NA	NA	NA	NA	NA	NA	NA	NA	NA	NA	NA	NA	NA	NA	NA	NA	NA
C17orf69,CRHR1	NA	NA	NA	NA	1.6546278166496e-06	3.68812574992202e-05	459	NA	NA	NA	NA	NA	NA	NA	NA	NA	NA	NA	NA	NA	NA	NA	NA	NA	NA	NA	NA	NA	NA	NA	NA	NA	NA	NA	NA	NA	NA	NA	NA	NA	NA	NA	NA	NA	NA	NA	NA	NA	NA
BTN2A2	6	26383324	26395102	butyrophilin, subfamily 2, member A2	1.76443995447695e-06	3.92434460309862e-05	460	NA	NA	NA	NA	NA	NA	NA	NA	NA	NA	NA	NA	NA	NA	NA	NA	8	2.80805	3.71919	1.32448	7.94235	0.19098	0.597641	1495	2	1.65484	0.743596	0.449347	2.34029	0.54635	0.877598	2533	7	1.57056	1.25512	0.799157	4.15531	0.79617	0.972812	3591	7	2.7102
OSBPL5	11	3108346	3187969	oxysterol binding protein-like 5	1.91450733499909e-06	4.24256182823727e-05	461	3	1.72128	1.26132	0.732778	2.98135	0.53532	0.911941	2467	2	0.405902	0.057374	0.14135	0.574032	0.95044	0.995854	3726	4	6.83805	4.19527	0.613519	13.6761	0.00409	0.0801058	239	NA	NA	NA	NA	NA	NA	NA	NA	7	3.68707	2.15698	0.585013	9.75508	0.05784	0.482953	526	17	3.1923
SMPD1	11	6411655	6416228	sphingomyelin phosphodiesterase 1, acid lysosomal	1.91580839081773e-06	4.24256182823727e-05	462	NA	NA	NA	NA	NA	NA	NA	NA	NA	NA	NA	NA	NA	NA	NA	NA	4	4.91537	9.42931	1.91833	9.83074	0.01893	0.201955	438	6	6.18235	11.3885	1.8421	15.1436	0.00076	0.0318887	97	4	1.36919	1.50483	1.09907	2.73838	0.81013	0.974748	3645	6	2.01365
C10orf128	10	50362773	50396630	chromosome 10 open reading frame 128	2.05539043307557e-06	4.54183574963199e-05	463	9	1.88211	2.27278	1.20757	5.64634	0.53878	0.912496	2477	4	2.01267	2.34935	1.16728	4.02535	0.40408	0.833479	1893	12	3.74003	2.16627	0.579211	12.9559	0.00904	0.132144	320	11	3.16075	4.46862	1.41379	10.483	0.05737	0.42922	544	9	1.75606	1.02012	0.580914	5.26819	0.6371	0.926099	3021	9	2.69153
CASP8	2	202098166	202152434	caspase 8, apoptosis-related cysteine peptidase	2.08938327850294e-06	4.60377576657317e-05	464	NA	NA	NA	NA	NA	NA	NA	NA	4	1.20267	0.935121	0.777536	2.40534	0.86513	0.976804	3452	2	2.86165	1.7497	0.611431	4.04698	0.21366	0.626263	1597	NA	NA	NA	NA	NA	NA	NA	NA	4	5.26992	6.48883	1.23129	10.5398	0.01146	0.208892	239	3	4.39146
RPL31	2	101618177	101640494	ribosomal protein L31	2.09242081072869e-06	4.60377576657317e-05	465	3	3.39447	2.90585	0.856056	5.87939	0.14951	0.654048	959	3	4.11534	3.84306	0.933837	7.12798	0.06836	0.522962	510	6	3.7466	3.26853	0.872398	9.17727	0.04329	0.313685	646	NA	NA	NA	NA	NA	NA	NA	NA	NA	NA	NA	NA	NA	NA	NA	NA	NA	NA
2002-09-01	2	242254515	242293442	septin 2	2.21140250922236e-06	4.85511997250085e-05	466	NA	NA	NA	NA	NA	NA	NA	NA	NA	NA	NA	NA	NA	NA	NA	NA	8	4.28164	6.08823	1.42194	12.1103	0.02041	0.208601	458	10	4.85727	7.97989	1.64288	15.36	0.00588	0.131492	181	5	3.28876	2.50798	0.762593	7.35388	0.09915	0.56623	764	10	2.95943
GNLY	2	85912298	85925977	granulysin	2.27461182689126e-06	4.98320205587248e-05	467	4	4.89815	3.2686	0.667313	9.7963	0.20125	0.694991	1217	5	8.0384	2.89209	0.359784	17.9744	0.00154	0.068355	88	3	8.43595	9.13119	1.08241	14.6115	0.00914	0.132459	323	3	1.71525	2.64851	1.5441	2.9709	0.73176	0.941575	3159	2	3.69097	0.352437	0.0954865	5.21981	0.0942	0.559846	739	2	4.66915
FRG1	4	190861943	190884359	FSHD region gene 1	2.34752363748036e-06	5.1319475074918e-05	468	3	2.9965	1.86946	0.62388	5.19009	0.37887	0.850789	1873	7	3.3146	3.9314	1.18609	8.7696	0.14484	0.65349	863	15	3.03075	2.32341	0.766614	11.738	0.09925	0.460902	1008	13	2.57902	2.11549	0.820271	9.29878	0.30757	0.751353	1665	17	4.09626	3.29869	0.805292	16.8893	0.00622	0.150824	181	30	3.82414
CDC25B	20	3767578	3786762	cell division cycle 25B	2.39272315805117e-06	5.21394770601347e-05	469	9	6.58831	9.39605	1.42617	19.7649	0.00031	0.0169332	75	7	9.87212	15.9075	1.61135	26.1192	1e-05	0.00150231	24	NA	NA	NA	NA	NA	NA	NA	NA	NA	NA	NA	NA	NA	NA	NA	NA	NA	NA	NA	NA	NA	NA	NA	NA	NA	NA
GSTM3	1	110276554	110284384	glutathione S-transferase mu 3 (brain)	2.4000571213767e-06	5.21394770601347e-05	470	2	1.59029	0.692063	0.43518	2.24901	0.59298	0.923592	2699	2	1.60939	0.135627	0.0842728	2.27601	0.54386	0.886932	2392	2	22.7115	6.83012	0.300734	32.1189	1e-05	0.000698657	59	2	16.3854	1.99012	0.121457	23.1724	8e-05	0.0053377	61	NA	NA	NA	NA	NA	NA	NA	NA	2	1.21613
INSR	19	7112266	7294045	insulin receptor	2.40032193288275e-06	5.21394770601347e-05	471	NA	NA	NA	NA	NA	NA	NA	NA	NA	NA	NA	NA	NA	NA	NA	NA	4	1.42269	0.853282	0.599768	2.84537	0.66642	0.902998	3453	2	4.90716	4.79938	0.978037	6.93977	0.07407	0.482301	622	NA	NA	NA	NA	NA	NA	NA	NA	NA	NA
FUCA1	1	24171567	24194784	fucosidase, alpha-L- 1, tissue	2.51814869933753e-06	5.45830070824624e-05	472	NA	NA	NA	NA	NA	NA	NA	NA	NA	NA	NA	NA	NA	NA	NA	NA	NA	NA	NA	NA	NA	NA	NA	NA	NA	NA	NA	NA	NA	NA	NA	NA	NA	NA	NA	NA	NA	NA	NA	NA	7	2.9852
HNRNPK	9	86582998	86595569	heterogeneous nuclear ribonucleoprotein K	2.5578160476325e-06	5.53256151867402e-05	473	4	8.394	8.0192	0.955349	16.788	0.0154	0.226421	285	3	4.50242	3.92773	0.87236	7.79841	0.23197	0.746206	1210	2	2.93786	2.66278	0.906367	4.15476	0.22631	0.641461	1650	2	5.67005	3.81844	0.673441	8.01866	0.02055	0.251167	333	4	4.81236	3.29097	0.683858	9.62471	0.30985	0.774371	1753	4	7.16269
HLA-F	6	29690552	29706305	major histocompatibility complex, class I, F	2.64512557879293e-06	5.70934172924693e-05	474	3	1.2155	1.26096	1.0374	2.10531	0.73064	0.95498	3217	20	2.42603	4.34626	1.79151	10.8496	0.19098	0.701757	1063	7	4.76007	2.40117	0.50444	12.594	0.0147	0.178456	385	6	3.25742	2.73468	0.839526	7.97901	0.09769	0.53226	747	14	2.93739	3.1061	1.05743	10.9907	0.06503	0.508206	562	17	3.47795
USP14	18	158383	214629	ubiquitin specific peptidase 14 (tRNA-guanine transglycosylase)	2.71061334922162e-06	5.83837582650241e-05	475	NA	NA	NA	NA	NA	NA	NA	NA	NA	NA	NA	NA	NA	NA	NA	NA	2	2.37671	0.696058	0.292866	3.36118	0.33489	0.721076	2174	3	6.54521	10.1755	1.55465	11.3366	0.0127	0.208884	247	NA	NA	NA	NA	NA	NA	NA	NA	NA	NA
PTPN18	2	131113580	131132982	protein tyrosine phosphatase, non-receptor type 18 (brain-derived)	2.84928458338385e-06	6.1241660866807e-05	476	7	2.39325	2.46326	1.02926	6.33194	0.38446	0.85329	1895	8	3.34713	3.03941	0.908066	9.4671	0.0877	0.571122	599	7	4.28568	3.478	0.81154	11.3388	0.02957	0.251668	550	10	4.40171	3.88186	0.881898	13.9194	0.01382	0.209098	269	NA	NA	NA	NA	NA	NA	NA	NA	NA	NA
NBPF9	1	144811744	144830413	neuroblastoma breakpoint family, member 9	2.90055809082368e-06	6.22130185056961e-05	477	4	2.96958	1.82926	0.616001	5.93916	0.22678	0.722194	1320	3	3.23612	2.59566	0.80209	5.60513	0.18945	0.700087	1057	10	3.72273	4.59066	1.23314	11.7723	0.02186	0.218181	469	2	7.08089	6.92184	0.977538	10.0139	0.01457	0.213274	278	2	1.22045	0.414408	0.339553	1.72598	0.68218	0.938345	3193	NA	NA
LINC00339	1	22351681	22357716	long intergenic non-protein coding RNA 339	2.96282431688777e-06	6.34155974604158e-05	478	5	1.7948	1.20382	0.670723	4.0133	0.55616	0.916122	2549	4	2.78399	3.32021	1.19261	5.56798	0.18084	0.689133	1025	10	4.72499	3.92214	0.830083	14.9417	0.00414	0.0807473	240	15	2.76473	2.28692	0.827177	10.7078	0.14586	0.598327	991	12	4.60175	3.86173	0.839186	15.9409	0.00333	0.0992592	147	17	3.61406
LOC100130581	NA	NA	NA	NA	3.01627842880237e-06	6.44249365450459e-05	479	2	7.33808	6.07491	0.827861	10.3776	0.01039	0.18996	230	7	1.5368	0.880373	0.572863	4.06598	0.67757	0.930948	2842	7	4.61928	1.15955	0.251025	12.2215	0.01825	0.199133	429	7	1.28934	1.21599	0.943111	3.41128	0.81044	0.959006	3439	5	4.62936	3.49631	0.755246	10.3516	0.03699	0.410475	395	10	5.11718
LOC100505812	NA	NA	NA	NA	3.17318359366325e-06	6.76350861391016e-05	480	9	4.2426	2.5689	0.605501	12.7278	0.01913	0.252228	319	11	3.55885	1.6162	0.454134	11.8034	0.05026	0.489513	400	10	4.85219	1.8784	0.387125	15.344	0.00678	0.110969	286	13	4.16046	1.55482	0.373714	15.0008	0.01366	0.209098	264	10	2.84193	1.52607	0.536985	8.98696	0.38238	0.821332	2044	9	2.47619
CHI3L2	1	111743393	111786062	chitinase 3-like 2	3.2796260848178e-06	6.97585332095029e-05	481	NA	NA	NA	NA	NA	NA	NA	NA	NA	NA	NA	NA	NA	NA	NA	NA	3	2.92292	1.58815	0.543344	5.06264	0.32526	0.715817	2127	3	1.76028	1.29578	0.73612	3.0489	0.56082	0.883832	2580	3	10.6112	3.82716	0.360672	18.3791	0.00053	0.0261546	89	2	16.4525
KIAA1671	22	25348697	25593415	KIAA1671	3.36625940222657e-06	7.14526969796266e-05	482	3	3.10744	1.12951	0.363487	5.38224	0.14975	0.654048	963	3	4.60706	5.87817	1.27591	7.97967	0.02826	0.387311	285	NA	NA	NA	NA	NA	NA	NA	NA	NA	NA	NA	NA	NA	NA	NA	NA	NA	NA	NA	NA	NA	NA	NA	NA	NA	NA
LRRC23	12	6982733	7023407	leucine rich repeat containing 23	3.49707965008328e-06	7.40758217391346e-05	483	2	2.53087	0.827523	0.326971	3.57919	0.23532	0.73104	1353	NA	NA	NA	NA	NA	NA	NA	NA	3	2.73258	2.36648	0.866025	4.73297	0.19891	0.610093	1526	2	19.0952	11.9443	0.625514	27.0047	1e-05	0.000830612	46	3	8.56331	13.5425	1.58146	14.8321	0.00335	0.0992592	148	3	2.18031
DDX5	17	62495734	62504317	DEAD (Asp-Glu-Ala-Asp) box helicase 5	3.51279116150849e-06	7.42548892012259e-05	484	NA	NA	NA	NA	NA	NA	NA	NA	NA	NA	NA	NA	NA	NA	NA	NA	NA	NA	NA	NA	NA	NA	NA	NA	NA	NA	NA	NA	NA	NA	NA	NA	4	6.36045	10.112	1.58983	12.7209	0.0115	0.208892	240	4	10.0189
ANK3	10	61786056	62493248	ankyrin 3, node of Ranvier (ankyrin G)	3.63654216306575e-06	7.67122945779911e-05	485	3	2.44288	1.2542	0.513409	4.2312	0.25087	0.745288	1414	2	7.6978	7.72199	1.00314	10.8863	0.00615	0.164534	146	9	7.13632	6.63701	0.930032	21.409	9e-05	0.00453	91	3	10.7846	5.2368	0.485583	18.6794	0.00021	0.011396	75	7	1.95666	1.36548	0.697864	5.17683	0.43568	0.847629	2257	2	1.81871
FAM159A	1	53099016	53135355	family with sequence similarity 159, member A	3.65400141244532e-06	7.69219926969713e-05	486	3	0.137013	0.237314	1.73205	0.237314	1	1	4188	NA	NA	NA	NA	NA	NA	NA	NA	7	6.14336	4.43143	0.721337	16.2538	0.00146	0.0402015	169	6	3.70371	3.92327	1.05928	9.0722	0.03973	0.36584	442	3	1.56831	0.969362	0.618094	2.71639	0.53855	0.899201	2627	7	2.04742
XIAP	X	122993574	123047829	X-linked inhibitor of apoptosis	3.67400568135334e-06	7.71842959464601e-05	487	10	2.61077	2.66681	1.02146	8.25598	0.53682	0.912496	2472	10	3.19868	2.38019	0.744118	10.1151	0.09605	0.584927	641	NA	NA	NA	NA	NA	NA	NA	NA	NA	NA	NA	NA	NA	NA	NA	NA	NA	NA	NA	NA	NA	NA	NA	NA	NA	NA
IL13RA1	X	117861535	117928502	interleukin 13 receptor, alpha 1	3.71038386437483e-06	7.77888059762683e-05	488	NA	NA	NA	NA	NA	NA	NA	NA	NA	NA	NA	NA	NA	NA	NA	NA	6	4.4935	3.73136	0.83039	11.0068	0.04523	0.322255	657	4	5.20434	4.89523	0.940606	10.4087	0.05439	0.419957	525	NA	NA	NA	NA	NA	NA	NA	NA	NA	NA
LOC100132891	NA	NA	NA	NA	3.72408409010649e-06	7.79163687645798e-05	489	4	1.14805	0.698105	0.608077	2.29611	0.80876	0.970018	3506	2	1.39888	0.381613	0.2728	1.97831	0.56298	0.892972	2462	5	3.30517	2.18007	0.659593	7.39059	0.08797	0.43255	951	3	2.71915	2.47582	0.910512	4.70971	0.19117	0.652906	1191	3	1.41036	1.38559	0.982431	2.44282	0.65278	0.932927	3071	2	1.92923
CLCN7	16	1494935	1525581	chloride channel, voltage-sensitive 7	3.84555338850401e-06	8.02935851383357e-05	490	11	3.17506	2.70673	0.852496	10.5305	0.07364	0.49876	621	10	2.779	1.97264	0.709836	8.78797	0.13702	0.649678	817	3	0.953071	0.408713	0.428838	1.65077	0.932	0.989048	4411	NA	NA	NA	NA	NA	NA	NA	NA	12	3.79323	2.27829	0.600621	13.1401	0.02116	0.305706	304	13	4.88354
ENO3	17	4851387	4860426	enolase 3 (beta, muscle)	3.92443151631117e-06	8.17736432655388e-05	491	4	7.21339	7.24198	1.00396	14.4268	0.00229	0.0703047	137	3	7.2126	3.81957	0.529569	12.4926	0.00389	0.126619	120	3	3.243	1.90492	0.587395	5.61704	0.11937	0.493697	1131	3	2.95866	0.62502	0.211251	5.12455	0.16426	0.619624	1077	NA	NA	NA	NA	NA	NA	NA	NA	NA	NA
MAS1	6	160327974	160329108	MAS1 oncogene	4.44439073210567e-06	9.2419840610108e-05	492	NA	NA	NA	NA	NA	NA	NA	NA	NA	NA	NA	NA	NA	NA	NA	NA	2	11.7573	3.25519	0.276866	16.6273	0.0002	0.00843423	111	NA	NA	NA	NA	NA	NA	NA	NA	2	12.5082	8.55535	0.68398	17.6892	0.00138	0.0526283	115	NA	NA
PNMA3	X	152224766	152228827	paraneoplastic Ma antigen 3	4.4670320545892e-06	9.2702241278909e-05	493	4	1.4109	1.14141	0.808997	2.8218	0.67274	0.944746	2993	4	1.75126	1.36278	0.778168	3.50253	0.49335	0.868812	2218	NA	NA	NA	NA	NA	NA	NA	NA	NA	NA	NA	NA	NA	NA	NA	NA	NA	NA	NA	NA	NA	NA	NA	NA	NA	NA
SIRPB1	20	1544167	1600707	signal-regulatory protein beta 1	4.50655902772823e-06	9.33332093374241e-05	494	6	7.23207	2.14088	0.296026	17.7149	0.0005	0.0233667	90	10	5.55465	2.95161	0.531377	17.5654	0.00086	0.0447888	75	8	3.87736	4.13261	1.06583	10.9668	0.06079	0.363885	782	9	1.64474	0.942886	0.573274	4.93422	0.92958	0.992235	3813	NA	NA	NA	NA	NA	NA	NA	NA	NA	NA
CCL24	7	75440983	75452674	chemokine (C-C motif) ligand 24	4.78051821906078e-06	9.88070341398199e-05	495	6	2.90658	2.86233	0.984778	7.11963	0.17731	0.683982	1089	4	1.32015	1.16724	0.884171	2.6403	0.79023	0.96089	3209	2	10.0876	1.3769	0.136494	14.266	0.00135	0.0385326	164	2	9.6497	5.46457	0.566295	13.6467	0.00084	0.0338495	100	NA	NA	NA	NA	NA	NA	NA	NA	NA	NA
SLC25A13	7	95749532	95951459	solute carrier family 25 (aspartate/glutamate carrier), member 13	4.92642247584829e-06	0.00010161739586775	496	2	8.2832	0.0249265	0.00300928	11.7142	0.01498	0.225118	279	NA	NA	NA	NA	NA	NA	NA	NA	8	4.9604	4.0047	0.807333	14.0301	0.0072	0.114248	295	NA	NA	NA	NA	NA	NA	NA	NA	NA	NA	NA	NA	NA	NA	NA	NA	NA	NA
ULK3	15	75128457	75135687	unc-51 like kinase 3	4.94506275794393e-06	0.000101796654077514	497	3	8.42377	6.31099	0.749189	14.5904	0.00445	0.11075	169	3	2.29418	2.34633	1.02273	3.97364	0.34545	0.808805	1661	3	6.3476	4.59878	0.724491	10.9944	0.01289	0.164858	366	4	7.96027	6.18948	0.777547	15.9205	0.0014	0.0513333	111	2	3.84987	5.44453	1.41421	5.44453	0.11227	0.590666	834	2	9.73117
C21orf7	NA	NA	NA	NA	5.07566619645239e-06	0.000104275383244788	498	NA	NA	NA	NA	NA	NA	NA	NA	NA	NA	NA	NA	NA	NA	NA	NA	NA	NA	NA	NA	NA	NA	NA	NA	NA	NA	NA	NA	NA	NA	NA	NA	NA	NA	NA	NA	NA	NA	NA	NA	NA	NA
ZSCAN18	19	58595205	58629794	zinc finger and SCAN domain containing 18	5.10387098862086e-06	0.000104644697564289	499	NA	NA	NA	NA	NA	NA	NA	NA	NA	NA	NA	NA	NA	NA	NA	NA	2	4.41438	4.64618	1.05251	6.24288	0.0989	0.459733	1007	NA	NA	NA	NA	NA	NA	NA	NA	3	8.08574	4.94565	0.611651	14.0049	0.00367	0.104275	154	4	10.6585
IDS	X	148558521	148615470	iduronate 2-sulfatase	5.14772862270085e-06	0.000105332823077705	500	2	0.853919	0.229624	0.268907	1.20762	0.81057	0.970084	3513	2	1.29885	1.08549	0.835733	1.83685	0.67208	0.929942	2820	6	5.83276	6.82419	1.16998	14.2873	0.0155	0.183221	396	9	9.25179	7.78733	0.841711	27.7554	0.00026	0.0135667	78	NA	NA	NA	NA	NA	NA	NA	NA	NA	NA
CPNE7	16	89642176	89663654	copine VII	5.39899821361267e-06	0.000110154832078072	501	NA	NA	NA	NA	NA	NA	NA	NA	NA	NA	NA	NA	NA	NA	NA	NA	3	2.18163	0.276551	0.126763	3.7787	0.3538	0.735393	2252	4	4.04236	2.31333	0.572272	8.08472	0.04998	0.401151	506	NA	NA	NA	NA	NA	NA	NA	NA	NA	NA
RBBP4	1	33116743	33151812	retinoblastoma binding protein 4	5.40491894274187e-06	0.000110154832078072	502	2	2.54725	0.746733	0.293153	3.60235	0.24384	0.735718	1394	2	2.05391	2.09558	1.02029	2.90466	0.37982	0.824434	1799	10	2.47844	1.00723	0.406398	7.83751	0.21214	0.625191	1587	14	1.86648	1.52004	0.814387	6.98374	0.56144	0.883832	2582	2	6.85088	7.86177	1.14756	9.68861	0.00968	0.197742	215	2	7.97964
ITGAE	17	3617922	3704537	integrin, alpha E (antigen CD103, human mucosal lymphocyte antigen 1; alpha polypeptide)	5.52098202577511e-06	0.000112296554882118	503	3	2.08547	1.04309	0.50017	3.61214	0.36697	0.844814	1827	4	6.41746	10.5969	1.65127	12.8349	0.01076	0.227181	184	2	5.49893	6.17996	1.12385	7.77666	0.03369	0.269578	585	2	9.22876	11.8055	1.2792	13.0514	0.00253	0.0746167	138	5	3.56808	1.54779	0.433788	7.97848	0.07888	0.531815	651	6	4.34186
KLRB1	12	9747147	9760482	killer cell lectin-like receptor subfamily B, member 1	5.61267934429122e-06	0.000113935163435404	504	2	7.58964	0.155692	0.0205137	10.7334	0.01211	0.202927	251	3	1.58266	0.549128	0.346965	2.74125	0.53844	0.886932	2369	NA	NA	NA	NA	NA	NA	NA	NA	NA	NA	NA	NA	NA	NA	NA	NA	12	4.3285	4.65332	1.07504	14.9944	0.00404	0.112302	158	11	5.18125
NSUN5P1	7	75039605	75046066	NOP2/Sun domain family, member 5 pseudogene 1	5.64457081486669e-06	0.000114355651498814	505	NA	NA	NA	NA	NA	NA	NA	NA	NA	NA	NA	NA	NA	NA	NA	NA	3	5.00789	7.95924	1.58934	8.67392	0.04124	0.304486	634	2	6.99636	8.5196	1.21772	9.89434	0.01401	0.210408	271	NA	NA	NA	NA	NA	NA	NA	NA	NA	NA
ERVK13-1	16	2710350	2723445	endogenous retrovirus group K13, member 1	6.24942033455866e-06	0.000126359326962193	506	14	1.82329	0.942655	0.517009	6.82212	0.56473	0.917872	2584	23	2.58159	2.17763	0.843523	12.3809	0.11126	0.612651	707	NA	NA	NA	NA	NA	NA	NA	NA	NA	NA	NA	NA	NA	NA	NA	NA	NA	NA	NA	NA	NA	NA	NA	NA	NA	NA
SNED1	2	241938255	242034983	sushi, nidogen and EGF-like domains 1	7.14308303251254e-06	0.000144143752476599	507	NA	NA	NA	NA	NA	NA	NA	NA	4	2.01155	1.38107	0.68657	4.0231	0.38964	0.826648	1838	11	6.92517	8.23633	1.18933	22.9682	1e-05	0.000698657	65	9	6.97786	10.1463	1.45407	20.9336	3e-05	0.00222	55	5	2.50575	1.1635	0.464332	5.60302	0.23	0.717443	1408	13	2.02847
SPTBN5	15	42140345	42186275	spectrin, beta, non-erythrocytic 5	7.53080147219976e-06	0.000151668562720621	508	5	3.41804	2.62777	0.768794	7.64297	0.08571	0.533047	672	5	7.14599	6.42865	0.899616	15.9789	0.00161	0.0691062	91	3	1.14411	1.13045	0.988063	1.98165	0.75583	0.935965	3779	5	1.07268	0.423963	0.395239	2.39858	0.8761	0.978706	3640	5	5.8073	5.72439	0.985722	12.9855	0.01162	0.210021	243	10	1.75347
ACP6	1	147101453	147142618	acid phosphatase 6, lysophosphatidic	7.560074314239e-06	0.00015195897899603	509	3	6.94754	4.7619	0.685408	12.0335	0.00533	0.125012	179	3	6.6483	8.8916	1.33743	11.5152	0.0044	0.1386	124	NA	NA	NA	NA	NA	NA	NA	NA	NA	NA	NA	NA	NA	NA	NA	NA	NA	NA	NA	NA	NA	NA	NA	NA	NA	NA
APOL1	22	36649056	36663576	apolipoprotein L, 1	7.94406648052526e-06	0.000159364204239714	510	15	4.25451	3.03078	0.71237	16.4776	0.0079	0.163292	203	5	2.29444	2.18241	0.951172	5.13052	0.38731	0.826648	1828	NA	NA	NA	NA	NA	NA	NA	NA	NA	NA	NA	NA	NA	NA	NA	NA	7	2.59149	1.72538	0.665788	6.85643	0.45341	0.858722	2319	3	4.92569
NOL11	17	65713949	65740647	nucleolar protein 11	7.98114290834206e-06	0.000159794663591483	511	2	1.90966	0.797967	0.417857	2.70067	0.4919	0.90071	2297	2	7.93155	5.11948	0.645458	11.2169	0.00788	0.19358	159	3	5.80711	8.38232	1.44346	10.0582	0.01365	0.170969	373	2	2.38673	2.1877	0.916609	3.37534	0.44136	0.832273	2156	2	6.84485	6.35577	0.928549	9.68007	0.01188	0.212967	245	3	4.29172
PINK1	1	20959948	20978004	PTEN induced putative kinase 1	8.02347010719906e-06	0.000160326149568093	512	6	1.63397	1.13936	0.697297	4.00239	0.72355	0.954596	3188	5	1.70374	1.01166	0.593791	3.80967	0.64871	0.923927	2742	10	6.73399	15.3361	2.27741	21.2948	0.00016	0.00693481	106	11	7.32588	17.3591	2.36956	24.2972	1e-05	0.000830612	48	10	2.55051	3.27778	1.28515	8.06544	0.32815	0.783706	1839	11	4.11909
FUT10	8	33228342	33330940	fucosyltransferase 10 (alpha (1,3) fucosyltransferase)	8.03902988255611e-06	0.000160326149568093	513	3	3.52317	2.69173	0.764007	6.10231	0.09055	0.542113	701	NA	NA	NA	NA	NA	NA	NA	NA	3	7.18652	2.22618	0.309772	12.4474	0.00643	0.105982	282	2	10.1521	3.85755	0.379977	14.3572	0.00158	0.0544966	118	4	2.69734	3.81328	1.41372	5.39468	0.18363	0.690499	1168	4	2.31026
EED	11	85955586	85989855	embryonic ectoderm development	8.16562530114862e-06	0.00016253407092617	514	3	3.12742	2.68516	0.858587	5.41685	0.17832	0.683982	1096	NA	NA	NA	NA	NA	NA	NA	NA	3	11.3957	12.1225	1.06377	19.738	0.00046	0.0172261	125	2	10.586	12.9355	1.22195	14.9708	0.00395	0.10175	158	NA	NA	NA	NA	NA	NA	NA	NA	NA	NA
MMD	17	53469974	53499353	monocyte to macrophage differentiation-associated	8.32550138385457e-06	0.000165394572151876	515	NA	NA	NA	NA	NA	NA	NA	NA	NA	NA	NA	NA	NA	NA	NA	NA	NA	NA	NA	NA	NA	NA	NA	NA	NA	NA	NA	NA	NA	NA	NA	NA	2	4.02669	0.813328	0.201984	5.6946	0.09493	0.562662	741	2	1.68534
ZNF589	3	48282590	48340743	zinc finger protein 589	8.59969950683936e-06	0.000170510708632701	516	6	3.02928	2.86707	0.946452	7.42018	0.12049	0.610831	829	9	5.77988	4.96303	0.858674	17.3396	0.00062	0.0350974	69	NA	NA	NA	NA	NA	NA	NA	NA	NA	NA	NA	NA	NA	NA	NA	NA	6	2.31355	1.98736	0.859008	5.66702	0.28865	0.764245	1654	10	5.97111
KIR2DL1	19	55281263	55295774	killer cell immunoglobulin-like receptor, two domains, long cytoplasmic tail, 1	8.71658729395541e-06	0.00017249401277458	517	NA	NA	NA	NA	NA	NA	NA	NA	NA	NA	NA	NA	NA	NA	NA	NA	6	2.26999	0.470098	0.207093	5.56031	0.30018	0.701869	2002	NA	NA	NA	NA	NA	NA	NA	NA	19	4.36125	5.41797	1.2423	19.0102	0.00107	0.0443343	106	22	4.99684
PILRB	7	99933737	99965356	paired immunoglobin-like type 2 receptor beta	9.00408948178999e-06	0.000177839458471416	518	3	1.08033	1.09694	1.01538	1.87118	0.79263	0.968391	3439	3	7.28723	5.02699	0.689836	12.6219	0.0096	0.215052	173	NA	NA	NA	NA	NA	NA	NA	NA	NA	NA	NA	NA	NA	NA	NA	NA	NA	NA	NA	NA	NA	NA	NA	NA	NA	NA
NSUN4	1	46805849	46830824	NOP2/Sun domain family, member 4	9.73757700251099e-06	0.000191955973627534	519	NA	NA	NA	NA	NA	NA	NA	NA	NA	NA	NA	NA	NA	NA	NA	NA	NA	NA	NA	NA	NA	NA	NA	NA	NA	NA	NA	NA	NA	NA	NA	NA	18	2.436	1.66135	0.681999	10.3351	0.21099	0.705274	1302	17	4.35168
LITAF	16	11641853	11730237	lipopolysaccharide-induced TNF factor	9.82858168829814e-06	0.000193377344717266	520	8	4.477	5.7042	1.27411	12.6629	0.0042	0.106417	166	4	1.1651	0.418175	0.358919	2.3302	0.80036	0.961686	3250	18	5.09036	5.57769	1.09574	21.5966	0.01839	0.19973	431	4	6.94159	7.17578	1.03374	13.8832	0.00546	0.126262	176	3	1.46167	0.974565	0.666749	2.53168	0.64581	0.929662	3051	3	12.442
CPA5	7	129984630	130008571	carboxypeptidase A5	9.89076266089128e-06	0.000194227241427214	521	NA	NA	NA	NA	NA	NA	NA	NA	NA	NA	NA	NA	NA	NA	NA	NA	2	0.248993	0.352129	1.41421	0.352129	0.9721	0.999421	4552	2	4.74936	1.75507	0.369538	6.71661	0.04398	0.382563	467	NA	NA	NA	NA	NA	NA	NA	NA	NA	NA
B4GALNT3	12	569530	672675	beta-1,4-N-acetyl-galactosaminyl transferase 3	9.99999999995449e-06	0.000194505703421168	524	NA	NA	NA	NA	NA	NA	NA	NA	NA	NA	NA	NA	NA	NA	NA	NA	NA	NA	NA	NA	NA	NA	NA	NA	NA	NA	NA	NA	NA	NA	NA	NA	3	17.4506	13.667	0.783183	30.2254	1e-05	0.000976	39	NA	NA
FBN2	5	127593601	127994878	fibrillin 2	9.99999999995449e-06	0.000194505703421168	525	NA	NA	NA	NA	NA	NA	NA	NA	NA	NA	NA	NA	NA	NA	NA	NA	NA	NA	NA	NA	NA	NA	NA	NA	NA	NA	NA	NA	NA	NA	NA	NA	NA	NA	NA	NA	NA	NA	NA	NA	NA	NA
GSTZ1	14	77787227	77797940	glutathione S-transferase zeta 1	9.99999999995449e-06	0.000194505703421168	522	2	18.8146	0.00353739	0.000188013	26.6078	1e-05	0.00110684	34	NA	NA	NA	NA	NA	NA	NA	NA	NA	NA	NA	NA	NA	NA	NA	NA	NA	NA	NA	NA	NA	NA	NA	NA	NA	NA	NA	NA	NA	NA	NA	NA	NA	NA
KCNE1L	X	108866929	108868393	KCNE1-like	9.99999999995449e-06	0.000194505703421168	523	2	20.6403	12.8534	0.622735	29.1898	1e-05	0.00110684	35	NA	NA	NA	NA	NA	NA	NA	NA	NA	NA	NA	NA	NA	NA	NA	NA	NA	NA	NA	NA	NA	NA	NA	NA	NA	NA	NA	NA	NA	NA	NA	NA	NA	NA
SYNGR1	22	39745930	39781593	synaptogyrin 1	9.99999999995449e-06	0.000194505703421168	526	NA	NA	NA	NA	NA	NA	NA	NA	NA	NA	NA	NA	NA	NA	NA	NA	NA	NA	NA	NA	NA	NA	NA	NA	NA	NA	NA	NA	NA	NA	NA	NA	NA	NA	NA	NA	NA	NA	NA	NA	NA	NA
GFPT2	5	179727690	179780387	glutamine-fructose-6-phosphate transaminase 2	1.01281834260503e-05	0.000196625132128881	527	NA	NA	NA	NA	NA	NA	NA	NA	NA	NA	NA	NA	NA	NA	NA	NA	NA	NA	NA	NA	NA	NA	NA	NA	NA	NA	NA	NA	NA	NA	NA	NA	3	7.58573	2.79283	0.36817	13.1389	0.00602	0.148785	177	5	10.1594
SCRN2	17	45915058	45918699	secernin 2	1.02030307664869e-05	0.000197703045022589	528	2	3.20805	3.05502	0.952298	4.53686	0.19049	0.69078	1154	NA	NA	NA	NA	NA	NA	NA	NA	NA	NA	NA	NA	NA	NA	NA	NA	NA	NA	NA	NA	NA	NA	NA	NA	NA	NA	NA	NA	NA	NA	NA	NA	NA	NA
TREML3	NA	NA	NA	NA	1.03457717800515e-05	0.000200089964237631	529	4	2.29283	1.29623	0.56534	4.58566	0.28702	0.780963	1544	NA	NA	NA	NA	NA	NA	NA	NA	5	4.28555	3.04658	0.710896	9.58279	0.03024	0.253108	559	NA	NA	NA	NA	NA	NA	NA	NA	NA	NA	NA	NA	NA	NA	NA	NA	NA	NA
GIMAP1-GIMAP5,GIMAP5	NA	NA	NA	NA	1.07547681007514e-05	0.00020760760837507	530	NA	NA	NA	NA	NA	NA	NA	NA	NA	NA	NA	NA	NA	NA	NA	NA	5	2.75019	3.48987	1.26896	6.14961	0.38309	0.751884	2385	6	3.34679	2.10645	0.629395	8.19792	0.25456	0.704802	1470	5	3.85638	2.98701	0.774561	8.62314	0.10503	0.575177	802	7	4.2076
IDO2	8	39792133	39873910	indoleamine 2,3-dioxygenase 2	1.10153355973308e-05	0.000211934729774297	531	NA	NA	NA	NA	NA	NA	NA	NA	NA	NA	NA	NA	NA	NA	NA	NA	15	5.07676	4.08942	0.805517	19.6622	0.00027	0.0108023	116	NA	NA	NA	NA	NA	NA	NA	NA	15	1.75629	1.29365	0.736584	6.80207	0.66447	0.93507	3121	NA	NA
EIF5A	17	7210318	7215774	eukaryotic translation initiation factor 5A	1.10203573687739e-05	0.000211934729774297	532	3	3.22599	4.63718	1.43744	5.58758	0.11622	0.601371	810	3	0.870885	0.53917	0.619106	1.50842	0.8935	0.982349	3552	3	2.46844	0.593762	0.240541	4.27546	0.24022	0.652245	1724	3	0.749366	0.819472	1.09355	1.29794	0.90273	0.983786	3732	NA	NA	NA	NA	NA	NA	NA	NA	NA	NA
IL24	1	207070788	207077484	interleukin 24	1.14964507182957e-05	0.000220675773543872	533	3	3.17047	3.35588	1.05848	5.49142	0.15662	0.662707	992	2	5.47517	6.26121	1.14357	7.74306	0.05689	0.501212	442	4	9.56521	8.07354	0.844053	19.1304	0.00059	0.0206104	132	3	4.75564	4.64406	0.976538	8.23701	0.03301	0.3301	407	5	5.07946	6.98584	1.37531	11.358	0.00827	0.178048	204	2	1.6737
WASH2P	2	114341664	114356655	WAS protein family homolog 2 pseudogene	1.18540527266342e-05	0.000227113882858042	534	14	3.48567	4.36071	1.25104	13.0422	0.02698	0.307756	368	11	1.75363	1.28158	0.730814	5.81612	0.60299	0.903064	2608	8	4.25242	4.20117	0.987949	12.0276	0.01065	0.146042	341	8	3.04415	2.33975	0.768604	8.61017	0.0891	0.516524	698	16	4.24291	6.18705	1.45821	16.9716	0.00282	0.08784	141	16	2.60259
TBC1D4	13	75858808	76056250	TBC1 domain family, member 4	1.19712486768009e-05	0.000228930551798785	535	4	2.78422	3.81297	1.36949	5.56844	0.43505	0.87386	2091	4	8.60367	8.87015	1.03097	17.2073	0.00056	0.0321671	68	8	7.2675	8.48388	1.16737	20.5556	0.00015	0.00675144	104	9	6.86704	7.54545	1.09879	20.6011	0.00019	0.0105932	73	NA	NA	NA	NA	NA	NA	NA	NA	NA	NA
C7orf49	7	134777115	134855547	chromosome 7 open reading frame 49	1.23971398972023e-05	0.000236632720687083	536	4	3.88208	1.4042	0.361713	7.76416	0.04887	0.411094	500	2	2.08043	0.159418	0.0766276	2.94217	0.35629	0.811497	1714	3	6.73157	2.87358	0.426881	11.6594	0.00844	0.127444	310	3	7.83559	6.95806	0.888007	13.5716	0.00179	0.058608	124	NA	NA	NA	NA	NA	NA	NA	NA	NA	NA
FAN1	15	31196055	31235311	FANCD2/FANCI-associated nuclease 1	1.25293826208628e-05	0.000238711570938635	537	NA	NA	NA	NA	NA	NA	NA	NA	NA	NA	NA	NA	NA	NA	NA	NA	7	7.54737	5.31033	0.703599	19.9685	0.00016	0.00693481	105	5	4.70242	1.69572	0.360606	10.5149	0.01424	0.212232	272	6	2.27453	1.24758	0.548501	5.57144	0.36758	0.81273	1986	8	4.51946
SLC37A2	11	124932963	124959131	solute carrier family 37 (glucose-6-phosphate transporter), member 2	1.2991689754327e-05	0.000247059438432192	538	NA	NA	NA	NA	NA	NA	NA	NA	7	1.78131	2.50761	1.40773	4.71291	0.54718	0.887577	2408	3	1.81932	0.857729	0.471456	3.15116	0.52907	0.843521	2936	15	1.75103	1.64769	0.940982	6.78173	0.71985	0.940187	3116	NA	NA	NA	NA	NA	NA	NA	NA	2	2.61608
CDC16	13	115000362	115038198	cell division cycle 16	1.31622184939006e-05	0.000249837954380515	539	NA	NA	NA	NA	NA	NA	NA	NA	NA	NA	NA	NA	NA	NA	NA	NA	NA	NA	NA	NA	NA	NA	NA	NA	NA	NA	NA	NA	NA	NA	NA	NA	8	5.27085	4.20124	0.797071	14.9082	0.0047	0.127422	162	8	4.72379
FYN	6	111981535	112194655	FYN oncogene related to SRC, FGR, YES	1.31889502198446e-05	0.000249881758702277	540	10	3.43954	5.31733	1.54594	10.8768	0.02314	0.285416	340	11	3.25231	5.8079	1.78578	10.7867	0.04765	0.479693	388	8	3.91016	5.46083	1.39657	11.0596	0.01605	0.187357	401	7	2.23655	1.48228	0.662753	5.91735	0.36771	0.801923	1866	9	4.00755	5.37206	1.34048	12.0227	0.01894	0.283906	293	8	2.40797
UTP14C	13	52598827	52607736	UTP14, U3 small nucleolar ribonucleoprotein, homolog C (yeast)	1.38286702859869e-05	0.000261517792413922	541	3	7.5063	9.69283	1.29129	13.0013	0.0022	0.0686568	134	2	10.3026	9.68103	0.939671	14.57	0.00066	0.036828	70	NA	NA	NA	NA	NA	NA	NA	NA	NA	NA	NA	NA	NA	NA	NA	NA	NA	NA	NA	NA	NA	NA	NA	NA	NA	NA
IL13	5	131991955	131996802	interleukin 13	1.38906373018388e-05	0.000262205000433788	542	NA	NA	NA	NA	NA	NA	NA	NA	NA	NA	NA	NA	NA	NA	NA	NA	6	4.4935	3.73136	0.83039	11.0068	0.04523	0.322255	657	4	5.20434	4.89523	0.940606	10.4087	0.05439	0.419957	525	NA	NA	NA	NA	NA	NA	NA	NA	NA	NA
MPHOSPH6	16	82181403	82203831	M-phase phosphoprotein 6	1.4062371294199e-05	0.000264957865029373	543	37	4.02518	3.97485	0.987496	24.4842	7e-05	0.00535309	53	42	2.63489	2.61168	0.99119	17.0761	0.06208	0.516533	467	NA	NA	NA	NA	NA	NA	NA	NA	NA	NA	NA	NA	NA	NA	NA	NA	9	1.69712	1.31344	0.773921	5.09136	0.6364	0.925826	3018	15	2.33489
LRRC61	7	150019728	150035239	leucine rich repeat containing 61	1.45860795950359e-05	0.000274320184442669	544	NA	NA	NA	NA	NA	NA	NA	NA	NA	NA	NA	NA	NA	NA	NA	NA	NA	NA	NA	NA	NA	NA	NA	NA	NA	NA	NA	NA	NA	NA	NA	NA	NA	NA	NA	NA	NA	NA	NA	NA	NA	NA
PYHIN1	1	158900586	158946844	pyrin and HIN domain family, member 1	1.49029739764384e-05	0.000279765737161359	545	NA	NA	NA	NA	NA	NA	NA	NA	2	1.72323	1.79923	1.04411	2.43701	0.46095	0.857982	2097	12	1.45435	1.18677	0.816014	5.03801	0.80263	0.951649	3948	3	2.68967	1.48046	0.550425	4.65865	0.19905	0.660256	1227	35	3.98485	8.86731	2.22526	23.5747	3e-05	0.002745	48	25	4.7677
RAB31	18	9708162	9862548	RAB31, member RAS oncogene family	1.53880679412133e-05	0.000288343082612735	546	7	6.93287	4.38309	0.63222	18.3426	0.01255	0.20539	257	6	3.66496	2.23531	0.609914	8.97727	0.3867	0.826648	1826	5	4.48182	5.29593	1.18165	10.0216	0.15848	0.551761	1344	4	4.87518	5.15316	1.05702	9.75036	0.2396	0.691554	1409	8	5.44251	3.53835	0.650131	15.3937	0.01305	0.226544	253	6	5.64574
SLC1A5	19	47278140	47291851	solute carrier family 1 (neutral amino acid transporter), member 5	1.57686812770619e-05	0.000294934877779927	547	3	3.14441	2.51409	0.799541	5.44628	0.18375	0.688203	1123	2	8.91923	9.54976	1.07069	12.6137	0.00189	0.0761066	97	NA	NA	NA	NA	NA	NA	NA	NA	NA	NA	NA	NA	NA	NA	NA	NA	2	13.7479	17.8729	1.30005	19.4424	4e-05	0.00344471	50	NA	NA
NBR2	17	41277627	41305688	neighbor of BRCA1 gene 2 (non-protein coding)	1.59976825014896e-05	0.000298672061446606	548	NA	NA	NA	NA	NA	NA	NA	NA	NA	NA	NA	NA	NA	NA	NA	NA	10	3.17946	2.43456	0.765713	10.0543	0.06566	0.377122	815	9	2.35517	1.60678	0.682235	7.0655	0.26188	0.714172	1491	7	3.14651	1.13481	0.360657	8.32489	0.08261	0.535526	677	11	4.23705
APOLD1	12	12878851	12982909	apolipoprotein L domain containing 1	1.63616703107161e-05	0.000304911200271287	549	4	8.07026	8.83035	1.09418	16.1405	0.00172	0.058211	124	NA	NA	NA	NA	NA	NA	NA	NA	NA	NA	NA	NA	NA	NA	NA	NA	NA	NA	NA	NA	NA	NA	NA	NA	NA	NA	NA	NA	NA	NA	NA	NA	NA	NA
NT5DC2	3	52558386	52569070	5'-nucleotidase domain containing 2	1.67879204534538e-05	0.000312285843925974	550	NA	NA	NA	NA	NA	NA	NA	NA	NA	NA	NA	NA	NA	NA	NA	NA	NA	NA	NA	NA	NA	NA	NA	NA	NA	NA	NA	NA	NA	NA	NA	NA	NA	NA	NA	NA	NA	NA	NA	NA	6	2.23038
HLA-DPB2	6	33080228	33102442	major histocompatibility complex, class II, DP beta 2 (pseudogene)	1.68442866051999e-05	0.000312765691937931	551	NA	NA	NA	NA	NA	NA	NA	NA	NA	NA	NA	NA	NA	NA	NA	NA	NA	NA	NA	NA	NA	NA	NA	NA	NA	NA	NA	NA	NA	NA	NA	NA	NA	NA	NA	NA	NA	NA	NA	NA	NA	NA
ZNF107	7	64126511	64171404	zinc finger protein 107	1.80259829565266e-05	0.000334101144254028	552	4	1.66575	1.15336	0.6924	3.33149	0.54065	0.913609	2489	4	4.52062	5.84115	1.29211	9.04123	0.03067	0.398516	299	6	2.95032	1.44267	0.488986	7.22678	0.1276	0.506612	1179	3	2.05689	2.0678	1.0053	3.56264	0.38761	0.811933	1940	10	4.01007	3.91254	0.975677	12.681	0.01702	0.264451	281	4	2.66894
FTSJ3	17	61896793	61907372	FtsJ homolog 3 (E. coli)	1.84752847196545e-05	0.000341809471911005	553	NA	NA	NA	NA	NA	NA	NA	NA	NA	NA	NA	NA	NA	NA	NA	NA	NA	NA	NA	NA	NA	NA	NA	NA	NA	NA	NA	NA	NA	NA	NA	NA	NA	NA	NA	NA	NA	NA	NA	NA	NA	NA
FMN1	15	33057747	33486897	formin 1	1.91182841695614e-05	0.000353067085449066	554	12	3.73826	2.50531	0.67018	12.9497	0.00707	0.154075	193	11	2.66896	1.53604	0.575521	8.85193	0.12205	0.632824	753	25	2.73313	1.59144	0.582278	13.6657	0.12892	0.507121	1190	23	2.78034	2.01839	0.725953	13.334	0.04759	0.394782	488	11	3.34949	4.59619	1.37221	11.109	0.03978	0.425094	411	21	2.18092
LOC148413	NA	NA	NA	NA	1.95418624121535e-05	0.000360239269078815	555	NA	NA	NA	NA	NA	NA	NA	NA	NA	NA	NA	NA	NA	NA	NA	NA	2	1.54	1.18843	0.77171	2.17788	0.66388	0.902529	3442	2	3.44819	1.04423	0.302834	4.87647	0.15498	0.614186	1027	NA	NA	NA	NA	NA	NA	NA	NA	NA	NA
IRF2	4	185308867	185395734	interferon regulatory factor 2	1.96442604092351e-05	0.000361475590372093	556	8	8.06368	8.52433	1.05713	22.8075	0.0002	0.0123706	68	4	4.39142	3.38272	0.770303	8.78283	0.06061	0.511323	463	15	2.9125	2.63165	0.903572	11.28	0.14351	0.528784	1269	3	1.5031	0.968196	0.644133	2.60344	0.78138	0.952446	3339	9	2.72426	2.92309	1.07299	8.17278	0.1634	0.674486	1064	2	1.31013
ARL17A,LRRC37A2	NA	NA	NA	NA	1.99957339299672e-05	0.000367282502401247	557	NA	NA	NA	NA	NA	NA	NA	NA	NA	NA	NA	NA	NA	NA	NA	NA	NA	NA	NA	NA	NA	NA	NA	NA	NA	NA	NA	NA	NA	NA	NA	NA	2	2.00658	0.69735	0.347531	2.83774	0.34907	0.797735	1921	2	2.84113
MLKL	16	74705753	74734858	mixed lineage kinase domain-like	2.02351026086234e-05	0.000371013144782842	558	2	1.23696	1.74932	1.41421	1.74932	0.68091	0.945165	3027	NA	NA	NA	NA	NA	NA	NA	NA	NA	NA	NA	NA	NA	NA	NA	NA	NA	NA	NA	NA	NA	NA	NA	NA	13	4.77168	3.98496	0.835128	17.2045	0.00065	0.0297375	95	7	3.66898
ABR	17	906758	1132315	active BCR-related	2.02828971183067e-05	0.000371224186793194	559	24	2.24495	1.7167	0.764694	10.998	0.40086	0.866307	1945	16	2.89085	2.85013	0.985914	11.5634	0.14285	0.652302	854	12	2.90633	1.76447	0.607111	10.0678	0.08764	0.432438	948	4	1.99258	1.57336	0.789607	3.98517	0.39396	0.813092	1972	16	2.5353	2.77045	1.09275	10.1412	0.24576	0.738289	1462	17	5.65845
SDHAP1	3	195686619	195717189	succinate dehydrogenase complex, subunit A, flavoprotein pseudogene 1	2.08404603148082e-05	0.000380747766930006	560	7	1.60008	1.09296	0.683066	4.23342	0.67961	0.945165	3022	6	2.57223	1.14929	0.446807	6.30065	0.22018	0.739122	1160	4	3.08529	2.44078	0.791103	6.17059	0.23709	0.650431	1705	4	5.4102	4.26597	0.788505	10.8204	0.01088	0.189991	232	21	3.22055	5.12103	1.59011	14.7584	0.01534	0.252334	267	22	2.50178
ILK	11	6624961	6632102	integrin-linked kinase	2.13750900348586e-05	0.000389819155341601	561	4	1.18984	0.943444	0.792918	2.37967	0.81578	0.970398	3532	13	1.07957	0.947757	0.877905	3.89243	0.98005	0.997698	3834	3	3.72884	2.58658	0.693669	6.45854	0.36594	0.742938	2304	3	2.62913	1.70933	0.650151	4.55379	0.55259	0.880629	2553	10	6.64098	12.2605	1.84618	21.0006	0.00074	0.0331641	98	6	9.00712
NHP2L1	22	42069934	42086508	NHP2 non-histone chromosome protein 2-like 1 (S. cerevisiae)	2.16036761624405e-05	0.000393286851989197	562	NA	NA	NA	NA	NA	NA	NA	NA	NA	NA	NA	NA	NA	NA	NA	NA	NA	NA	NA	NA	NA	NA	NA	NA	2	15.6955	3.20428	0.204152	22.1968	7e-05	0.00474833	59	NA	NA	NA	NA	NA	NA	NA	NA	NA	NA
MAP3K3	17	61699775	61773663	mitogen-activated protein kinase kinase kinase 3	2.22633444031395e-05	0.000404575979730942	563	5	5.05544	3.85926	0.763386	11.3043	0.01727	0.239728	303	5	8.41833	5.72714	0.680319	18.8239	0.00053	0.0313664	66	NA	NA	NA	NA	NA	NA	NA	NA	NA	NA	NA	NA	NA	NA	NA	NA	NA	NA	NA	NA	NA	NA	NA	NA	NA	NA
HLA-DOB	6	32780540	32784825	major histocompatibility complex, class II, DO beta	2.25639015664081e-05	0.00040931077469135	564	7	1.69673	0.981727	0.5786	4.48912	0.64835	0.941769	2892	5	2.03737	0.31116	0.152727	4.55569	0.38076	0.824434	1802	10	3.47559	1.55913	0.448595	10.9908	0.0293	0.25028	547	5	3.10743	1.07185	0.34493	6.94843	0.1141	0.555123	836	7	3.74332	1.46104	0.390305	9.90389	0.04067	0.426621	418	6	2.74699
RPL28	19	55896713	55914612	ribosomal protein L28	2.31739876003223e-05	0.000419633747148491	565	3	1.5378	0.916069	0.595699	2.66356	0.67133	0.944746	2988	3	0.787569	0.711967	0.904006	1.36411	0.92587	0.990429	3650	8	2.38924	2.01925	0.845142	6.75779	0.26409	0.675153	1831	9	3.96164	4.16448	1.0512	11.8849	0.07227	0.479835	613	NA	NA	NA	NA	NA	NA	NA	NA	NA	NA
RALGDS	9	135973107	136039301	ral guanine nucleotide dissociation stimulator	2.40912017120953e-05	0.000435471881124465	566	5	3.08825	3.01522	0.976355	6.90553	0.21366	0.707084	1270	5	1.11506	1.09877	0.985397	2.49334	0.95044	0.995854	3727	NA	NA	NA	NA	NA	NA	NA	NA	NA	NA	NA	NA	NA	NA	NA	NA	12	2.67705	1.84153	0.687894	9.27359	0.65595	0.932927	3088	10	3.02561
INTS10	8	19674651	19709594	integrator complex subunit 10	2.45176954857262e-05	0.000442399545880891	567	NA	NA	NA	NA	NA	NA	NA	NA	NA	NA	NA	NA	NA	NA	NA	NA	NA	NA	NA	NA	NA	NA	NA	NA	NA	NA	NA	NA	NA	NA	NA	NA	2	1.52511	0.140447	0.0920894	2.15683	0.55264	0.902673	2686	NA	NA
MFGE8	15	89441916	89456642	milk fat globule-EGF factor 8 protein	2.45916449804762e-05	0.000442952675695866	568	NA	NA	NA	NA	NA	NA	NA	NA	NA	NA	NA	NA	NA	NA	NA	NA	13	1.82592	2.5591	1.40154	6.58346	0.5709	0.860117	3107	15	5.54845	6.95274	1.2531	21.4891	3e-05	0.00222	54	9	2.19348	1.43143	0.652584	6.58043	0.33135	0.785796	1851	13	3.19264
TRIAP1	12	120881764	120884215	TP53 regulated inhibitor of apoptosis 1	2.51479460605664e-05	0.000452176864930851	569	2	5.19072	0.646801	0.124607	7.34079	0.02947	0.31864	389	2	4.79376	0.574874	0.119921	6.7794	0.03972	0.444056	349	NA	NA	NA	NA	NA	NA	NA	NA	NA	NA	NA	NA	NA	NA	NA	NA	NA	NA	NA	NA	NA	NA	NA	NA	NA	NA
LOC338799	NA	NA	NA	NA	2.63621865522756e-05	0.000473178123888302	570	NA	NA	NA	NA	NA	NA	NA	NA	NA	NA	NA	NA	NA	NA	NA	NA	6	4.67275	3.08156	0.659475	11.4459	0.02253	0.222027	475	6	6.91714	4.03149	0.582826	16.9435	0.00053	0.02442	88	NA	NA	NA	NA	NA	NA	NA	NA	NA	NA
UBE2I	16	1355548	1377019	ubiquitin-conjugating enzyme E2I	2.82795395831759e-05	0.000506703974562999	571	NA	NA	NA	NA	NA	NA	NA	NA	NA	NA	NA	NA	NA	NA	NA	NA	NA	NA	NA	NA	NA	NA	NA	NA	NA	NA	NA	NA	NA	NA	NA	NA	22	3.36037	3.38318	1.00679	15.7615	0.00781	0.16981	202	30	2.99537
C20orf196	20	5731039	5844558	chromosome 20 open reading frame 196	2.83590442795578e-05	0.000507240178363909	572	5	7.29183	8.68354	1.19086	16.305	0.00135	0.0489491	116	2	9.20634	10.6684	1.15881	13.0197	0.00474	0.145783	127	7	2.84834	1.90001	0.667057	7.53601	0.12655	0.505692	1171	6	2.14731	1.61113	0.7503	5.25981	0.3484	0.787771	1800	5	4.93174	4.70317	0.953653	11.0277	0.01782	0.269881	290	NA	NA
ABHD12,PYGB	NA	NA	NA	NA	2.84544348201354e-05	0.000508058154702977	573	NA	NA	NA	NA	NA	NA	NA	NA	2	3.34062	2.71044	0.811357	4.72435	0.15387	0.6547	915	NA	NA	NA	NA	NA	NA	NA	NA	2	4.31358	4.78875	1.11016	6.10032	0.082	0.498119	670	NA	NA	NA	NA	NA	NA	NA	NA	NA	NA
C1orf52	1	85715639	85725355	chromosome 1 open reading frame 52	2.85441117989782e-05	0.000508771442187014	574	6	5.03274	5.80497	1.15344	12.3276	0.00486	0.117478	174	3	9.30551	11.7358	1.26117	16.1176	0.00029	0.018879	60	4	2.96374	0.824277	0.278121	5.92748	0.17494	0.574695	1424	4	2.39271	1.44652	0.604555	4.78541	0.35645	0.796764	1820	7	3.33827	2.32519	0.696526	8.83223	0.06261	0.493844	556	6	2.04116
ZNF890P	7	5160870	5184177	zinc finger protein 890, pseudogene	2.95139733815786e-05	0.000525143411594662	575	NA	NA	NA	NA	NA	NA	NA	NA	NA	NA	NA	NA	NA	NA	NA	NA	NA	NA	NA	NA	NA	NA	NA	NA	NA	NA	NA	NA	NA	NA	NA	NA	NA	NA	NA	NA	NA	NA	NA	NA	NA	NA
IL32	16	3115298	3131908	interleukin 32	3.03525368473556e-05	0.00053912639667586	576	4	4.48122	0.297437	0.0663742	8.96244	0.0319	0.330501	405	NA	NA	NA	NA	NA	NA	NA	NA	NA	NA	NA	NA	NA	NA	NA	NA	2	1.56667	1.57783	1.00712	2.21561	0.52966	0.870585	2475	NA	NA	NA	NA	NA	NA	NA	NA	NA	NA
CDH4	20	59827482	60515673	cadherin 4, type 1, R-cadherin (retinal)	3.07389398055413e-05	0.000545043488995656	577	NA	NA	NA	NA	NA	NA	NA	NA	NA	NA	NA	NA	NA	NA	NA	NA	2	3.90514	3.61118	0.924725	5.5227	0.10191	0.466955	1021	NA	NA	NA	NA	NA	NA	NA	NA	NA	NA	NA	NA	NA	NA	NA	NA	NA	NA
EVC	4	5712924	5830772	Ellis van Creveld syndrome	3.14998182300297e-05	0.000557568581853691	578	5	9.98075	7.27444	0.728847	22.3176	6e-05	0.0050472	50	5	2.91749	3.26167	1.11797	6.52371	0.15406	0.6547	918	NA	NA	NA	NA	NA	NA	NA	NA	NA	NA	NA	NA	NA	NA	NA	NA	8	2.48885	3.4858	1.40057	7.03953	0.21392	0.705274	1319	15	4.60836
OLIG2	21	34398153	34401504	oligodendrocyte lineage transcription factor 2	3.20559634255924e-05	0.000566432749235294	579	2	8.73729	6.06817	0.694514	12.3564	0.00179	0.0582369	129	NA	NA	NA	NA	NA	NA	NA	NA	NA	NA	NA	NA	NA	NA	NA	NA	NA	NA	NA	NA	NA	NA	NA	NA	2	15.5573	20.0419	1.28826	22.0014	0.00014	0.00976	63	NA	NA
ODF2	9	131217465	131263571	outer dense fiber of sperm tails 2	3.24928932415869e-05	0.000573163432335647	580	6	2.28791	1.66752	0.728838	5.60422	0.30646	0.793883	1623	11	2.84214	1.36914	0.481729	9.42631	0.10157	0.594801	667	20	2.29804	1.12498	0.489537	10.2772	0.32543	0.715841	2128	17	2.30962	2.32744	1.00772	9.52279	0.25883	0.712319	1478	26	2.55642	1.88175	0.736089	13.0352	0.42809	0.845357	2224	20	2.59635
CASP5	11	104864962	104893895	caspase 5, apoptosis-related cysteine peptidase	3.25700174150789e-05	0.000573535022674135	581	NA	NA	NA	NA	NA	NA	NA	NA	NA	NA	NA	NA	NA	NA	NA	NA	5	11.5191	21.7314	1.88655	25.7576	3e-05	0.00171256	78	NA	NA	NA	NA	NA	NA	NA	NA	NA	NA	NA	NA	NA	NA	NA	NA	NA	NA
SMEK2	2	55774428	55846015	SMEK homolog 2, suppressor of mek1 (Dictyostelium)	3.33031517889548e-05	0.000585437364180063	582	10	2.30997	4.51179	1.95318	7.30476	0.26571	0.76046	1467	7	1.85363	0.822445	0.443694	4.90425	0.48111	0.865164	2171	19	2.6026	2.18074	0.837906	11.3445	0.11527	0.486588	1108	12	2.41458	2.31859	0.960246	8.36434	0.21781	0.677094	1308	12	3.08852	3.4134	1.10519	10.6989	0.07171	0.526093	595	16	2.54395
LOC731424	NA	NA	NA	NA	3.40323142009602e-05	0.000597229170823368	583	NA	NA	NA	NA	NA	NA	NA	NA	NA	NA	NA	NA	NA	NA	NA	NA	4	7.57897	5.18851	0.684593	15.1579	0.00267	0.0606712	205	NA	NA	NA	NA	NA	NA	NA	NA	NA	NA	NA	NA	NA	NA	NA	NA	NA	NA
MTMR3	22	30279144	30426855	myotubularin related protein 3	3.44933313723983e-05	0.000604149293620767	584	7	4.18657	5.82115	1.39044	11.0766	0.03577	0.353997	425	5	5.02474	5.14248	1.02343	11.2356	0.01807	0.306876	230	NA	NA	NA	NA	NA	NA	NA	NA	2	1.89822	0.284898	0.150087	2.68449	0.61708	0.901738	2784	2	5.18291	3.09114	0.59641	7.32974	0.0565	0.479977	517	5	3.68204
RASA4	7	102220093	102257204	RAS p21 protein activator 4	3.45447499529028e-05	0.000604149293620767	585	2	1.44608	0.0286767	0.0198307	2.04506	0.58711	0.921069	2681	NA	NA	NA	NA	NA	NA	NA	NA	NA	NA	NA	NA	NA	NA	NA	NA	2	2.91151	0.497931	0.171021	4.1175	0.17331	0.630578	1118	NA	NA	NA	NA	NA	NA	NA	NA	2	5.18413
LINC00189	21	30565801	30660526	long intergenic non-protein coding RNA 189	3.49960140241246e-05	0.000610996961571362	586	NA	NA	NA	NA	NA	NA	NA	NA	NA	NA	NA	NA	NA	NA	NA	NA	NA	NA	NA	NA	NA	NA	NA	NA	NA	NA	NA	NA	NA	NA	NA	NA	3	11.6716	8.93804	0.765794	20.2158	0.00025	0.0150411	73	NA	NA
ALOX12	17	6899384	6914055	arachidonate 12-lipoxygenase	3.50883287204562e-05	0.000611565061565566	587	2	0.252726	0.357408	1.41421	0.357408	1	1	4176	NA	NA	NA	NA	NA	NA	NA	NA	NA	NA	NA	NA	NA	NA	NA	NA	NA	NA	NA	NA	NA	NA	NA	NA	4	6.26175	4.03627	0.64459	12.5235	0.00597	0.148785	176	3	2.99344
ITGB1BP1	2	9543604	9563676	integrin beta 1 binding protein 1	3.66183935259778e-05	0.000636686485477638	588	5	4.17327	1.43587	0.344064	9.33172	0.04276	0.385445	464	5	2.16874	1.23952	0.571538	4.84945	0.33588	0.805843	1626	17	2.2243	2.7694	1.24507	9.17101	0.31121	0.711663	2047	12	2.72521	2.70301	0.991852	9.4404	0.10949	0.546778	815	15	2.38139	1.77525	0.745469	9.22308	0.1943	0.69948	1220	18	1.88673
LSM7	19	2321516	2328619	LSM7 homolog, U6 small nuclear RNA associated (S. cerevisiae)	3.66541237363238e-05	0.000636686485477638	589	NA	NA	NA	NA	NA	NA	NA	NA	NA	NA	NA	NA	NA	NA	NA	NA	6	5.6247	4.4039	0.782958	13.7776	0.00436	0.0829641	246	5	2.56028	2.27591	0.888929	5.72496	0.26445	0.715714	1503	NA	NA	NA	NA	NA	NA	NA	NA	NA	NA
LINS	15	101099574	101143435	lines homolog (Drosophila)	3.72768862786366e-05	0.000646406480536832	590	9	1.94246	1.55951	0.802854	5.82738	0.73949	0.95653	3248	9	2.92721	1.46948	0.502006	8.78163	0.11982	0.632455	740	2	9.23661	11.2482	1.21778	13.0625	0.00165	0.0438844	176	2	6.34941	2.76274	0.435118	8.97942	0.02109	0.255465	336	10	3.6627	2.34571	0.640433	11.5825	0.12489	0.617153	888	8	3.52767
HEATR3	16	50099852	50140298	HEAT repeat containing 3	4.12740096339403e-05	0.000714508278451512	591	NA	NA	NA	NA	NA	NA	NA	NA	NA	NA	NA	NA	NA	NA	NA	NA	3	3.32446	2.3385	0.703424	5.75813	0.13215	0.51189	1208	3	2.71211	0.991324	0.365518	4.69751	0.27095	0.721669	1526	NA	NA	NA	NA	NA	NA	NA	NA	2	2.01977
ATG16L1	2	234118697	234204320	autophagy related 16-like 1 (S. cerevisiae)	4.14391046290596e-05	0.000716154526114711	592	NA	NA	NA	NA	NA	NA	NA	NA	4	3.86784	2.58003	0.667048	7.73568	0.04966	0.488152	397	3	1.01702	0.473086	0.465167	1.76154	0.81718	0.956487	3994	5	4.80444	3.70519	0.7712	10.7431	0.01477	0.213891	281	6	3.30854	3.6163	1.09302	8.10422	0.10011	0.56623	773	8	5.3544
SAP30L	5	153825517	153840614	SAP30-like	4.26840400040707e-05	0.000736425654775121	593	NA	NA	NA	NA	NA	NA	NA	NA	NA	NA	NA	NA	NA	NA	NA	NA	4	2.28953	2.16254	0.944532	4.57907	0.28705	0.694768	1934	3	2.18619	1.61501	0.738733	3.7866	0.32473	0.768452	1718	NA	NA	NA	NA	NA	NA	NA	NA	NA	NA
HAR1A	20	61733483	61735738	highly accelerated region 1A (non-protein coding)	4.28989753465947e-05	0.000738012407499952	594	3	5.10323	3.36127	0.658655	8.83905	0.03187	0.330501	404	NA	NA	NA	NA	NA	NA	NA	NA	NA	NA	NA	NA	NA	NA	NA	NA	NA	NA	NA	NA	NA	NA	NA	NA	NA	NA	NA	NA	NA	NA	NA	NA	NA	NA
SPATA5L1	15	45694529	45713617	spermatogenesis associated 5-like 1	4.2920279783254e-05	0.000738012407499952	595	2	4.56709	0.172967	0.0378724	6.45885	0.05251	0.42719	517	2	3.20259	0.43239	0.135012	4.52915	0.13173	0.646181	796	2	5.57263	1.54038	0.276418	7.88089	0.0228	0.222812	479	3	0.580709	0.222701	0.383498	1.00582	0.9813	0.999874	3992	2	9.85569	5.10055	0.517524	13.938	0.00135	0.0520105	114	3	5.40751
SHC1	1	154934774	154946871	SHC (Src homology 2 domain containing) transforming protein 1	4.42237315798621e-05	0.000759149325156996	596	NA	NA	NA	NA	NA	NA	NA	NA	NA	NA	NA	NA	NA	NA	NA	NA	NA	NA	NA	NA	NA	NA	NA	NA	NA	NA	NA	NA	NA	NA	NA	NA	NA	NA	NA	NA	NA	NA	NA	NA	NA	NA
CLIC2	X	154505500	154563966	chloride intracellular channel 2	4.54243379830466e-05	0.000778452934513483	597	NA	NA	NA	NA	NA	NA	NA	NA	NA	NA	NA	NA	NA	NA	NA	NA	NA	NA	NA	NA	NA	NA	NA	NA	NA	NA	NA	NA	NA	NA	NA	NA	NA	NA	NA	NA	NA	NA	NA	NA	NA	NA
MGAM	7	141607613	141806547	maltase-glucoamylase (alpha-glucosidase)	4.68422881196862e-05	0.000801410451091152	598	5	3.60664	1.21071	0.335688	8.0647	0.05384	0.43223	523	3	1.36365	1.61562	1.18478	2.36191	0.69088	0.935659	2880	13	5.04358	3.1025	0.615137	18.1849	0.00138	0.0389143	166	8	4.08028	2.29077	0.561423	11.5408	0.01854	0.238441	316	2	2.94747	0.844056	0.286366	4.16836	0.1656	0.675943	1076	3	3.46397
NBPF14	1	148003642	148025863	neuroblastoma breakpoint family, member 14	4.95908286674007e-05	0.000847017976788275	599	NA	NA	NA	NA	NA	NA	NA	NA	NA	NA	NA	NA	NA	NA	NA	NA	2	7.27392	3.39979	0.467395	10.2869	0.01086	0.146063	345	3	6.24642	2.85624	0.45726	10.8191	0.01752	0.233791	305	2	3.20859	1.75488	0.546933	4.53763	0.20367	0.705274	1265	NA	NA
CLEC12A	12	10103915	10148293	C-type lectin domain family 12, member A	4.97611379779439e-05	0.000848510337753907	600	NA	NA	NA	NA	NA	NA	NA	NA	NA	NA	NA	NA	NA	NA	NA	NA	5	4.79737	2.47575	0.516064	10.7272	0.01904	0.20256	440	NA	NA	NA	NA	NA	NA	NA	NA	4	2.64007	2.731	1.03444	5.28015	0.25146	0.746225	1480	2	2.62115
PDIA3	15	44038590	44065477	protein disulfide isomerase family A, member 3	5.34433614197694e-05	0.000909782081007754	601	NA	NA	NA	NA	NA	NA	NA	NA	NA	NA	NA	NA	NA	NA	NA	NA	NA	NA	NA	NA	NA	NA	NA	NA	NA	NA	NA	NA	NA	NA	NA	NA	NA	NA	NA	NA	NA	NA	NA	NA	NA	NA
PTK2B	8	27168999	27316903	protein tyrosine kinase 2 beta	5.46973280101115e-05	0.000929581998125334	602	NA	NA	NA	NA	NA	NA	NA	NA	NA	NA	NA	NA	NA	NA	NA	NA	20	2.14646	1.31919	0.614588	9.59928	0.95917	0.996564	4504	13	2.47143	1.97256	0.798143	8.91088	0.73183	0.941575	3160	28	4.06255	6.94172	1.70871	21.497	0.02514	0.336275	328	26	4.07467
ADAMDEC1	8	24241798	24263526	ADAM-like, decysin 1	5.68514650236551e-05	0.000964589284671668	603	NA	NA	NA	NA	NA	NA	NA	NA	2	1.90317	1.80947	0.950769	2.69148	0.39067	0.826648	1840	9	6.96073	7.41863	1.06578	20.8822	0.00545	0.0962696	264	2	2.61641	1.28851	0.492475	3.70016	0.21436	0.675928	1289	NA	NA	NA	NA	NA	NA	NA	NA	NA	NA
GFER	16	2034208	2037750	growth factor, augmenter of liver regeneration	5.71157470393713e-05	0.000967468887350675	604	NA	NA	NA	NA	NA	NA	NA	NA	NA	NA	NA	NA	NA	NA	NA	NA	9	6.91829	5.68776	0.822133	20.7549	9e-05	0.00453	92	6	4.66662	5.46538	1.17116	11.4308	0.01375	0.209098	266	2	4.19041	4.61456	1.10122	5.92613	0.06933	0.524938	580	2	0.995802
ERICH1	8	564746	688106	glutamate-rich 1	5.82789892197288e-05	0.000984927672247505	605	NA	NA	NA	NA	NA	NA	NA	NA	NA	NA	NA	NA	NA	NA	NA	NA	8	3.44614	3.17357	0.920906	9.74716	0.04679	0.326293	671	8	3.15974	3.48076	1.1016	8.9371	0.08065	0.494582	662	10	1.64495	0.965671	0.587053	5.20177	0.73862	0.95785	3386	11	2.48403
NQO2	6	2988221	3019996	NAD(P)H dehydrogenase, quinone 2	5.83389863534345e-05	0.000984927672247505	606	3	2.26537	1.83165	0.808543	3.92374	0.32777	0.816223	1689	2	3.09249	2.35952	0.762985	4.37344	0.16424	0.665266	962	3	3.76328	3.99125	1.06058	6.51819	0.08428	0.422845	933	NA	NA	NA	NA	NA	NA	NA	NA	10	1.86649	1.95646	1.0482	5.90235	0.60562	0.91643	2900	13	3.06796
RABEP1	17	5185558	5289129	rabaptin, RAB GTPase binding effector protein 1	5.95084414327651e-05	0.00100301625090382	607	10	1.64305	1.47918	0.900265	5.19579	0.74523	0.957109	3274	9	1.38902	0.791474	0.569806	4.16707	0.86311	0.976804	3441	22	3.546	2.97973	0.840307	16.6322	0.0236	0.227693	485	17	2.57005	2.21727	0.862734	10.5966	0.35688	0.796764	1823	3	1.56169	2.21672	1.41943	2.70493	0.55271	0.902673	2688	NA	NA
TAL1	1	47681962	47697892	T-cell acute lymphocytic leukemia 1	5.9999999999949e-05	0.00100963815789388	608	NA	NA	NA	NA	NA	NA	NA	NA	NA	NA	NA	NA	NA	NA	NA	NA	NA	NA	NA	NA	NA	NA	NA	NA	NA	NA	NA	NA	NA	NA	NA	NA	NA	NA	NA	NA	NA	NA	NA	NA	NA	NA
SPATA5	4	123844229	124240605	spermatogenesis associated 5	6.03923385599225e-05	0.00101457145452638	609	2	4.56709	0.172967	0.0378724	6.45885	0.05251	0.42719	517	2	3.20259	0.43239	0.135012	4.52915	0.13173	0.646181	796	2	5.57263	1.54038	0.276418	7.88089	0.0228	0.222812	479	3	0.580709	0.222701	0.383498	1.00582	0.9813	0.999874	3992	2	9.85569	5.10055	0.517524	13.938	0.00135	0.0520105	114	3	5.40751
PAR-SN	NA	NA	NA	NA	6.08501416939911e-05	0.00102058655683807	610	NA	NA	NA	NA	NA	NA	NA	NA	2	4.38277	1.23662	0.282156	6.19817	0.07039	0.524701	524	2	7.59739	3.32684	0.437892	10.7443	0.00593	0.103365	268	NA	NA	NA	NA	NA	NA	NA	NA	NA	NA	NA	NA	NA	NA	NA	NA	NA	NA
SLC9A8	20	48429250	48508779	solute carrier family 9, subfamily A (NHE8, cation proton antiporter 8), member 8	6.16267013681115e-05	0.00103191944631285	611	NA	NA	NA	NA	NA	NA	NA	NA	NA	NA	NA	NA	NA	NA	NA	NA	25	2.86077	3.04865	1.06568	14.3038	0.0958	0.452151	991	4	1.7023	0.805374	0.473109	3.4046	0.7084	0.933651	3086	7	1.4586	1.22185	0.837681	3.8591	0.81118	0.974748	3655	NA	NA
ETV7	6	36322419	36356164	ets variant 7	6.44387852521966e-05	0.00107724381031899	612	NA	NA	NA	NA	NA	NA	NA	NA	NA	NA	NA	NA	NA	NA	NA	NA	6	3.07347	4.2281	1.37568	7.52843	0.11978	0.494	1135	NA	NA	NA	NA	NA	NA	NA	NA	12	6.79147	9.30036	1.36942	23.5264	9e-05	0.00705857	56	NA	NA
DDX12P	12	9570309	9600825	DEAD/H (Asp-Glu-Ala-Asp/His) box polypeptide 12, pseudogene	6.54578262986316e-05	0.00109249432440669	613	5	1.55302	1.03121	0.664004	3.47266	0.65285	0.941769	2914	8	1.91089	1.33781	0.700098	5.40482	0.49725	0.869155	2230	NA	NA	NA	NA	NA	NA	NA	NA	NA	NA	NA	NA	NA	NA	NA	NA	3	1.27911	1.21613	0.950763	2.21549	0.70522	0.9464	3271	9	5.76111
RNF141	11	10533225	10562777	ring finger protein 141	6.64274375373752e-05	0.00110687152026854	614	7	2.59779	2.4573	0.94592	6.8731	0.19537	0.69078	1186	14	2.42043	2.96399	1.22457	9.0564	0.20971	0.72425	1131	NA	NA	NA	NA	NA	NA	NA	NA	NA	NA	NA	NA	NA	NA	NA	NA	3	2.16649	1.94838	0.899323	3.75247	0.37186	0.816023	1997	3	1.79023
CCDC127	5	196986	218330	coiled-coil domain containing 127	6.6682014858821e-05	0.00110930681954569	615	NA	NA	NA	NA	NA	NA	NA	NA	NA	NA	NA	NA	NA	NA	NA	NA	NA	NA	NA	NA	NA	NA	NA	NA	NA	NA	NA	NA	NA	NA	NA	NA	5	5.11045	4.92552	0.963814	11.4273	0.01534	0.252334	266	3	6.7452
CSF1R	5	149432854	149492935	colony stimulating factor 1 receptor	6.8320823791379e-05	0.00113472459124935	616	5	10.6599	7.4979	0.703372	23.8363	3e-05	0.002804	43	14	2.84048	3.02643	1.06547	10.6281	0.43903	0.849168	2019	6	3.67647	2.18753	0.595007	9.00548	0.1287	0.507108	1188	15	2.28542	2.94519	1.28869	8.85141	0.39554	0.81437	1976	2	3.134	0	0	4.43215	0.16029	0.668685	1052	7	3.52415
CMAHP	6	25081548	25166793	cytidine monophospho-N-acetylneuraminic acid hydroxylase, pseudogene	7.00032720950539e-05	0.00116078359287601	617	7	3.06257	2.68231	0.875837	8.10281	0.08378	0.533047	659	7	2.27823	0.64233	0.281942	6.02764	0.29774	0.776402	1497	NA	NA	NA	NA	NA	NA	NA	NA	NA	NA	NA	NA	NA	NA	NA	NA	NA	NA	NA	NA	NA	NA	NA	NA	NA	NA
FCHO2	5	72251808	72386349	FCH domain only 2	7.15038158398684e-05	0.0011837468282487	618	2	3.11129	2.78058	0.893708	4.40003	0.14879	0.654048	956	2	9.69326	10.3409	1.06681	13.7083	0.00089	0.0457413	76	NA	NA	NA	NA	NA	NA	NA	NA	NA	NA	NA	NA	NA	NA	NA	NA	3	0.30007	0.314518	1.04815	0.519737	0.99211	1	4350	3	1.18727
DTX2P1-UPK3BP1-PMS2P11	7	76610266	76673092	DTX2P1-UPK3BP1-PMS2P11 readthrough transcribed pseudogene	7.43220554744184e-05	0.00122841510429527	619	5	7.85468	4.08309	0.519829	17.5636	0.00042	0.02103	84	2	5.42076	4.41139	0.813796	7.66612	0.02429	0.360748	263	5	3.73239	1.04047	0.278766	8.34589	0.04058	0.301038	631	4	1.83632	1.22129	0.665075	3.67264	0.4827	0.849127	2313	NA	NA	NA	NA	NA	NA	NA	NA	NA	NA
ENDOD1	11	94822974	94865809	endonuclease domain containing 1	7.62821624658017e-05	0.00125877871643164	620	6	4.46596	4.20029	0.940512	10.9393	0.0092	0.178273	217	5	3.89398	4.05863	1.04228	8.7072	0.03259	0.411072	309	6	1.26242	0.502362	0.397936	3.09228	0.89955	0.979984	4295	6	1.86858	1.01843	0.54503	4.57707	0.50365	0.859615	2384	NA	NA	NA	NA	NA	NA	NA	NA	NA	NA
ALKBH5	17	18086392	18113268	alkB, alkylation repair homolog 5 (E. coli)	7.78130460886706e-05	0.00128197306688114	621	NA	NA	NA	NA	NA	NA	NA	NA	2	5.802	1.82756	0.314988	8.20527	0.03642	0.435589	325	2	10.1475	4.37981	0.431616	14.3507	0.00394	0.0791406	232	2	3.21544	2.40693	0.748554	4.54732	0.24005	0.691554	1412	NA	NA	NA	NA	NA	NA	NA	NA	NA	NA
CC2D1B	1	52811395	52831865	coiled-coil and C2 domain containing 1B	7.83807269356673e-05	0.00128924954546433	622	2	4.25775	3.55964	0.836038	6.02136	0.10994	0.589964	783	2	2.00032	1.58292	0.791333	2.82888	0.53256	0.885145	2346	3	6.66731	2.33023	0.3495	11.5481	0.01125	0.149554	351	3	5.01028	4.58697	0.915511	8.67806	0.03384	0.335924	410	NA	NA	NA	NA	NA	NA	NA	NA	NA	NA
CBWD3	9	70856397	70914929	COBW domain containing 3	7.90027647978864e-05	0.00129739532367123	623	NA	NA	NA	NA	NA	NA	NA	NA	NA	NA	NA	NA	NA	NA	NA	NA	2	6.37529	0.915728	0.143637	9.01603	0.02667	0.238249	523	NA	NA	NA	NA	NA	NA	NA	NA	2	6.77868	0.0720736	0.0106324	9.5865	0.01631	0.260486	275	2	6.55115
ARL17A	17	44594068	44657088	ADP-ribosylation factor-like 17A	8.40667823368557e-05	0.0013783449520647	624	2	2.04381	0.821972	0.402176	2.89038	0.3954	0.861326	1930	2	0.579324	0.11503	0.198559	0.819288	0.94627	0.995854	3707	NA	NA	NA	NA	NA	NA	NA	NA	NA	NA	NA	NA	NA	NA	NA	NA	NA	NA	NA	NA	NA	NA	NA	NA	NA	NA
PLEKHG2	19	39903225	39919054	pleckstrin homology domain containing, family G (with RhoGef domain) member 2	8.63635280691222e-05	0.0014137364090803	625	4	2.70869	0.795002	0.2935	5.41738	0.43234	0.87386	2080	4	3.60263	1.60409	0.445256	7.20526	0.06445	0.519434	484	3	1.89506	1.21494	0.641106	3.28234	0.60508	0.874692	3238	3	2.63745	1.50033	0.568855	4.5682	0.21582	0.676532	1298	6	7.82307	6.9639	0.890175	19.1625	0.0001	0.00757241	58	7	3.96198
C2orf27A	2	132479948	132524973	chromosome 2 open reading frame 27A	8.71855887702999e-05	0.00142491335257019	626	NA	NA	NA	NA	NA	NA	NA	NA	NA	NA	NA	NA	NA	NA	NA	NA	2	9.2654	5.62724	0.607339	13.1033	0.00384	0.0783559	228	2	11.5735	2.36311	0.204183	16.3674	0.00412	0.104152	161	NA	NA	NA	NA	NA	NA	NA	NA	2	3.55961
ZNF320	19	53367043	53400946	zinc finger protein 320	8.95940998981715e-05	0.00146194136532407	627	3	2.34966	1.00385	0.427233	4.06973	0.28934	0.782165	1555	2	3.9193	4.66071	1.18917	5.54272	0.09356	0.581919	628	2	2.25543	2.13265	0.945562	3.18966	0.32299	0.715322	2111	2	4.55734	4.13263	0.906807	6.44505	0.05423	0.419957	523	2	2.03811	1.35392	0.664303	2.88232	0.3806	0.821332	2034	NA	NA
SLC7A5	16	87863629	87903094	solute carrier family 7 (amino acid transporter light chain, L system), member 5	9.23396715462044e-05	0.00150434264265799	628	3	2.54897	1.9554	0.767136	4.41494	0.22292	0.716273	1309	NA	NA	NA	NA	NA	NA	NA	NA	5	3.18158	1.22978	0.386532	7.11423	0.09781	0.457391	1001	NA	NA	NA	NA	NA	NA	NA	NA	9	1.94497	1.28435	0.660343	5.83491	0.44941	0.855945	2306	NA	NA
SLC13A4	7	135365985	135414006	solute carrier family 13 (sodium/sulfate symporter), member 4	9.25246430930615e-05	0.00150480762616865	629	NA	NA	NA	NA	NA	NA	NA	NA	NA	NA	NA	NA	NA	NA	NA	NA	NA	NA	NA	NA	NA	NA	NA	NA	NA	NA	NA	NA	NA	NA	NA	NA	NA	NA	NA	NA	NA	NA	NA	NA	6	3.80456
ANAPC2	9	140069236	140082989	anaphase promoting complex subunit 2	9.26623794825776e-05	0.00150480762616865	630	14	2.39256	1.56056	0.652255	8.95213	0.23591	0.73104	1357	13	2.33103	1.46798	0.629757	8.40465	0.24393	0.753886	1263	12	1.96914	1.66476	0.845425	6.82132	0.49267	0.820124	2812	14	2.69067	2.45328	0.911776	10.0675	0.1069	0.544413	799	2	2.01267	0.00926692	0.00460429	2.84635	0.38561	0.822333	2058	2	4.36812
RPS16	19	39923847	39926588	ribosomal protein S16	9.84528109190252e-05	0.00159630857133526	631	NA	NA	NA	NA	NA	NA	NA	NA	NA	NA	NA	NA	NA	NA	NA	NA	4	12.2098	12.619	1.03352	24.4196	0.00162	0.0433327	175	2	1.91501	1.05464	0.550724	2.70824	0.46586	0.841808	2251	NA	NA	NA	NA	NA	NA	NA	NA	NA	NA
LILRB3	19	54720147	54746602	leukocyte immunoglobulin-like receptor, subfamily B (with TM and ITIM domains), member 3	9.86495365945528e-05	0.00159696741914378	632	4	2.49351	0.588321	0.23594	4.98703	0.69901	0.948745	3098	4	1.78821	1.85791	1.03898	3.57642	0.65065	0.924259	2749	5	4.7852	8.09795	1.69229	10.7	0.21041	0.623373	1580	5	4.81464	3.76273	0.781518	10.7659	0.01879	0.239113	319	3	6.1273	6.74329	1.10053	10.6128	0.01125	0.208712	234	3	4.03761
EIF2AK2	2	37326353	37384208	eukaryotic translation initiation factor 2-alpha kinase 2	9.98778544536449e-05	0.00161429751803356	633	NA	NA	NA	NA	NA	NA	NA	NA	NA	NA	NA	NA	NA	NA	NA	NA	NA	NA	NA	NA	NA	NA	NA	NA	NA	NA	NA	NA	NA	NA	NA	NA	9	2.20225	2.25393	1.02347	6.60674	0.30705	0.771917	1745	NA	NA
OSGEP	14	20914570	20923264	O-sialoglycoprotein endopeptidase	0.000102764023243829	0.00165832605963346	634	3	10.4048	8.78257	0.844084	18.0217	0.00079	0.033563	99	3	3.94643	3.06061	0.77554	6.83541	0.06224	0.516533	470	8	2.08738	1.11981	0.536464	5.90401	0.52864	0.84341	2934	7	6.55922	7.47006	1.13886	17.3541	0.00088	0.0341105	105	8	2.50753	3.21398	1.28173	7.09236	0.27171	0.75835	1560	9	2.61364
CYP51A1	7	91741465	91772266	cytochrome P450, family 51, subfamily A, polypeptide 1	0.000104913234372894	0.00169034220609304	635	3	6.19416	6.48868	1.04755	10.7286	0.01615	0.231044	294	3	4.69712	4.9342	1.05047	8.13565	0.03068	0.398516	300	NA	NA	NA	NA	NA	NA	NA	NA	NA	NA	NA	NA	NA	NA	NA	NA	NA	NA	NA	NA	NA	NA	NA	NA	NA	NA
HAGH	16	1845621	1877195	hydroxyacylglutathione hydrolase	0.000107887856724664	0.00173553563231139	636	4	3.31841	1.46912	0.442718	6.63682	0.11689	0.601371	814	3	2.08851	1.87074	0.895732	3.6174	0.43783	0.84891	2013	NA	NA	NA	NA	NA	NA	NA	NA	NA	NA	NA	NA	NA	NA	NA	NA	3	6.9681	2.06893	0.296915	12.0691	0.00271	0.0853303	139	4	1.60668
SYNJ2	6	158402888	158520208	synaptojanin 2	0.000109134788924381	0.00175283834456098	637	10	2.42361	1.53075	0.631601	7.66412	0.24106	0.734439	1379	9	2.31912	1.34783	0.581184	6.95735	0.25311	0.758673	1296	7	8.79614	4.48529	0.509916	23.2724	1e-05	0.000698657	66	4	4.02081	2.37206	0.589945	8.04162	0.05126	0.409314	509	5	1.61598	1.23917	0.766822	3.61345	0.7603	0.963671	3465	5	1.12505
ENDOU	12	48103517	48119350	endonuclease, polyU-specific	0.000110000000000054	0.00176396551724225	638	NA	NA	NA	NA	NA	NA	NA	NA	NA	NA	NA	NA	NA	NA	NA	NA	NA	NA	NA	NA	NA	NA	NA	NA	NA	NA	NA	NA	NA	NA	NA	NA	NA	NA	NA	NA	NA	NA	NA	NA	NA	NA
RCL1	9	4792869	4885917	RNA terminal phosphate cyclase-like 1	0.000110581334569093	0.00177051272922753	639	3	5.41238	3.89018	0.718757	9.37451	0.02561	0.300044	359	2	1.19777	1.27548	1.06488	1.6939	0.72199	0.943039	2989	2	0.990682	0.157426	0.158907	1.40104	0.86112	0.970527	4152	2	3.67261	0.193355	0.052648	5.19385	0.1012	0.535875	767	3	6.26563	4.34459	0.693401	10.8524	0.00632	0.15168	183	2	1.38517
ATP5S	14	50779044	50802276	ATP synthase, H+ transporting, mitochondrial Fo complex, subunit s (factor B)	0.000110987215274694	0.0017734174211744	640	2	5.05966	5.66718	1.12007	7.15544	0.03965	0.371795	448	2	1.89547	0.925085	0.48805	2.6806	0.513	0.876323	2285	2	4.96121	2.16059	0.435498	7.01621	0.05003	0.332849	701	3	9.62707	8.8407	0.918317	16.6746	0.00205	0.0644938	128	7	1.03919	0.454758	0.43761	2.74943	0.92653	0.997584	4073	4	1.80029
CYB5A	18	71920530	71959251	cytochrome b5 type A (microsomal)	0.000111109428889922	0.0017734174211744	641	NA	NA	NA	NA	NA	NA	NA	NA	NA	NA	NA	NA	NA	NA	NA	NA	11	2.07161	1.76566	0.852313	6.87076	0.37558	0.745585	2357	9	4.65099	8.70455	1.87155	13.953	0.00779	0.159323	199	10	4.4549	6.36766	1.42936	14.0876	0.00721	0.164074	193	9	3.16683
DDX11L2	2	114356606	114359144	DEAD/H (Asp-Glu-Ala-Asp/His) box helicase 11 like 2	0.000113354938025445	0.00180643983012201	642	3	3.92187	4.12296	1.05128	6.79287	0.08976	0.540875	698	NA	NA	NA	NA	NA	NA	NA	NA	NA	NA	NA	NA	NA	NA	NA	NA	NA	NA	NA	NA	NA	NA	NA	NA	3	7.90718	3.57659	0.452321	13.6956	0.00482	0.129874	163	NA	NA
ELL	19	18553473	18632937	elongation factor RNA polymerase II	0.000116009876196976	0.0018458740954452	643	NA	NA	NA	NA	NA	NA	NA	NA	NA	NA	NA	NA	NA	NA	NA	NA	NA	NA	NA	NA	NA	NA	NA	NA	NA	NA	NA	NA	NA	NA	NA	NA	11	2.63686	2.05028	0.777544	8.74548	0.21736	0.705274	1338	12	2.91687
LOC642846	NA	NA	NA	NA	0.000117373641863261	0.00186467349363823	644	NA	NA	NA	NA	NA	NA	NA	NA	4	3.71261	1.2617	0.339842	7.42521	0.06219	0.516533	468	4	3.81061	1.15664	0.30353	7.62122	0.06124	0.364713	786	NA	NA	NA	NA	NA	NA	NA	NA	NA	NA	NA	NA	NA	NA	NA	NA	3	4.69116
DYSF	2	71680852	71913898	dysferlin	0.000118316142935226	0.00187673249359737	645	2	23.0527	21.9528	0.952287	32.6015	2e-05	0.00200286	40	NA	NA	NA	NA	NA	NA	NA	NA	NA	NA	NA	NA	NA	NA	NA	NA	NA	NA	NA	NA	NA	NA	NA	NA	2	1.35539	0.938809	0.69265	1.91681	0.62008	0.921548	2955	2	2.74839
SGSH	17	78180515	78194722	N-sulfoglucosamine sulfohydrolase	0.000119641401281179	0.00189481606270548	646	NA	NA	NA	NA	NA	NA	NA	NA	NA	NA	NA	NA	NA	NA	NA	NA	NA	NA	NA	NA	NA	NA	NA	NA	NA	NA	NA	NA	NA	NA	NA	NA	4	2.91846	1.00954	0.345916	5.83692	0.24125	0.730227	1451	5	4.50518
DNM3	1	171810621	172387606	dynamin 3	0.000122960890128421	0.00194437846507554	647	NA	NA	NA	NA	NA	NA	NA	NA	NA	NA	NA	NA	NA	NA	NA	NA	NA	NA	NA	NA	NA	NA	NA	NA	NA	NA	NA	NA	NA	NA	NA	NA	3	9.53614	4.29866	0.450775	16.5171	0.00049	0.0247366	87	3	8.07196
HS3ST3B1	17	14204400	14252721	heparan sulfate (glucosamine) 3-O-sulfotransferase 3B1	0.000124673331423963	0.0019684148978373	648	2	11.2153	0.903663	0.0805744	15.8608	0.00046	0.0219859	88	NA	NA	NA	NA	NA	NA	NA	NA	10	4.46284	3.22759	0.723215	14.1128	0.05219	0.337433	724	6	2.81124	1.58025	0.562119	6.8861	0.15165	0.6105	1011	4	0.647906	0.760429	1.17367	1.29581	0.96325	0.999476	4227	2	2.6286
ACOT9	X	23720370	23784592	acyl-CoA thioesterase 9	0.000127244165264662	0.00200590917538175	649	NA	NA	NA	NA	NA	NA	NA	NA	NA	NA	NA	NA	NA	NA	NA	NA	6	1.6843	0.641553	0.380903	4.12567	0.5658	0.859709	3080	NA	NA	NA	NA	NA	NA	NA	NA	NA	NA	NA	NA	NA	NA	NA	NA	NA	NA
ACSS1	20	24986868	25039616	acyl-CoA synthetase short-chain family member 1	0.000130027187414616	0.00204662792990606	650	3	3.14582	1.18206	0.375756	5.44871	0.19206	0.69078	1165	NA	NA	NA	NA	NA	NA	NA	NA	10	4.41343	3.59118	0.813694	13.9565	0.01083	0.146063	344	9	3.09925	2.72676	0.879814	9.29775	0.13914	0.588025	961	2	12.7193	1.27915	0.100568	17.9878	0.00014	0.00976	62	NA	NA
FLJ13197	NA	NA	NA	NA	0.000133789757272185	0.00210133377090481	651	3	1.67719	1.01095	0.602768	2.90497	0.5248	0.911941	2418	4	2.61344	1.67092	0.639356	5.22687	0.19571	0.707163	1081	NA	NA	NA	NA	NA	NA	NA	NA	NA	NA	NA	NA	NA	NA	NA	NA	3	1.47516	0.406133	0.275315	2.55505	0.62729	0.922232	2982	6	4.14033
LOC728855	NA	NA	NA	NA	0.000133913558657994	0.00210133377090481	652	NA	NA	NA	NA	NA	NA	NA	NA	3	3.16691	2.7433	0.866239	5.48525	0.12155	0.632751	748	6	3.42397	2.99484	0.87467	8.38697	0.07283	0.398321	855	2	2.75195	2.42304	0.880479	3.89185	0.25583	0.707356	1472	3	4.20299	3.90167	0.928309	7.27978	0.06216	0.493664	552	3	3.812
AFF3	2	100162323	100759201	AF4/FMR2 family, member 3	0.000134664161025255	0.00210987600528237	653	3	1.12086	1.63381	1.45764	1.94138	0.78711	0.968391	3416	3	1.0252	0.954169	0.930711	1.77571	0.84795	0.975569	3395	NA	NA	NA	NA	NA	NA	NA	NA	NA	NA	NA	NA	NA	NA	NA	NA	5	5.36573	8.09357	1.50838	11.9981	0.00851	0.18056	207	6	3.29232
RASSF4	10	45454855	45491339	Ras association (RalGDS/AF-6) domain family member 4	0.000138955066782964	0.00217377567011698	654	NA	NA	NA	NA	NA	NA	NA	NA	NA	NA	NA	NA	NA	NA	NA	NA	13	1.986	1.00038	0.503718	7.16062	0.61049	0.877803	3255	2	1.20881	0.289432	0.239435	1.70952	0.76082	0.94539	3274	12	2.64427	1.58652	0.599982	9.16003	0.20678	0.705274	1283	10	4.82309
CDK5	7	150750899	150755617	cyclin-dependent kinase 5	0.000141894781818031	0.00221531829240545	655	2	16.6018	10.362	0.624146	23.4785	1e-05	0.00110684	33	2	10.0608	7.57676	0.753094	14.2282	0.00074	0.0407104	71	18	2.79614	2.05078	0.733435	11.863	0.12213	0.49879	1146	17	2.45119	1.75707	0.716822	10.1065	0.23993	0.691554	1411	2	1.00961	1.42781	1.41421	1.42781	0.76429	0.964147	3480	4	1.87927
KIAA1984	9	139690802	139702193	KIAA1984	0.000142143551410845	0.00221531829240545	656	6	4.61345	3.46968	0.752078	11.3006	0.01398	0.216974	271	4	3.25741	2.23589	0.6864	6.51482	0.09664	0.5868	643	6	5.92923	7.11982	1.2008	14.5236	0.00281	0.0629359	209	5	1.61709	1.37394	0.849639	3.61591	0.59665	0.892501	2719	NA	NA	NA	NA	NA	NA	NA	NA	2	1.66425
CTSB	8	11700033	11726957	cathepsin B	0.000142260201164146	0.00221531829240545	657	NA	NA	NA	NA	NA	NA	NA	NA	NA	NA	NA	NA	NA	NA	NA	NA	19	2.37416	2.82288	1.189	10.3487	0.21125	0.62507	1582	12	2.32174	1.82065	0.784174	8.04275	0.29019	0.739095	1598	4	6.0758	5.95955	0.980867	12.1516	0.2593	0.757177	1504	4	1.0162
CPSF1	8	145618444	145634753	cleavage and polyadenylation specific factor 1, 160kDa	0.000142566543145706	0.00221671474608467	658	NA	NA	NA	NA	NA	NA	NA	NA	2	6.20824	1.22601	0.197482	8.77978	0.03508	0.426861	321	2	7.24435	0.107635	0.0148578	10.2451	0.02454	0.230579	497	NA	NA	NA	NA	NA	NA	NA	NA	NA	NA	NA	NA	NA	NA	NA	NA	NA	NA
CYP4V2	4	187112674	187134610	cytochrome P450, family 4, subfamily V, polypeptide 2	0.000144005721464224	0.00223569428877159	659	8	5.56782	4.40988	0.79203	15.7482	0.00173	0.058211	125	13	4.11572	3.18459	0.773762	14.8395	0.00413	0.13332	121	9	1.93234	1.39301	0.72089	5.79703	0.47712	0.812003	2750	6	1.76886	0.803525	0.45426	4.33282	0.53246	0.870585	2485	10	3.73974	2.92324	0.781669	11.8261	0.02599	0.342787	333	11	2.48922
PPM1K	4	89178772	89205921	protein phosphatase, Mg2+/Mn2+ dependent, 1K	0.000145346061019569	0.00225308416710789	660	3	11.4472	16.1153	1.4078	19.8271	0.00031	0.0169332	76	5	5.12753	9.61248	1.87468	11.4655	0.01659	0.286728	226	6	1.67509	1.07694	0.642914	4.10312	0.5817	0.867452	3136	2	3.73746	3.84832	1.02966	5.28557	0.09966	0.534267	756	7	3.58994	2.22273	0.619155	9.49808	0.03126	0.376148	365	4	3.88703
ATP2C2	16	84402133	84497793	ATPase, Ca++ transporting, type 2C, member 2	0.000149999999999983	0.00231952356715989	661	NA	NA	NA	NA	NA	NA	NA	NA	NA	NA	NA	NA	NA	NA	NA	NA	2	14.8176	6.95103	0.469105	20.9553	0.00015	0.00675144	103	NA	NA	NA	NA	NA	NA	NA	NA	NA	NA	NA	NA	NA	NA	NA	NA	NA	NA
DENND2D	1	111729796	111747157	DENN/MADD domain containing 2D	0.000150085485432494	0.00231952356715989	662	11	3.50746	3.07263	0.876025	11.6329	0.02519	0.296535	357	11	4.349	3.09573	0.711827	14.424	0.00799	0.195056	160	4	2.59603	1.21767	0.469051	5.19205	0.49502	0.821467	2817	4	0.36868	0.173759	0.471301	0.737359	0.99954	1	4041	8	1.3076	0.855192	0.654016	3.69846	0.94505	0.999476	4145	10	2.22573
MC1R	16	89978527	89987385	melanocortin 1 receptor (alpha melanocyte stimulating hormone receptor)	0.000154472147373519	0.00238371725456783	663	NA	NA	NA	NA	NA	NA	NA	NA	NA	NA	NA	NA	NA	NA	NA	NA	5	2.42457	1.53561	0.633355	5.4215	0.24935	0.663239	1759	2	1.23696	1.74932	1.41421	1.74932	0.6607	0.919325	2925	4	7.62537	6.32571	0.829561	15.2507	0.00164	0.0598909	120	6	6.23116
ZFYVE28	4	2271309	2420390	zinc finger, FYVE domain containing 28	0.000157075301769116	0.00242023706686721	664	2	2.93067	2.48722	0.848688	4.14459	0.16737	0.674844	1042	2	1.45609	0.0453042	0.0311136	2.05922	0.58237	0.894564	2537	5	2.74857	2.59001	0.942311	6.14599	0.1737	0.571793	1422	4	1.37722	0.772209	0.560703	2.75443	0.7547	0.944833	3249	12	2.68929	3.01014	1.1193	9.31599	0.15335	0.663704	1011	15	2.84415
CSGALNACT1	8	19261672	19615540	chondroitin sulfate N-acetylgalactosaminyltransferase 1	0.000157821464041086	0.00242807729113436	665	NA	NA	NA	NA	NA	NA	NA	NA	NA	NA	NA	NA	NA	NA	NA	NA	4	8.2209	8.24908	1.00343	16.4418	0.00111	0.0337397	154	3	3.81871	1.24609	0.326312	6.6142	0.08523	0.509378	681	4	2.57372	2.85333	1.10864	5.14743	0.2698	0.75835	1553	4	4.76575
ACP5	19	11685475	11689823	acid phosphatase 5, tartrate resistant	0.000160689994872842	0.0024684975038199	666	NA	NA	NA	NA	NA	NA	NA	NA	NA	NA	NA	NA	NA	NA	NA	NA	3	12.9253	10.3247	0.798793	22.3873	0.00011	0.00525418	95	3	6.11764	4.33516	0.708634	10.5961	0.11934	0.564336	859	NA	NA	NA	NA	NA	NA	NA	NA	NA	NA
MFN1	3	179065480	179112719	mitofusin 1	0.000162265047073507	0.00248750195541052	667	NA	NA	NA	NA	NA	NA	NA	NA	4	2.18499	1.29324	0.591874	4.36998	0.32855	0.801572	1601	2	3.36059	0.145561	0.043314	4.75259	0.11528	0.486588	1109	2	2.38994	0.575967	0.240996	3.37989	0.25629	0.708025	1473	4	1.13121	0.749794	0.662827	2.26241	0.84659	0.98349	3777	5	1.25245
PBLD	10	70042417	70092806	phenazine biosynthesis-like protein domain containing	0.000162413381508575	0.00248750195541052	668	NA	NA	NA	NA	NA	NA	NA	NA	NA	NA	NA	NA	NA	NA	NA	NA	NA	NA	NA	NA	NA	NA	NA	NA	NA	NA	NA	NA	NA	NA	NA	NA	NA	NA	NA	NA	NA	NA	NA	NA	NA	NA
HAGHL	16	776936	785525	hydroxyacylglutathione hydrolase-like	0.000164160425564996	0.00251050121667486	669	4	3.31841	1.46912	0.442718	6.63682	0.11689	0.601371	814	3	2.08851	1.87074	0.895732	3.6174	0.43783	0.84891	2013	NA	NA	NA	NA	NA	NA	NA	NA	NA	NA	NA	NA	NA	NA	NA	NA	3	6.9681	2.06893	0.296915	12.0691	0.00271	0.0853303	139	4	1.60668
MICB	6	31462658	31478901	MHC class I polypeptide-related sequence B	0.000167260998095609	0.00255410040524802	670	2	2.04917	0.60068	0.293134	2.89796	0.36329	0.841594	1815	NA	NA	NA	NA	NA	NA	NA	NA	12	2.99587	3.8335	1.27959	10.378	0.08137	0.417188	913	9	4.81028	5.35458	1.11315	14.4308	0.00765	0.158048	197	5	3.50777	3.0076	0.857412	7.84362	0.06921	0.524938	579	5	4.2529
MLC1	22	50497820	50524331	megalencephalic leukoencephalopathy with subcortical cysts 1	0.000168902945938076	0.00257532941861768	671	NA	NA	NA	NA	NA	NA	NA	NA	NA	NA	NA	NA	NA	NA	NA	NA	NA	NA	NA	NA	NA	NA	NA	NA	NA	NA	NA	NA	NA	NA	NA	NA	2	2.48244	2.28598	0.92086	3.5107	0.24149	0.730227	1452	3	11.1772
MYBL2	20	42295754	42345136	v-myb avian myeloblastosis viral oncogene homolog-like 2	0.000170000000000003	0.00258819940476196	672	NA	NA	NA	NA	NA	NA	NA	NA	NA	NA	NA	NA	NA	NA	NA	NA	NA	NA	NA	NA	NA	NA	NA	NA	NA	NA	NA	NA	NA	NA	NA	NA	NA	NA	NA	NA	NA	NA	NA	NA	NA	NA
MIB2	1	1550795	1565990	mindbomb E3 ubiquitin protein ligase 2	0.000170677482188242	0.00259465277900134	673	2	7.67918	5.47638	0.713147	10.86	0.01057	0.18996	233	4	5.02589	2.6193	0.521162	10.0518	0.02909	0.388467	291	NA	NA	NA	NA	NA	NA	NA	NA	NA	NA	NA	NA	NA	NA	NA	NA	11	1.84664	1.33138	0.720974	6.12463	0.55407	0.902673	2694	15	3.61352
GLTP	12	110288748	110318293	glycolipid transfer protein	0.000171284388474802	0.00260001569508263	674	NA	NA	NA	NA	NA	NA	NA	NA	NA	NA	NA	NA	NA	NA	NA	NA	3	3.90032	4.60304	1.18017	6.75556	0.06808	0.383831	830	2	8.74328	8.81745	1.00848	12.3649	0.01185	0.200956	240	NA	NA	NA	NA	NA	NA	NA	NA	2	1.21708
PSMD1	2	231921578	232037541	proteasome (prosome, macropain) 26S subunit, non-ATPase, 1	0.000179715753354404	0.00272395832973171	675	5	2.96737	3.44177	1.15988	6.63523	0.13027	0.628019	870	6	2.19248	1.27787	0.582841	5.37046	0.41863	0.84374	1938	5	2.10189	0.840059	0.399668	4.69997	0.54033	0.850466	2974	3	2.78316	2.54827	0.915603	4.82057	0.1928	0.655005	1198	4	3.9269	3.91067	0.995867	7.8538	0.09708	0.566067	752	3	1.40836
FAM49A	2	16730727	16847599	family with sequence similarity 49, member A	0.000180294091829958	0.00272868173596494	676	6	6.77156	11.5945	1.71223	16.5869	0.00245	0.073605	140	3	3.61389	1.85282	0.512693	6.25944	0.09581	0.584927	639	12	5.23623	4.76263	0.909554	18.1388	0.00094	0.0293343	150	NA	NA	NA	NA	NA	NA	NA	NA	NA	NA	NA	NA	NA	NA	NA	NA	2	4.51148
C2CD4A	15	62359176	62363116	C2 calcium-dependent domain containing 4A	0.000181112002069272	0.00273701165904096	677	NA	NA	NA	NA	NA	NA	NA	NA	NA	NA	NA	NA	NA	NA	NA	NA	NA	NA	NA	NA	NA	NA	NA	NA	NA	NA	NA	NA	NA	NA	NA	NA	NA	NA	NA	NA	NA	NA	NA	NA	NA	NA
KIAA1530	NA	NA	NA	NA	0.000186368773761769	0.00281229929846115	678	13	2.19168	2.22531	1.01535	7.90221	0.33036	0.818771	1697	13	1.81018	0.851999	0.470672	6.52668	0.61881	0.911415	2652	15	1.65858	0.864456	0.521202	6.42366	0.79445	0.950202	3910	11	2.65995	1.63431	0.614414	8.82206	0.13964	0.588025	966	7	1.90986	1.51015	0.790715	5.05301	0.53711	0.899201	2620	9	2.93979
COG6	13	40229764	40365802	component of oligomeric golgi complex 6	0.000187330407435682	0.00282264712588286	679	NA	NA	NA	NA	NA	NA	NA	NA	NA	NA	NA	NA	NA	NA	NA	NA	NA	NA	NA	NA	NA	NA	NA	NA	2	2.51293	0.00641837	0.00255414	3.55382	0.24252	0.696091	1418	3	14.0994	8.09528	0.574156	24.421	2e-05	0.00190957	46	6	5.23672
POMP	13	29233241	29253062	proteasome maturation protein	0.000188129569406281	0.00283052003617009	680	NA	NA	NA	NA	NA	NA	NA	NA	NA	NA	NA	NA	NA	NA	NA	NA	NA	NA	NA	NA	NA	NA	NA	NA	NA	NA	NA	NA	NA	NA	NA	NA	7	2.17826	1.98247	0.910116	5.76313	0.33109	0.785796	1850	NA	NA
NAPB	20	23355159	23402125	N-ethylmaleimide-sensitive factor attachment protein, beta	0.000194949796989419	0.00292882727312591	681	NA	NA	NA	NA	NA	NA	NA	NA	NA	NA	NA	NA	NA	NA	NA	NA	3	16.4892	24.1242	1.46303	28.56	2e-05	0.00123184	73	2	3.62779	3.64011	1.0034	5.13048	0.09483	0.527265	732	NA	NA	NA	NA	NA	NA	NA	NA	NA	NA
SERPINB1	6	2832566	2842240	serpin peptidase inhibitor, clade B (ovalbumin), member 1	0.0001952889169623	0.00292962010182007	682	9	3.42027	2.32647	0.680201	10.2608	0.08642	0.533047	681	7	1.40319	1.18172	0.842168	3.71248	0.80014	0.961686	3249	11	4.29049	3.60154	0.839424	14.2299	0.01818	0.199133	426	10	2.28775	1.03727	0.453403	7.23451	0.35634	0.796764	1819	11	2.203	1.79167	0.813287	7.30651	0.49418	0.878009	2472	11	2.53759
NLRP6	11	278365	285359	NLR family, pyrin domain containing 6	0.000198422096622242	0.00297226423212614	683	2	0.889309	0.553416	0.622298	1.25767	0.80151	0.969027	3473	2	3.22932	4.56694	1.41421	4.56694	0.15405	0.6547	917	4	4.47744	2.17476	0.485715	8.95488	0.02708	0.239625	529	3	2.55144	1.33172	0.521948	4.41923	0.22889	0.684105	1355	2	1.67638	0.356845	0.212866	2.37076	0.48709	0.875704	2442	5	1.82157
LOC440461	NA	NA	NA	NA	0.000204021185482461	0.003051667761215	684	NA	NA	NA	NA	NA	NA	NA	NA	NA	NA	NA	NA	NA	NA	NA	NA	NA	NA	NA	NA	NA	NA	NA	NA	NA	NA	NA	NA	NA	NA	NA	NA	NA	NA	NA	NA	NA	NA	NA	NA	NA	NA
ZC3H12D	6	149768794	149806197	zinc finger CCCH-type containing 12D	0.000205576402279473	0.00307044112660041	685	14	5.81081	4.92727	0.847948	21.7421	0.00015	0.00955909	66	9	3.26189	2.03155	0.622812	9.78568	0.05876	0.505227	453	3	1.85643	1.44154	0.776513	3.21543	0.62375	0.885169	3297	3	1.6515	1.48075	0.896605	2.86049	0.59129	0.891124	2698	19	1.98358	1.24504	0.627673	8.64622	0.5149	0.886819	2550	15	2.66229
HEATR6	17	58120555	58156292	HEAT repeat containing 6	0.000205887276459871	0.00307060164061361	686	NA	NA	NA	NA	NA	NA	NA	NA	NA	NA	NA	NA	NA	NA	NA	NA	2	10.4076	10.8671	1.04415	14.7186	0.00214	0.0535687	187	3	3.17444	1.16649	0.367465	5.49828	0.13383	0.585785	929	3	2.85943	0.81186	0.283924	4.95268	0.1686	0.678351	1088	3	5.26631
RAB1B	11	66036004	66044963	RAB1B, member RAS oncogene family	0.000209299607853652	0.00311694947299959	687	3	5.73205	3.73717	0.651977	9.92821	0.05426	0.43223	528	3	7.28996	2.13034	0.29223	12.6266	0.01164	0.238041	191	NA	NA	NA	NA	NA	NA	NA	NA	NA	NA	NA	NA	NA	NA	NA	NA	3	8.43708	7.30946	0.86635	14.6135	0.00708	0.162803	191	NA	NA
CYLD	16	50775961	50835846	cylindromatosis (turban tumor syndrome)	0.000211752918347963	0.00314890131921222	688	2	3.86842	4.37469	1.13087	5.47078	0.08435	0.533047	661	2	4.36764	4.61983	1.05774	6.17678	0.05467	0.497765	429	NA	NA	NA	NA	NA	NA	NA	NA	NA	NA	NA	NA	NA	NA	NA	NA	3	3.00749	1.95597	0.650367	5.20913	0.1774	0.683727	1139	4	3.78891
UBXN4	2	136499189	136542625	UBX domain protein 4	0.000212843921077455	0.00316053143184824	689	4	7.1733	8.89949	1.24064	14.3466	0.00235	0.0716239	138	3	2.54632	2.23872	0.879196	4.41036	0.23032	0.746206	1199	NA	NA	NA	NA	NA	NA	NA	NA	NA	NA	NA	NA	NA	NA	NA	NA	NA	NA	NA	NA	NA	NA	NA	NA	NA	NA
TTC38	22	46663858	46689905	tetratricopeptide repeat domain 38	0.000216637122595897	0.00321219478446178	690	NA	NA	NA	NA	NA	NA	NA	NA	NA	NA	NA	NA	NA	NA	NA	NA	NA	NA	NA	NA	NA	NA	NA	NA	NA	NA	NA	NA	NA	NA	NA	NA	NA	NA	NA	NA	NA	NA	NA	NA	NA	NA
LOC79015	NA	NA	NA	NA	0.000217626141391647	0.00322218965640802	691	NA	NA	NA	NA	NA	NA	NA	NA	NA	NA	NA	NA	NA	NA	NA	NA	NA	NA	NA	NA	NA	NA	NA	NA	NA	NA	NA	NA	NA	NA	NA	NA	6	3.01659	2.7161	0.900389	7.3891	0.10916	0.586819	817	NA	NA
ABHD3	18	19230858	19284766	abhydrolase domain containing 3	0.000221906472854028	0.00328081665284618	692	2	2.03865	1.072	0.525839	2.88309	0.41526	0.870064	2007	10	2.69571	3.98648	1.47883	8.52457	0.16528	0.665266	967	10	4.40932	8.24996	1.87103	13.9435	0.01023	0.141953	337	11	1.82571	3.30116	1.80815	6.0552	0.53183	0.870585	2483	NA	NA	NA	NA	NA	NA	NA	NA	4	5.2179
TAP1	6	32812986	32821755	transporter 1, ATP-binding cassette, sub-family B (MDR/TAP)	0.000224138349446568	0.00330903239998244	693	2	1.94293	2.39374	1.23203	2.74772	0.49266	0.900925	2300	2	1.48804	0.0359872	0.0241844	2.1044	0.57237	0.894564	2494	11	4.43708	2.48553	0.560172	14.7161	0.32712	0.715959	2137	10	7.4086	9.64783	1.30225	23.428	4e-05	0.00290714	56	10	4.01337	2.3768	0.592221	12.6914	0.37366	0.817186	2007	7	2.1349
ZNF641	12	48733791	48745197	zinc finger protein 641	0.000224514174459345	0.00330980478226737	694	NA	NA	NA	NA	NA	NA	NA	NA	NA	NA	NA	NA	NA	NA	NA	NA	9	3.73566	3.09671	0.828959	11.207	0.04172	0.30658	637	9	4.58099	4.39863	0.960192	13.743	0.00728	0.152573	193	NA	NA	NA	NA	NA	NA	NA	NA	NA	NA
ZNF718	4	124386	157779	zinc finger protein 718	0.000226018788754945	0.00332083104789695	695	NA	NA	NA	NA	NA	NA	NA	NA	NA	NA	NA	NA	NA	NA	NA	NA	2	19.1127	19.6084	1.02593	27.0295	2e-05	0.00123184	76	4	2.71106	1.04479	0.385383	5.42211	0.19638	0.658168	1214	NA	NA	NA	NA	NA	NA	NA	NA	NA	NA
SMTNL1	11	57308979	57318108	smoothelin-like 1	0.000226174272888735	0.00332083104789695	696	NA	NA	NA	NA	NA	NA	NA	NA	NA	NA	NA	NA	NA	NA	NA	NA	NA	NA	NA	NA	NA	NA	NA	NA	NA	NA	NA	NA	NA	NA	NA	NA	NA	NA	NA	NA	NA	NA	NA	NA	NA	NA
AFAP1-AS1	4	7755817	7780655	AFAP1 antisense RNA 1	0.000226235875318559	0.00332083104789695	697	9	5.69027	11.3483	1.99432	17.0708	0.00123	0.0457495	113	6	6.05055	4.45225	0.735842	14.8208	0.00454	0.141866	125	9	2.37447	1.60673	0.676667	7.12342	0.21931	0.633247	1621	7	1.16454	0.78727	0.676038	3.08107	0.87259	0.978289	3629	NA	NA	NA	NA	NA	NA	NA	NA	NA	NA
MCOLN2	1	85391268	85462796	mucolipin 2	0.000232830429165554	0.00341273369741086	698	8	2.51774	1.21225	0.481481	7.12125	0.24281	0.735339	1386	3	3.59148	4.08279	1.1368	6.22063	0.10407	0.597085	680	6	4.31903	2.25584	0.522303	10.5794	0.01307	0.165801	369	5	2.89222	0.837761	0.28966	6.4672	0.14164	0.59065	976	25	2.62888	2.24764	0.854978	13.1444	0.20664	0.705274	1281	5	2.32287
LILRB2	19	54777675	54785039	leukocyte immunoglobulin-like receptor, subfamily B (with TM and ITIM domains), member 2	0.000236690757280167	0.00346435355898911	699	NA	NA	NA	NA	NA	NA	NA	NA	NA	NA	NA	NA	NA	NA	NA	NA	3	5.32744	3.32594	0.624304	9.22739	0.01516	0.180841	392	4	3.07175	3.2744	1.06597	6.1435	0.12608	0.573393	894	NA	NA	NA	NA	NA	NA	NA	NA	NA	NA
COL13A1	10	71561644	71724031	collagen, type XIII, alpha 1	0.000242705871605797	0.00354731967485559	700	14	3.77714	3.68988	0.976898	14.1328	0.01328	0.210776	265	NA	NA	NA	NA	NA	NA	NA	NA	4	8.26288	7.93288	0.960062	16.5258	0.00155	0.0419396	173	NA	NA	NA	NA	NA	NA	NA	NA	NA	NA	NA	NA	NA	NA	NA	NA	NA	NA
COMMD2	3	149456257	149470286	COMM domain containing 2	0.000244141150801624	0.00356320700977378	701	NA	NA	NA	NA	NA	NA	NA	NA	NA	NA	NA	NA	NA	NA	NA	NA	NA	NA	NA	NA	NA	NA	NA	NA	NA	NA	NA	NA	NA	NA	NA	NA	4	2.28585	1.35539	0.592945	4.57171	0.34382	0.792011	1904	5	4.41721
FRMD8	11	65154070	65180996	FERM domain containing 8	0.000248944199552681	0.00362813120459185	702	NA	NA	NA	NA	NA	NA	NA	NA	NA	NA	NA	NA	NA	NA	NA	NA	4	5.65008	6.62488	1.17253	11.3002	0.01034	0.142777	339	5	4.67988	3.54026	0.756486	10.4645	0.02496	0.277561	366	NA	NA	NA	NA	NA	NA	NA	NA	NA	NA
MYH11	16	15797029	15950890	myosin, heavy chain 11, smooth muscle	0.000256546930271329	0.00373361542475955	703	4	1.91146	0.603949	0.315963	3.82291	0.5966	0.925413	2711	NA	NA	NA	NA	NA	NA	NA	NA	NA	NA	NA	NA	NA	NA	NA	NA	NA	NA	NA	NA	NA	NA	NA	NA	6	3.79577	2.21175	0.582687	9.2977	0.04841	0.452376	470	7	4.32284
C11orf46	NA	NA	NA	NA	0.000258331267358525	0.00375424317662652	704	NA	NA	NA	NA	NA	NA	NA	NA	NA	NA	NA	NA	NA	NA	NA	NA	8	1.97258	1.37977	0.699475	5.57929	0.42165	0.778597	2535	4	3.05917	1.57605	0.515189	6.11833	0.1478	0.603356	997	2	2.85002	1.89016	0.663207	4.03054	0.18443	0.690851	1170	4	3.23832
FLJ33065	NA	NA	NA	NA	0.000260000000000038	0.0037731347517736	705	NA	NA	NA	NA	NA	NA	NA	NA	NA	NA	NA	NA	NA	NA	NA	NA	NA	NA	NA	NA	NA	NA	NA	NA	NA	NA	NA	NA	NA	NA	NA	NA	NA	NA	NA	NA	NA	NA	NA	NA	NA	NA
SERPINB6	6	2948393	2972090	serpin peptidase inhibitor, clade B (ovalbumin), member 6	0.000263547185306745	0.00381919440916899	706	17	3.0769	2.59793	0.844331	12.6864	0.04178	0.385074	455	10	2.81186	2.08435	0.741271	8.89188	0.11095	0.612651	705	25	2.64748	2.53463	0.957373	13.2374	0.15382	0.548386	1313	9	4.22217	4.20327	0.995525	12.6665	0.01587	0.222868	289	15	3.05396	3.60219	1.17951	11.8279	0.07846	0.531815	647	13	3.07841
CD163L1	12	7499281	7632493	CD163 molecule-like 1	0.000264417113568727	0.00382623077449174	707	NA	NA	NA	NA	NA	NA	NA	NA	3	14.0722	8.38919	0.596152	24.3738	1e-05	0.00150231	23	NA	NA	NA	NA	NA	NA	NA	NA	NA	NA	NA	NA	NA	NA	NA	NA	NA	NA	NA	NA	NA	NA	NA	NA	2	2.39521
LONRF3	X	118108581	118152318	LON peptidase N-terminal domain and ring finger 3	0.000264780704558709	0.00382623077449174	708	4	2.5167	3.50996	1.39467	5.03341	0.25692	0.751234	1438	3	3.80633	1.34156	0.352455	6.59276	0.06975	0.524701	517	4	6.40716	2.59775	0.405445	12.8143	0.00975	0.138723	329	4	3.51111	1.01769	0.289849	7.02222	0.0769	0.488273	641	NA	NA	NA	NA	NA	NA	NA	NA	NA	NA
LTV1	6	144164481	144184949	LTV1 homolog (S. cerevisiae)	0.000267389249919869	0.0038584759039918	709	3	0.944693	0.829422	0.87798	1.63626	0.85221	0.9815	3651	NA	NA	NA	NA	NA	NA	NA	NA	NA	NA	NA	NA	NA	NA	NA	NA	NA	NA	NA	NA	NA	NA	NA	NA	NA	NA	NA	NA	NA	NA	NA	NA	NA	NA
BUD31	7	99006264	99017239	BUD31 homolog (S. cerevisiae)	0.000268959688928816	0.00387567123581791	710	NA	NA	NA	NA	NA	NA	NA	NA	NA	NA	NA	NA	NA	NA	NA	NA	NA	NA	NA	NA	NA	NA	NA	NA	NA	NA	NA	NA	NA	NA	NA	NA	2	10.3489	4.0949	0.395684	14.6356	0.00391	0.10938	157	2	9.96726
KIAA1274	NA	NA	NA	NA	0.000270122808073814	0.00388695703150941	711	4	5.8022	4.70366	0.810669	11.6044	0.00924	0.178273	218	3	1.91414	0.541238	0.282758	3.31538	0.40282	0.832054	1891	NA	NA	NA	NA	NA	NA	NA	NA	NA	NA	NA	NA	NA	NA	NA	NA	NA	NA	NA	NA	NA	NA	NA	NA	NA	NA
TNFRSF10A	8	23047965	23082639	tumor necrosis factor receptor superfamily, member 10a	0.000270711002456459	0.00388994981198318	712	NA	NA	NA	NA	NA	NA	NA	NA	NA	NA	NA	NA	NA	NA	NA	NA	4	4.0355	1.6832	0.4171	8.07099	0.11373	0.483973	1100	6	2.12024	1.39409	0.657516	5.19351	0.56707	0.884282	2610	2	8.66595	1.02978	0.118831	12.2555	0.00244	0.080575	133	2	10.4081
STIM1	11	3875757	4114439	stromal interaction molecule 1	0.000273354747213683	0.00392242975980813	713	4	1.46808	0.706251	0.481072	2.93615	0.698	0.948745	3093	7	2.01865	0.972161	0.48159	5.34085	0.48486	0.866547	2184	NA	NA	NA	NA	NA	NA	NA	NA	NA	NA	NA	NA	NA	NA	NA	NA	8	3.32242	4.22799	1.27256	9.39722	0.09097	0.552614	723	8	4.7198
ZNF506	19	19896648	19932560	zinc finger protein 506	0.000277365564791521	0.00397440769381239	714	NA	NA	NA	NA	NA	NA	NA	NA	NA	NA	NA	NA	NA	NA	NA	NA	13	1.79271	0.962137	0.536693	6.46372	0.64504	0.892795	3382	13	2.47465	2.7762	1.12186	8.92247	0.22839	0.684105	1353	NA	NA	NA	NA	NA	NA	NA	NA	NA	NA
VAPB	20	56964178	57026157	VAMP (vesicle-associated membrane protein)-associated protein B and C	0.000279735062187703	0.00400275443530404	715	NA	NA	NA	NA	NA	NA	NA	NA	NA	NA	NA	NA	NA	NA	NA	NA	NA	NA	NA	NA	NA	NA	NA	NA	NA	NA	NA	NA	NA	NA	NA	NA	NA	NA	NA	NA	NA	NA	NA	NA	NA	NA
LOC100506714	NA	NA	NA	NA	0.000280384791914168	0.00400644805317577	716	NA	NA	NA	NA	NA	NA	NA	NA	NA	NA	NA	NA	NA	NA	NA	NA	4	3.88246	2.71601	0.69956	7.76491	0.06415	0.373026	805	19	4.78786	6.16336	1.28729	20.8698	0.0002	0.011	74	11	2.68244	2.98417	1.11248	8.89664	0.13703	0.639804	940	17	2.6603
LOC284889	NA	NA	NA	NA	0.000285820027620565	0.00407841660053835	717	NA	NA	NA	NA	NA	NA	NA	NA	NA	NA	NA	NA	NA	NA	NA	NA	NA	NA	NA	NA	NA	NA	NA	NA	NA	NA	NA	NA	NA	NA	NA	NA	NA	NA	NA	NA	NA	NA	NA	NA	NA	NA
IFT140,TMEM204	NA	NA	NA	NA	0.00028708173116665	0.00409071475148467	718	12	2.16024	1.25342	0.580221	7.4833	0.34383	0.826084	1748	9	1.41533	0.968258	0.684124	4.24598	0.78714	0.959991	3201	NA	NA	NA	NA	NA	NA	NA	NA	NA	NA	NA	NA	NA	NA	NA	NA	NA	NA	NA	NA	NA	NA	NA	NA	6	4.77917
ETV6	12	11802788	12048336	ets variant 6	0.000294805364354667	0.00419118538130874	719	7	4.67311	5.49359	1.17557	12.3639	0.02024	0.261133	325	6	3.21178	2.70405	0.841916	7.86722	0.10938	0.61101	699	7	5.73264	5.81932	1.01512	15.1671	0.0011	0.0336542	153	7	3.13908	3.06539	0.976524	8.30524	0.09027	0.516524	709	22	2.90451	2.92926	1.00852	13.6234	0.15345	0.663704	1012	19	2.43789
NMT2	10	15144583	15210692	N-myristoyltransferase 2	0.00029495195724194	0.00419118538130874	720	NA	NA	NA	NA	NA	NA	NA	NA	NA	NA	NA	NA	NA	NA	NA	NA	NA	NA	NA	NA	NA	NA	NA	NA	NA	NA	NA	NA	NA	NA	NA	NA	11	2.66754	3.16292	1.18571	8.84722	0.13413	0.638035	921	13	2.8772
KLRG1	12	9102640	9163356	killer cell lectin-like receptor subfamily G, member 1	0.00029630793037827	0.00420461364174769	721	4	3.07871	2.37794	0.772381	6.15742	0.11345	0.594976	802	4	1.29724	2.07433	1.59903	2.59447	0.7558	0.949422	3109	6	2.63442	2.17771	0.82664	6.45297	0.21974	0.633376	1624	6	2.56799	2.6748	1.0416	6.29026	0.23327	0.684105	1386	6	5.10097	1.69122	0.331549	12.4948	0.00648	0.152428	186	6	5.51336
PRDM15	21	43218385	43299591	PR domain containing 15	0.000303230006527433	0.00429687838889497	722	10	1.25388	0.707995	0.564642	3.96512	0.93399	1	3922	10	4.72697	4.67512	0.989031	14.948	0.00165	0.0700533	92	7	1.26723	1.27514	1.00624	3.35277	0.89288	0.978224	4271	6	2.9109	2.39303	0.822092	7.13022	0.10919	0.546778	812	5	1.57547	1.44278	0.915779	3.52285	0.68743	0.939899	3209	4	3.95462
CRYZ	1	75171170	75199092	crystallin, zeta (quinone reductase)	0.00030443495845367	0.00430798625164522	723	5	7.6371	9.71407	1.27196	17.0771	0.00114	0.0435895	110	4	3.83882	0.571137	0.148779	7.67764	0.05433	0.495825	428	2	1.9609	2.03466	1.03762	2.77314	0.43505	0.785978	2591	2	3.8572	1.43217	0.371298	5.45491	0.09456	0.52704	729	5	3.36176	2.71253	0.80688	7.51712	0.09849	0.56623	760	4	2.69194
ZFP36L1	14	69254377	69263190	ZFP36 ring finger protein-like 1	0.000308107186934969	0.00435392904631446	724	2	5.85026	7.29552	1.24704	8.27352	0.02836	0.314951	378	4	4.01971	4.82402	1.20009	8.03942	0.05931	0.505227	458	2	3.69051	2.92189	0.791731	5.21917	0.10605	0.475374	1041	2	1.62225	0.00307138	0.00189328	2.29421	0.52161	0.868938	2442	6	2.42688	1.72885	0.712378	5.94461	0.23897	0.72684	1444	5	3.40647
PIGB	15	55611158	55647846	phosphatidylinositol glycan anchor biosynthesis, class B	0.000312687452372118	0.00441255906926778	725	NA	NA	NA	NA	NA	NA	NA	NA	NA	NA	NA	NA	NA	NA	NA	NA	8	3.49138	1.71388	0.490889	9.8751	0.06117	0.364713	784	9	1.75839	0.710445	0.404031	5.27517	0.5753	0.885914	2643	4	4.08608	3.89334	0.952831	8.17216	0.05641	0.479977	513	7	1.44088
MLIP	6	53794780	54131078	muscular LMNA-interacting protein	0.000319485984084822	0.00450228802089781	726	3	7.61943	4.31339	0.566104	13.1972	0.00843	0.168841	209	NA	NA	NA	NA	NA	NA	NA	NA	NA	NA	NA	NA	NA	NA	NA	NA	NA	NA	NA	NA	NA	NA	NA	NA	NA	NA	NA	NA	NA	NA	NA	NA	NA	NA
MRPL43,SEMA4G	NA	NA	NA	NA	0.000321400096194191	0.00452303216528579	727	NA	NA	NA	NA	NA	NA	NA	NA	NA	NA	NA	NA	NA	NA	NA	NA	2	11.5852	10.1673	0.87761	16.384	0.0033	0.0714014	216	NA	NA	NA	NA	NA	NA	NA	NA	NA	NA	NA	NA	NA	NA	NA	NA	2	6.855
KIAA0226L	13	46916139	47012325	KIAA0226-like	0.000326122114327587	0.00457292803794414	728	30	2.86172	3.83764	1.34102	15.6743	0.0501	0.416037	506	14	1.96991	1.16212	0.589936	7.37075	0.54462	0.886932	2394	21	2.36251	1.84883	0.782572	10.8264	0.27389	0.68265	1877	8	4.384	6.01746	1.3726	12.3998	0.01335	0.209098	259	10	3.43202	3.01816	0.879412	10.853	0.04027	0.426621	414	5	1.62802
SOAT1	1	179262925	179327815	sterol O-acyltransferase 1	0.000326225813219949	0.00457292803794414	729	6	2.66604	3.68001	1.38032	6.53045	0.1913	0.69078	1160	5	3.87842	4.67065	1.20427	8.67241	0.04947	0.488152	394	3	1.73127	0.694338	0.401056	2.99865	0.48232	0.814618	2768	4	6.33939	8.4839	1.33828	12.6788	0.00649	0.141253	187	12	3.47618	3.62927	1.04404	12.0418	0.03655	0.410144	391	9	2.75535
MRPS22	3	138724648	139076065	mitochondrial ribosomal protein S22	0.000326286527973729	0.00457292803794414	730	3	3.37183	2.18192	0.647102	5.84018	0.11193	0.592112	794	2	1.58525	0.282406	0.178147	2.24188	0.56102	0.892972	2453	2	9.55443	12.7326	1.33264	13.512	0.00404	0.0797943	237	2	14.6163	18.2785	1.25055	20.6706	0.00043	0.0205894	85	7	0.999277	0.632013	0.63247	2.64384	0.94897	0.999476	4162	6	1.69479
C14orf64	14	98391947	98444461	chromosome 14 open reading frame 64	0.000335169793956869	0.00469100158956597	731	16	1.8619	1.92011	1.03126	7.4476	0.55144	0.916122	2530	30	3.48556	4.84571	1.39022	19.0912	0.0021	0.0827608	99	8	3.70816	3.40122	0.917225	10.4883	0.02756	0.242849	531	8	1.84186	1.02025	0.553925	5.20957	0.49967	0.857721	2371	18	3.40257	4.1086	1.2075	14.4359	0.01571	0.254606	271	17	2.2747
BCAS4	20	49411431	49493714	breast carcinoma amplified sequence 4	0.000341249671953259	0.00476723005210333	732	2	2.29951	2.80304	1.21898	3.252	0.3217	0.811934	1664	2	3.95413	2.87971	0.728279	5.59198	0.07777	0.542446	560	NA	NA	NA	NA	NA	NA	NA	NA	NA	NA	NA	NA	NA	NA	NA	NA	NA	NA	NA	NA	NA	NA	NA	NA	NA	NA
PSD4	2	113914902	113966973	pleckstrin and Sec7 domain containing 4	0.000341755561486079	0.00476723005210333	733	7	1.83508	1.25369	0.683179	4.85516	0.81303	0.970398	3521	9	3.42397	2.55976	0.7476	10.2719	0.06819	0.522962	508	3	3.02761	4.04618	1.33643	5.24397	0.1604	0.552661	1357	3	4.91386	1.742	0.354506	8.51106	0.04682	0.394782	482	2	1.56243	1.33779	0.856223	2.20961	0.75918	0.962904	3462	4	1.76557
RIN1	11	66097713	66104311	Ras and Rab interactor 1	0.000342429395289057	0.00476723005210333	734	NA	NA	NA	NA	NA	NA	NA	NA	NA	NA	NA	NA	NA	NA	NA	NA	NA	NA	NA	NA	NA	NA	NA	NA	NA	NA	NA	NA	NA	NA	NA	NA	NA	NA	NA	NA	NA	NA	NA	NA	2	19.0554
SNAPC5	15	66782473	66790151	small nuclear RNA activating complex, polypeptide 5, 19kDa	0.000342480118101451	0.00476723005210333	735	NA	NA	NA	NA	NA	NA	NA	NA	NA	NA	NA	NA	NA	NA	NA	NA	NA	NA	NA	NA	NA	NA	NA	NA	NA	NA	NA	NA	NA	NA	NA	NA	NA	NA	NA	NA	NA	NA	NA	NA	NA	NA
PMP22	17	15133095	15168643	peripheral myelin protein 22	0.000343878186615743	0.00478018712943704	736	2	0.500852	0.364556	0.727873	0.708311	0.97763	1	4096	2	5.16882	3.05882	0.591784	7.30981	0.03654	0.435589	326	NA	NA	NA	NA	NA	NA	NA	NA	NA	NA	NA	NA	NA	NA	NA	NA	NA	NA	NA	NA	NA	NA	NA	NA	NA	NA
CCDC64	12	120427673	120532298	coiled-coil domain containing 64	0.000350621162165332	0.00486730679798306	737	NA	NA	NA	NA	NA	NA	NA	NA	NA	NA	NA	NA	NA	NA	NA	NA	2	2.65654	2.8749	1.0822	3.75691	0.21175	0.625191	1583	NA	NA	NA	NA	NA	NA	NA	NA	NA	NA	NA	NA	NA	NA	NA	NA	NA	NA
RAB38	11	87846410	87908635	RAB38, member RAS oncogene family	0.000355002768343771	0.00491505076901344	738	NA	NA	NA	NA	NA	NA	NA	NA	NA	NA	NA	NA	NA	NA	NA	NA	3	11.2007	8.3944	0.749455	19.4001	0.00028	0.0111075	118	NA	NA	NA	NA	NA	NA	NA	NA	2	1.71265	2.42206	1.41421	2.42206	0.487	0.875704	2441	2	1.72749
MEI1	22	42095503	42195460	meiosis inhibitor 1	0.000355021260707744	0.00491505076901344	739	10	2.81417	2.50214	0.889121	8.8992	0.1171	0.601371	819	2	11.9597	10.9928	0.919158	16.9135	0.00184	0.074865	96	NA	NA	NA	NA	NA	NA	NA	NA	4	2.75104	2.15891	0.784762	5.50209	0.18563	0.646604	1168	NA	NA	NA	NA	NA	NA	NA	NA	NA	NA
ARSA	22	51061182	51066607	arylsulfatase A	0.000367222310246662	0.0050770965623427	740	9	2.93311	2.47143	0.842599	8.79932	0.15205	0.656704	973	8	2.90818	2.7304	0.938867	8.22558	0.15584	0.656149	925	NA	NA	NA	NA	NA	NA	NA	NA	4	3.10132	1.86045	0.599888	6.20265	0.23213	0.684105	1373	3	8.28817	7.75349	0.935489	14.3555	0.00911	0.188732	212	3	2.99161
ACOT11,FAM151A	NA	NA	NA	NA	0.000380000000000047	0.00523859389673693	741	NA	NA	NA	NA	NA	NA	NA	NA	NA	NA	NA	NA	NA	NA	NA	NA	NA	NA	NA	NA	NA	NA	NA	NA	NA	NA	NA	NA	NA	NA	NA	NA	NA	NA	NA	NA	NA	NA	NA	NA	NA	NA
ZBTB49	4	4291924	4323513	zinc finger and BTB domain containing 49	0.000380138330815516	0.00523859389673693	742	4	0.96805	0.735144	0.759407	1.9361	0.9027	0.996487	3806	3	1.11581	1.62655	1.45772	1.93264	0.79686	0.96089	3238	7	2.14629	2.1761	1.01389	5.67856	0.36007	0.739405	2278	6	1.85132	1.01761	0.549668	4.5348	0.49443	0.854994	2353	11	2.8614	2.01332	0.703613	9.49019	0.11241	0.590666	835	21	3.60157
RGS12	4	3294755	3441640	regulator of G-protein signaling 12	0.00038047407620545	0.00523859389673693	743	2	1.11017	0.897019	0.807999	1.57002	0.74435	0.957109	3269	5	1.69694	1.19262	0.702805	3.79448	0.59239	0.898547	2574	NA	NA	NA	NA	NA	NA	NA	NA	14	3.22296	4.18251	1.29772	12.0592	0.03674	0.353503	423	NA	NA	NA	NA	NA	NA	NA	NA	13	2.79102
MUL1	1	20825943	20834654	mitochondrial E3 ubiquitin protein ligase 1	0.000380951408383567	0.00523859389673693	744	3	3.99464	1.04559	0.261748	6.91892	0.12955	0.628019	866	3	2.12922	1.92243	0.90288	3.68791	0.48944	0.866615	2206	5	4.28859	2.45972	0.57355	9.58957	0.07747	0.407	891	5	4.56994	2.11294	0.462356	10.2187	0.02579	0.282724	370	2	3.16803	2.68059	0.846138	4.48028	0.28705	0.764245	1644	3	4.10078
LILRB1	19	55085346	55148979	leukocyte immunoglobulin-like receptor, subfamily B (with TM and ITIM domains), member 1	0.00038309791921709	0.00526104001544973	745	4	8.36007	7.52789	0.900457	16.7201	0.00495	0.118294	176	2	2.92405	1.27881	0.437342	4.13523	0.31794	0.789996	1572	NA	NA	NA	NA	NA	NA	NA	NA	NA	NA	NA	NA	NA	NA	NA	NA	7	3.03414	2.23086	0.735253	8.02759	0.34007	0.791631	1886	10	3.6676
AQP9	15	58430368	58478110	aquaporin 9	0.000387010562333256	0.0053076475378439	746	23	4.44864	4.41613	0.992693	21.3349	0.00031	0.0169332	74	5	1.82713	2.08127	1.13909	4.08558	0.60762	0.903794	2626	38	2.01865	1.66136	0.823008	12.4438	0.59289	0.872264	3180	3	2.50341	0.870484	0.347719	4.33604	0.22373	0.68404	1331	4	1.75955	0.801192	0.455338	3.51911	0.49144	0.876511	2461	NA	NA
KIAA0226	3	197398264	197476598	KIAA0226	0.000388004432543609	0.00531415441680544	747	30	2.86172	3.83764	1.34102	15.6743	0.0501	0.416037	506	14	1.96991	1.16212	0.589936	7.37075	0.54462	0.886932	2394	21	2.36251	1.84883	0.782572	10.8264	0.27389	0.68265	1877	8	4.384	6.01746	1.3726	12.3998	0.01335	0.209098	259	10	3.43202	3.01816	0.879412	10.853	0.04027	0.426621	414	5	1.62802
FES	15	91426925	91439006	feline sarcoma oncogene	0.000393585734882573	0.00538338991120803	748	2	5.6649	6.41468	1.13236	8.01138	0.03217	0.330824	409	2	1.41022	1.10724	0.785157	1.99435	0.6326	0.91698	2693	2	10.4095	2.98216	0.286484	14.7213	0.00277	0.0623383	208	8	2.30283	0.740212	0.321436	6.51339	0.30214	0.747402	1645	4	1.91395	1.18203	0.617585	3.82791	0.46087	0.861654	2348	6	2.24217
TRAP1	16	3701640	3767598	TNF receptor-associated protein 1	0.000394955789990381	0.00539491680559625	749	5	4.50542	2.76268	0.613192	10.0744	0.026	0.30066	363	4	4.32077	2.51893	0.582982	8.64154	0.03876	0.441389	343	11	2.01941	1.23569	0.611907	6.69762	0.74843	0.934976	3747	7	2.37414	1.05779	0.445546	6.28137	0.52008	0.86751	2440	2	5.41064	1.48208	0.273919	7.65181	0.03902	0.422433	405	5	6.93405
RAD52	12	1021243	1099219	RAD52 homolog (S. cerevisiae)	0.000404720393922586	0.00551577374014809	750	5	2.29418	1.76855	0.770885	5.12995	0.28413	0.776253	1539	4	2.72901	1.87879	0.688451	5.45801	0.17191	0.67503	993	7	3.45998	1.95573	0.565243	9.15425	0.06227	0.367111	794	4	2.64166	1.82484	0.690793	5.28332	0.19221	0.654093	1196	5	3.24482	2.72827	0.840809	7.25563	0.10003	0.56623	771	3	4.04698
ANKRD22	10	90581889	90611575	ankyrin repeat domain 22	0.000404881837440252	0.00551577374014809	751	NA	NA	NA	NA	NA	NA	NA	NA	NA	NA	NA	NA	NA	NA	NA	NA	NA	NA	NA	NA	NA	NA	NA	NA	NA	NA	NA	NA	NA	NA	NA	NA	8	2.07945	0.446161	0.214557	5.88158	0.38573	0.822333	2059	NA	NA
CYFIP1	15	22892005	23006016	cytoplasmic FMR1 interacting protein 1	0.000409807828020137	0.0055701561556596	752	2	0.876268	1.05805	1.20745	1.23923	0.90255	0.996487	3804	3	3.69258	3.74067	1.01302	6.39574	0.1363	0.649678	812	2	0.9544	0.989571	1.03685	1.34973	0.94369	0.992661	4448	2	2.05939	0.449338	0.21819	2.91242	0.75789	0.94539	3262	NA	NA	NA	NA	NA	NA	NA	NA	4	3.8229
HAL	12	96366440	96390143	histidine ammonia-lyase	0.00040996262195403	0.0055701561556596	753	4	1.47056	0.511995	0.348164	2.94111	0.64408	0.941279	2878	2	4.41986	4.63844	1.04946	6.25062	0.06811	0.522962	506	10	3.88566	3.85321	0.991647	12.2875	0.02027	0.208079	456	13	4.65761	3.86924	0.830734	16.7933	0.00078	0.0323939	98	NA	NA	NA	NA	NA	NA	NA	NA	NA	NA
LOC100506990	NA	NA	NA	NA	0.000411478884454142	0.00557419081383441	754	11	1.83674	1.70526	0.92842	6.09176	0.54674	0.914003	2515	37	2.42506	2.49685	1.0296	14.7511	0.14966	0.6547	887	8	4.53387	4.14422	0.914058	12.8237	0.01236	0.159386	363	5	3.26462	3.27926	1.00448	7.29991	0.09703	0.530083	745	4	1.76907	0.926544	0.523746	3.53814	0.54524	0.900475	2652	16	3.32553
CCZ1B	7	6833765	6866401	CCZ1 vacuolar protein trafficking and biogenesis associated homolog B (S. cerevisiae)	0.000411783475460337	0.00557419081383441	755	2	2.34945	0.595014	0.253257	3.32262	0.47058	0.891157	2221	2	1.3903	0.761428	0.547672	1.96618	0.6994	0.938188	2910	7	2.44405	1.7689	0.723758	6.46636	0.28252	0.68879	1920	6	3.86566	2.89281	0.748335	9.46889	0.04066	0.368011	449	5	4.29234	3.80117	0.885571	9.59795	0.04387	0.439902	438	5	4.1791
CYTH4	22	37678068	37711382	cytohesin 4	0.000411894072452235	0.00557419081383441	756	2	1.79467	2.02138	1.12633	2.53804	0.50626	0.90824	2341	3	1.27153	0.874982	0.688132	2.20236	0.79971	0.961686	3247	NA	NA	NA	NA	NA	NA	NA	NA	6	3.07709	2.63729	0.857072	7.53731	0.68398	0.927315	3002	4	4.971	2.76896	0.557022	9.94201	0.21169	0.705274	1304	7	5.04497
TIA1	2	70436576	70475792	TIA1 cytotoxic granule-associated RNA binding protein	0.000417575886545563	0.00564361809147642	757	5	1.65626	1.03563	0.625286	3.7035	0.60528	0.929466	2739	4	2.20493	1.31506	0.596419	4.40987	0.36507	0.816236	1747	10	5.24841	5.78412	1.10207	16.5969	0.00146	0.0402015	170	8	5.86148	8.26448	1.40996	16.5788	0.00042	0.02035	84	10	2.80515	1.90633	0.679583	8.87067	0.1748	0.683378	1123	8	1.94686
HADHB	2	26466038	26513336	hydroxyacyl-CoA dehydrogenase/3-ketoacyl-CoA thiolase/enoyl-CoA hydratase (trifunctional protein), beta subunit	0.000419068114455468	0.0056563138245302	758	5	4.1386	3.03292	0.732838	9.2542	0.04368	0.38841	473	5	6.16235	2.93768	0.476713	13.7794	0.00219	0.0830499	103	NA	NA	NA	NA	NA	NA	NA	NA	NA	NA	NA	NA	NA	NA	NA	NA	NA	NA	NA	NA	NA	NA	NA	NA	NA	NA
LAMB3	1	209788215	209825811	laminin, beta 3	0.000419713738984639	0.00565756424710388	759	8	3.63058	2.54223	0.700227	10.2688	0.14441	0.642682	944	2	1.9975	2.01581	1.00917	2.82489	0.38608	0.826317	1825	6	4.06495	5.46885	1.34537	9.95705	0.03348	0.268816	583	NA	NA	NA	NA	NA	NA	NA	NA	6	3.39119	1.64065	0.483796	8.30669	0.20416	0.705274	1268	3	0.805593
NHP2	5	177576461	177580968	NHP2 ribonucleoprotein	0.000420432791968683	0.00565979986135737	760	NA	NA	NA	NA	NA	NA	NA	NA	NA	NA	NA	NA	NA	NA	NA	NA	NA	NA	NA	NA	NA	NA	NA	NA	2	15.6955	3.20428	0.204152	22.1968	7e-05	0.00474833	59	NA	NA	NA	NA	NA	NA	NA	NA	NA	NA
BRP44L	NA	NA	NA	NA	0.000421340270252535	0.0056645628185988	761	5	1.05771	0.832193	0.786786	2.36512	0.93159	1	3910	8	2.11696	1.40442	0.663414	5.98768	0.39952	0.829184	1882	10	4.6568	5.95767	1.27935	14.7261	0.00271	0.0612827	207	10	4.23275	3.17344	0.749735	13.3851	0.00985	0.178176	224	NA	NA	NA	NA	NA	NA	NA	NA	NA	NA
C8orf56	8	104145191	104153703	chromosome 8 open reading frame 56	0.000424998265629695	0.00570624311766064	762	NA	NA	NA	NA	NA	NA	NA	NA	NA	NA	NA	NA	NA	NA	NA	NA	NA	NA	NA	NA	NA	NA	NA	NA	NA	NA	NA	NA	NA	NA	NA	NA	6	9.41698	17.2141	1.82799	23.0668	7e-05	0.00569333	54	NA	NA
LRRC16B	14	24521206	24538937	leucine rich repeat containing 16B	0.000430000000000041	0.0057658322411539	763	NA	NA	NA	NA	NA	NA	NA	NA	NA	NA	NA	NA	NA	NA	NA	NA	NA	NA	NA	NA	NA	NA	NA	NA	NA	NA	NA	NA	NA	NA	NA	NA	NA	NA	NA	NA	NA	NA	NA	NA	NA	NA
ZDHHC20	13	21950263	22033509	zinc finger, DHHC-type containing 20	0.000432920360050493	0.00579739293674946	764	5	1.81678	0.87103	0.479436	4.06245	0.66638	0.943742	2967	6	2.43047	1.30621	0.53743	5.95342	0.34344	0.808805	1652	7	3.32896	2.23412	0.671116	8.8076	0.09326	0.447232	976	6	3.46619	2.87576	0.829659	8.4904	0.09465	0.52704	730	5	2.0635	1.08849	0.527497	4.61413	0.50881	0.885729	2523	8	3.24113
PPP6C	9	127908852	127952218	protein phosphatase 6, catalytic subunit	0.000440944217367512	0.00589712455932943	765	NA	NA	NA	NA	NA	NA	NA	NA	NA	NA	NA	NA	NA	NA	NA	NA	8	2.92812	2.91171	0.994396	8.28198	0.11512	0.486588	1106	6	5.21528	3.98226	0.763576	12.7748	0.00875	0.169583	210	NA	NA	NA	NA	NA	NA	NA	NA	NA	NA
DDX11	12	31226779	31257725	DEAD/H (Asp-Glu-Ala-Asp/His) box helicase 11	0.000450362546840166	0.00601522090955841	766	3	3.92187	4.12296	1.05128	6.79287	0.08976	0.540875	698	NA	NA	NA	NA	NA	NA	NA	NA	NA	NA	NA	NA	NA	NA	NA	NA	NA	NA	NA	NA	NA	NA	NA	NA	5	6.62554	11.0392	1.66616	14.8152	0.00339	0.0992592	150	4	3.58789
B3GALNT2	1	235613238	235667781	beta-1,3-N-acetylgalactosaminyltransferase 2	0.000451991628131254	0.00602910866676775	767	3	3.93773	3.80373	0.96597	6.82036	0.07286	0.494816	619	4	4.48811	3.38799	0.75488	8.97622	0.03122	0.402254	302	2	5.98993	6.8236	1.13918	8.47104	0.01852	0.200676	432	2	1.45843	0.151005	0.103539	2.06253	0.60358	0.896559	2740	3	5.09541	4.33307	0.850386	8.82551	0.01736	0.264892	287	3	2.62706
PPP1R37	19	45594654	45651335	protein phosphatase 1, regulatory subunit 37	0.000454126001517841	0.00604969156449092	768	2	7.92926	8.9293	1.12612	11.2137	0.00392	0.104351	158	2	4.69132	3.86512	0.823889	6.63452	0.046	0.476594	377	NA	NA	NA	NA	NA	NA	NA	NA	NA	NA	NA	NA	NA	NA	NA	NA	4	0.803701	0.957399	1.19124	1.6074	0.96977	0.999476	4252	5	2.05858
SERINC2	1	31882412	31907525	serine incorporator 2	0.000455825952279887	0.00606444124548182	769	NA	NA	NA	NA	NA	NA	NA	NA	NA	NA	NA	NA	NA	NA	NA	NA	NA	NA	NA	NA	NA	NA	NA	NA	NA	NA	NA	NA	NA	NA	NA	NA	NA	NA	NA	NA	NA	NA	NA	NA	NA	NA
SLFN12L	17	33791268	33864880	schlafen family member 12-like	0.000456729908609566	0.00606857622725255	770	5	2.17795	0.924545	0.424502	4.87005	0.35461	0.833234	1790	2	3.29245	4.11863	1.25093	4.65622	0.15316	0.6547	910	6	2.77786	2.23702	0.805304	6.80433	0.21768	0.630545	1616	3	2.76321	1.39802	0.505941	4.78602	0.2672	0.717824	1515	5	1.63085	0.827702	0.507527	3.6467	0.89222	0.992122	3944	5	2.01867
WDFY1	2	224720433	224810104	WD repeat and FYVE domain containing 1	0.000459597941878886	0.00609619170984477	771	2	2.7054	0.71827	0.265495	3.82601	0.59516	0.924559	2707	2	3.85411	3.41521	0.886122	5.45053	0.16179	0.664924	950	NA	NA	NA	NA	NA	NA	NA	NA	NA	NA	NA	NA	NA	NA	NA	NA	NA	NA	NA	NA	NA	NA	NA	NA	NA	NA
ZNF546	19	40490041	40523514	zinc finger protein 546	0.000460000000000016	0.00609619170984477	772	NA	NA	NA	NA	NA	NA	NA	NA	NA	NA	NA	NA	NA	NA	NA	NA	NA	NA	NA	NA	NA	NA	NA	NA	NA	NA	NA	NA	NA	NA	NA	NA	NA	NA	NA	NA	NA	NA	NA	NA	NA	NA
LOC646214	NA	NA	NA	NA	0.000464429978338843	0.00614344824641428	773	NA	NA	NA	NA	NA	NA	NA	NA	7	6.39948	3.43719	0.537105	16.9314	0.00174	0.0723026	94	4	3.43076	2.17892	0.635114	6.86153	0.10757	0.476833	1056	3	2.09876	0.593317	0.282699	3.63515	0.33368	0.772953	1756	NA	NA	NA	NA	NA	NA	NA	NA	2	1.20394
NTSR1	20	61340189	61394123	neurotensin receptor 1 (high affinity)	0.00046476678161711	0.00614344824641428	774	5	2.25133	2.10731	0.936029	5.03413	0.32154	0.811934	1663	NA	NA	NA	NA	NA	NA	NA	NA	2	11.4244	11.7498	1.02848	16.1565	0.00154	0.0419113	172	NA	NA	NA	NA	NA	NA	NA	NA	NA	NA	NA	NA	NA	NA	NA	NA	NA	NA
BLOC1S1-RDH5	NA	NA	NA	NA	0.000484410286983539	0.00638851896814281	775	2	2.27032	0.109132	0.0480691	3.21072	0.29588	0.787621	1580	2	2.31475	1.13317	0.489541	3.27355	0.27177	0.758673	1396	NA	NA	NA	NA	NA	NA	NA	NA	NA	NA	NA	NA	NA	NA	NA	NA	2	4.55534	1.84427	0.40486	6.44222	0.04802	0.452376	465	NA	NA
SLC1A7	1	53552855	53608289	solute carrier family 1 (glutamate transporter), member 7	0.00048455583220397	0.00638851896814281	776	NA	NA	NA	NA	NA	NA	NA	NA	NA	NA	NA	NA	NA	NA	NA	NA	2	3.72517	2.1666	0.581611	5.26819	0.10988	0.482256	1064	NA	NA	NA	NA	NA	NA	NA	NA	NA	NA	NA	NA	NA	NA	NA	NA	NA	NA
SVEP1	9	113127531	113342160	sushi, von Willebrand factor type A, EGF and pentraxin domain containing 1	0.000487523177326921	0.00641758161978313	777	NA	NA	NA	NA	NA	NA	NA	NA	NA	NA	NA	NA	NA	NA	NA	NA	NA	NA	NA	NA	NA	NA	NA	NA	NA	NA	NA	NA	NA	NA	NA	NA	4	7.02676	5.67545	0.807691	14.0535	0.00291	0.0900051	142	NA	NA
SLC39A11	17	70642088	71088851	solute carrier family 39, member 11	0.000488014710213203	0.00641758161978313	778	NA	NA	NA	NA	NA	NA	NA	NA	NA	NA	NA	NA	NA	NA	NA	NA	4	2.40034	1.67438	0.697561	4.80068	0.29854	0.700133	1996	3	3.21906	0.857099	0.266257	5.57558	0.11447	0.555123	837	3	5.42359	4.83026	0.890602	9.39394	0.01109	0.208712	232	3	5.19314
NCBP2	3	196662273	196669468	nuclear cap binding protein subunit 2, 20kDa	0.000488691916756268	0.00641823748438174	779	3	7.48493	2.97792	0.397856	12.9643	0.00655	0.144237	191	2	3.71106	0.632799	0.170517	5.24823	0.09468	0.584234	633	5	2.91725	3.09068	1.05945	6.52317	0.17298	0.570225	1420	3	3.69688	2.82399	0.763885	6.40318	0.18975	0.651405	1185	2	0.756741	1.07019	1.41421	1.07019	0.90715	0.993854	4007	3	8.01867
ZNF611	19	53206066	53238326	zinc finger protein 611	0.000490355625576755	0.0064318312888151	780	5	1.7416	1.49165	0.856485	3.89433	0.54604	0.913905	2513	7	1.51455	1.36351	0.900277	4.00711	0.68374	0.932829	2863	9	4.45583	3.69019	0.828171	13.3675	0.00762	0.118897	300	9	4.76142	3.75983	0.789644	14.2843	0.00522	0.12423	170	7	4.45343	5.11868	1.14938	11.7827	0.01239	0.2168	251	6	3.36056
TIGIT	3	113995760	114029135	T cell immunoreceptor with Ig and ITIM domains	0.000493476716898034	0.00645640332771407	781	2	2.38246	0.586555	0.246197	3.3693	0.27461	0.766244	1506	NA	NA	NA	NA	NA	NA	NA	NA	6	2.29301	0.730546	0.318598	5.61669	0.37495	0.745585	2352	3	3.0401	2.39173	0.786729	5.26561	0.17861	0.637253	1140	8	1.24495	1.19692	0.961427	3.52124	0.96501	0.999476	4237	11	2.01192
ARF4	3	57557090	57583947	ADP-ribosylation factor 4	0.00049349109591168	0.00645640332771407	782	NA	NA	NA	NA	NA	NA	NA	NA	NA	NA	NA	NA	NA	NA	NA	NA	NA	NA	NA	NA	NA	NA	NA	NA	NA	NA	NA	NA	NA	NA	NA	NA	NA	NA	NA	NA	NA	NA	NA	NA	NA	NA
TM4SF1	3	149086809	149095652	transmembrane 4 L six family member 1	0.000501462992281376	0.0065523216782002	783	8	2.4508	1.28873	0.52584	6.93191	0.27122	0.763044	1495	2	5.84759	5.91839	1.01211	8.26975	0.01981	0.323757	239	14	2.47897	1.52015	0.613219	9.27544	0.18208	0.586945	1452	2	7.57656	0.174186	0.0229901	10.7149	0.01225	0.204334	244	8	1.81615	1.372	0.755442	5.13685	0.53619	0.899201	2617	14	3.19171
DDR1	6	30844198	30867933	discoidin domain receptor tyrosine kinase 1	0.000503224954463644	0.00656695728203767	784	5	2.42473	1.31598	0.542732	5.42187	0.30938	0.798314	1630	5	1.26251	1.34528	1.06557	2.82305	0.82181	0.968031	3316	6	1.28428	0.456683	0.355594	3.14584	0.90553	0.981655	4318	6	2.32321	1.25325	0.539446	5.69069	0.26775	0.718828	1516	5	6.78744	3.35493	0.494285	15.1772	0.00035	0.0194582	79	5	8.39113
AHRR,PDCD6	NA	NA	NA	NA	0.000505424680056543	0.00658726102122101	785	NA	NA	NA	NA	NA	NA	NA	NA	NA	NA	NA	NA	NA	NA	NA	NA	5	2.32358	1.8706	0.805051	5.19569	0.3115	0.711814	2048	4	2.87825	1.00467	0.349055	5.7565	0.15292	0.612539	1014	5	1.58321	2.22113	1.40293	3.54017	0.64014	0.927915	3029	5	1.3053
SNX1	15	64386322	64438289	sorting nexin 1	0.000510465312926645	0.00664449187856552	786	NA	NA	NA	NA	NA	NA	NA	NA	NA	NA	NA	NA	NA	NA	NA	NA	NA	NA	NA	NA	NA	NA	NA	NA	NA	NA	NA	NA	NA	NA	NA	NA	8	4.93099	5.04047	1.0222	13.9469	0.00954	0.195793	214	7	6.08309
CSNK1D	17	80196899	80231607	casein kinase 1, delta	0.000512738136743907	0.00666559577767079	787	2	5.6243	0.827799	0.147182	7.95396	0.13137	0.629177	878	4	2.45942	1.00428	0.40834	4.91883	0.44182	0.849334	2029	5	3.79241	1.07428	0.28327	8.48009	0.04545	0.32284	659	3	3.3819	1.48389	0.438774	5.85762	0.10621	0.54253	796	3	4.18798	0.451241	0.107747	7.25379	0.04679	0.451405	454	2	4.95058
SRI	7	87834433	87856308	sorcin	0.000516628686719978	0.00670764986526915	788	NA	NA	NA	NA	NA	NA	NA	NA	NA	NA	NA	NA	NA	NA	NA	NA	NA	NA	NA	NA	NA	NA	NA	NA	NA	NA	NA	NA	NA	NA	NA	NA	3	4.1471	5.4915	1.32418	7.18299	0.04759	0.451437	463	2	5.40088
DAPK1	9	90112143	90323548	death-associated protein kinase 1	0.000522384427467992	0.00677378336809256	789	NA	NA	NA	NA	NA	NA	NA	NA	2	1.78631	1.40744	0.787899	2.52623	0.68986	0.935659	2876	10	3.06783	3.98776	1.29986	9.70133	0.09133	0.440284	971	8	4.66671	3.90111	0.835943	13.1994	0.01097	0.189991	235	NA	NA	NA	NA	NA	NA	NA	NA	NA	NA
HEATR6,MIR4737	NA	NA	NA	NA	0.000531644023285094	0.00688512658510101	790	NA	NA	NA	NA	NA	NA	NA	NA	NA	NA	NA	NA	NA	NA	NA	NA	2	10.4076	10.8671	1.04415	14.7186	0.00214	0.0535687	187	3	3.17444	1.16649	0.367465	5.49828	0.13383	0.585785	929	3	2.85943	0.81186	0.283924	4.95268	0.1686	0.678351	1088	3	5.26631
SLC7A11	4	139085251	139163503	solute carrier family 7 (anionic amino acid transporter light chain, xc- system), member 11	0.000542785881625818	0.00702053395058628	791	4	8.05502	6.32515	0.785244	16.11	0.00244	0.073605	139	20	2.43498	2.1144	0.868343	10.8896	0.18899	0.699048	1056	20	2.66805	1.71938	0.644435	11.9319	0.08994	0.436731	964	3	4.20707	4.13608	0.983126	7.28686	0.06316	0.444045	578	4	2.1898	1.4713	0.671887	4.3796	0.31992	0.780605	1800	2	2.86165
ANKRD55	5	55395507	55529186	ankyrin repeat domain 55	0.000545495644420746	0.0070466741642281	792	NA	NA	NA	NA	NA	NA	NA	NA	2	21.4402	16.3168	0.761036	30.3211	4e-05	0.004464	32	NA	NA	NA	NA	NA	NA	NA	NA	2	2.73469	0.368801	0.13486	3.86744	0.18548	0.646604	1165	NA	NA	NA	NA	NA	NA	NA	NA	NA	NA
DCHS1	11	6642556	6677085	dachsous cadherin-related 1	0.000549830592201483	0.0070937160010257	793	NA	NA	NA	NA	NA	NA	NA	NA	NA	NA	NA	NA	NA	NA	NA	NA	NA	NA	NA	NA	NA	NA	NA	NA	NA	NA	NA	NA	NA	NA	NA	NA	NA	NA	NA	NA	NA	NA	NA	NA	3	0.917327
PXK	3	58318607	58411748	PX domain containing serine/threonine kinase	0.00055232842131514	0.00711696735324332	794	8	2.6606	1.94151	0.729725	7.52533	0.15263	0.656704	977	10	1.80792	1.18398	0.654886	5.71714	0.56201	0.892972	2457	29	3.34037	3.72807	1.11607	17.9884	0.00428	0.0817742	245	29	3.09182	3.6074	1.16676	16.65	0.00916	0.171015	218	11	1.61411	1.7436	1.08022	5.3534	0.69942	0.943154	3257	17	2.60419
ZFP14	19	36827162	36870101	ZFP14 zinc finger protein	0.000556245162328772	0.00715842044752914	795	NA	NA	NA	NA	NA	NA	NA	NA	NA	NA	NA	NA	NA	NA	NA	NA	NA	NA	NA	NA	NA	NA	NA	NA	NA	NA	NA	NA	NA	NA	NA	NA	6	4.82932	8.60403	1.78162	11.8294	0.01521	0.252334	264	10	3.29275
TRIM16	17	15531274	15587625	tripartite motif containing 16	0.000567122150905153	0.00728922955516409	796	3	3.67767	2.0374	0.553992	6.36991	0.08719	0.533801	687	2	0.237942	0.336501	1.41421	0.336501	1	1	3904	NA	NA	NA	NA	NA	NA	NA	NA	NA	NA	NA	NA	NA	NA	NA	NA	NA	NA	NA	NA	NA	NA	NA	NA	NA	NA
TREM1	6	41235664	41254457	triggering receptor expressed on myeloid cells 1	0.00057116439303484	0.00733197353216994	797	2	4.72705	2.44882	0.518044	6.68506	0.05865	0.449502	548	NA	NA	NA	NA	NA	NA	NA	NA	8	6.51935	6.52827	1.00137	18.4395	0.00071	0.0232413	143	2	6.59999	3.34023	0.506096	9.33379	0.01089	0.189991	233	5	3.51893	3.03052	0.861204	7.86857	0.13453	0.638035	924	2	2.25678
PLBD1	12	14656595	14721283	phospholipase B domain containing 1	0.000577109406818876	0.00739900544005504	798	NA	NA	NA	NA	NA	NA	NA	NA	NA	NA	NA	NA	NA	NA	NA	NA	NA	NA	NA	NA	NA	NA	NA	NA	NA	NA	NA	NA	NA	NA	NA	NA	NA	NA	NA	NA	NA	NA	NA	NA	NA	NA
GSDMD	8	144635377	144645232	gasdermin D	0.000585092736090975	0.00749196969079696	799	2	3.01715	0.348535	0.115518	4.2669	0.1663	0.674844	1035	NA	NA	NA	NA	NA	NA	NA	NA	5	4.21494	2.85111	0.676429	9.42489	0.06649	0.378059	822	3	2.03118	1.84939	0.9105	3.51811	0.36221	0.798669	1844	10	2.19803	2.14994	0.978121	6.9508	0.6271	0.922232	2981	10	3.18542
HMGN1	21	40714241	40721573	high mobility group nucleosome binding domain 1	0.000588277646924373	0.00752333575710408	800	NA	NA	NA	NA	NA	NA	NA	NA	NA	NA	NA	NA	NA	NA	NA	NA	3	1.41845	0.917413	0.646773	2.45682	0.67708	0.907803	3491	3	2.37875	1.52949	0.64298	4.12012	0.28082	0.7292	1566	NA	NA	NA	NA	NA	NA	NA	NA	NA	NA
C14orf132	14	96505661	96560417	chromosome 14 open reading frame 132	0.000594873656037165	0.00759819272773562	801	6	7.28959	7.12238	0.977062	17.8558	0.00079	0.033563	98	12	2.43797	1.48842	0.610513	8.44539	0.21067	0.725641	1134	NA	NA	NA	NA	NA	NA	NA	NA	NA	NA	NA	NA	NA	NA	NA	NA	NA	NA	NA	NA	NA	NA	NA	NA	14	1.82725
C18orf1	NA	NA	NA	NA	0.000599085968361113	0.00764245454152437	802	2	0.838694	0.471276	0.561916	1.18609	0.84638	0.980794	3622	5	4.94605	4.91795	0.994319	11.0597	0.02612	0.370999	275	7	4.45721	4.65138	1.04356	11.7927	0.02184	0.218181	468	5	3.34636	3.14402	0.939533	7.48269	0.12656	0.574015	897	7	1.60601	1.10523	0.688183	4.24911	0.73222	0.955257	3364	8	3.54611
EDN1	6	12290596	12297427	endothelin 1	0.000605516550287288	0.00771486902364788	803	NA	NA	NA	NA	NA	NA	NA	NA	NA	NA	NA	NA	NA	NA	NA	NA	NA	NA	NA	NA	NA	NA	NA	NA	NA	NA	NA	NA	NA	NA	NA	NA	6	8.30497	12.2199	1.4714	20.3429	0.00039	0.0208888	82	NA	NA
DNTTIP1	20	44420576	44440066	deoxynucleotidyltransferase, terminal, interacting protein 1	0.000608476296587335	0.00773367834287082	804	2	8.33865	0.903561	0.108358	11.7926	0.00903	0.177477	214	NA	NA	NA	NA	NA	NA	NA	NA	3	7.11289	1.64286	0.23097	12.3199	0.01159	0.151969	357	NA	NA	NA	NA	NA	NA	NA	NA	NA	NA	NA	NA	NA	NA	NA	NA	NA	NA
RPF2	6	111303218	111349466	ribosome production factor 2 homolog (S. cerevisiae)	0.000608504649204478	0.00773367834287082	805	NA	NA	NA	NA	NA	NA	NA	NA	NA	NA	NA	NA	NA	NA	NA	NA	NA	NA	NA	NA	NA	NA	NA	NA	NA	NA	NA	NA	NA	NA	NA	NA	2	6.34918	1.5616	0.245953	8.97909	0.01532	0.252334	265	2	8.81219
LOC730091	NA	NA	NA	NA	0.000609999999999999	0.00774306451612902	806	NA	NA	NA	NA	NA	NA	NA	NA	NA	NA	NA	NA	NA	NA	NA	NA	NA	NA	NA	NA	NA	NA	NA	NA	NA	NA	NA	NA	NA	NA	NA	NA	NA	NA	NA	NA	NA	NA	NA	NA	NA	NA
ARVCF	22	19957419	20004331	armadillo repeat gene deleted in velocardiofacial syndrome	0.000612644789636962	0.00776699980517443	807	2	1.89451	0.868159	0.458249	2.67925	0.38079	0.851827	1879	NA	NA	NA	NA	NA	NA	NA	NA	NA	NA	NA	NA	NA	NA	NA	NA	3	10.8045	9.32433	0.863009	18.7139	0.00054	0.02442	89	NA	NA	NA	NA	NA	NA	NA	NA	6	2.90655
TMEM51	1	15479028	15546976	transmembrane protein 51	0.000613535668197662	0.00776866760065629	808	6	2.87594	1.70461	0.592716	7.04459	0.22162	0.713186	1307	7	1.70287	1.20014	0.704778	4.50536	0.77932	0.956295	3183	3	4.19297	2.56702	0.612219	7.26244	0.07915	0.41143	900	2	1.43303	0.701001	0.489175	2.02661	0.66682	0.922423	2941	3	3.30615	0.963902	0.291548	5.72642	0.11213	0.590666	832	5	1.60112
LOC100131691	NA	NA	NA	NA	0.000616175384301809	0.00779244790703561	809	2	5.64838	1.35621	0.240105	7.98802	0.0303	0.323456	394	2	2.52868	0.939514	0.371544	3.57609	0.23619	0.747679	1232	3	1.85056	1.34268	0.725552	3.20527	0.4961	0.821467	2825	3	1.98211	0.901001	0.454567	3.43311	0.40791	0.821471	2021	2	2.06505	1.30825	0.633518	2.92042	0.38197	0.821332	2041	3	2.58679
DOCK9	13	99445741	99738879	dedicator of cytokinesis 9	0.000618999165296508	0.00781717520624087	810	4	2.97109	2.97473	1.00122	5.94219	0.25556	0.751234	1429	5	2.71084	1.79659	0.662741	6.06163	0.2321	0.746206	1211	4	8.36309	6.99535	0.836455	16.7262	0.00073	0.0237301	144	3	7.90252	10.4363	1.32063	13.6876	0.00435	0.108202	163	3	3.50706	1.7145	0.48887	6.07441	0.10998	0.587023	822	4	4.58077
AMACR	5	33986283	34008220	alpha-methylacyl-CoA racemase	0.000619658791150557	0.00781717520624087	811	NA	NA	NA	NA	NA	NA	NA	NA	NA	NA	NA	NA	NA	NA	NA	NA	NA	NA	NA	NA	NA	NA	NA	NA	2	5.9549	1.78384	0.299559	8.4215	0.01552	0.219328	288	NA	NA	NA	NA	NA	NA	NA	NA	NA	NA
UBASH3A	21	43824008	43867791	ubiquitin associated and SH3 domain containing A	0.000622443581779542	0.0078370936139369	812	8	3.5689	4.057	1.13677	10.0944	0.05126	0.421093	512	9	2.66977	2.60649	0.976298	8.0093	0.19266	0.704872	1067	4	5.64497	3.80629	0.674281	11.2899	0.01241	0.159591	364	4	3.27374	1.84453	0.563431	6.54749	0.1083	0.546778	806	6	4.92695	3.77166	0.765516	12.0685	0.01336	0.230408	254	8	2.37661
KCNE1	21	35818988	35884573	potassium voltage-gated channel, Isk-related family, member 1	0.00062283436693733	0.0078370936139369	813	2	20.6403	12.8534	0.622735	29.1898	1e-05	0.00110684	35	NA	NA	NA	NA	NA	NA	NA	NA	NA	NA	NA	NA	NA	NA	NA	NA	NA	NA	NA	NA	NA	NA	NA	NA	NA	NA	NA	NA	NA	NA	NA	NA	NA	NA
C2CD2L	11	118972908	118989252	C2CD2-like	0.000623535744477044	0.0078370936139369	814	4	2.35375	1.33509	0.567217	4.70751	0.26633	0.76046	1471	6	6.43266	7.16949	1.11454	15.7567	0.00153	0.068355	87	4	1.87983	1.39456	0.741852	3.75967	0.44524	0.789093	2641	7	2.8453	1.18899	0.417881	7.52794	0.12801	0.576966	903	NA	NA	NA	NA	NA	NA	NA	NA	NA	NA
TM4SF19-TCTEX1D2	NA	NA	NA	NA	0.000625757282741057	0.0078553653493543	815	8	2.4508	1.28873	0.52584	6.93191	0.27122	0.763044	1495	2	5.84759	5.91839	1.01211	8.26975	0.01981	0.323757	239	14	2.47897	1.52015	0.613219	9.27544	0.18208	0.586945	1452	2	7.57656	0.174186	0.0229901	10.7149	0.01225	0.204334	244	8	1.81615	1.372	0.755442	5.13685	0.53619	0.899201	2617	14	3.19171
TXN	9	113006091	113018920	thioredoxin	0.000628178314693195	0.00787609355101235	816	10	2.50613	1.89748	0.757136	7.92508	0.17868	0.683982	1098	2	0.69155	0	0	0.977999	0.86244	0.976804	3440	4	1.70674	1.10653	0.648331	3.41348	0.56389	0.858691	3073	NA	NA	NA	NA	NA	NA	NA	NA	8	3.01923	1.45176	0.480838	8.53968	0.08547	0.539643	694	2	3.68266
PMF1-BGLAP	1	156182773	156213123	PMF1-BGLAP readthrough	0.000630000000000019	0.00788524248951754	817	NA	NA	NA	NA	NA	NA	NA	NA	NA	NA	NA	NA	NA	NA	NA	NA	NA	NA	NA	NA	NA	NA	NA	NA	NA	NA	NA	NA	NA	NA	NA	NA	NA	NA	NA	NA	NA	NA	NA	NA	2	13.192
FLJ38109	NA	NA	NA	NA	0.000630449453271953	0.00788524248951754	818	2	4.95126	7.00214	1.41421	7.00214	0.06564	0.467935	590	4	7.85534	8.99095	1.14457	15.7107	0.00317	0.109921	112	13	2.5804	2.66323	1.0321	9.30377	0.17244	0.570045	1416	12	1.80008	1.77023	0.983416	6.23567	0.56976	0.885043	2620	14	1.41533	1.66749	1.17816	5.29568	0.86199	0.986158	3839	14	1.57812
SLC22A4	5	131630136	131679899	solute carrier family 22 (organic cation/zwitterion transporter), member 4	0.000633062134721918	0.00790825238136745	819	NA	NA	NA	NA	NA	NA	NA	NA	NA	NA	NA	NA	NA	NA	NA	NA	12	2.42455	1.93383	0.797601	8.3989	0.22869	0.642732	1664	10	3.19373	2.00807	0.628756	10.0995	0.06877	0.468834	597	2	6.90547	6.57057	0.951503	9.76581	0.01567	0.254606	270	NA	NA
KCNQ1	11	2465914	2870339	potassium voltage-gated channel, KQT-like subfamily, member 1	0.000635434219663278	0.00792820426996951	820	4	1.22641	0.98368	0.80208	2.45282	0.79466	0.968391	3450	4	2.96111	1.81805	0.613977	5.92222	0.14846	0.6547	878	2	13.5786	8.70334	0.640962	19.203	0.00048	0.017692	127	2	8.60812	10.8188	1.25681	12.1737	0.00288	0.0802849	146	NA	NA	NA	NA	NA	NA	NA	NA	NA	NA
STAG3	7	99775186	99819111	stromal antigen 3	0.000640290395485521	0.00797906338150105	821	2	2.95089	1.20381	0.407947	4.17319	0.18203	0.688203	1110	NA	NA	NA	NA	NA	NA	NA	NA	11	4.88993	4.34765	0.889103	16.2181	0.00221	0.0538436	191	7	5.03966	3.50554	0.69559	13.3337	0.00724	0.152573	192	5	2.25211	0.763229	0.338895	5.03588	0.33267	0.787223	1856	7	2.30156
FBRSL1	12	133066137	133161774	fibrosin-like 1	0.000641555986125475	0.00798355799958652	822	2	7.93383	8.92285	1.12466	11.2201	0.01495	0.225118	278	5	5.80886	5.47083	0.941808	12.989	0.01027	0.221628	181	8	5.67408	7.05317	1.24305	16.0487	0.00174	0.0460166	177	7	1.9692	0.849117	0.431199	5.21002	0.45643	0.836951	2217	2	1.36634	0.0840861	0.0615411	1.9323	0.68683	0.939899	3205	2	4.55855
PLXNB2	22	50713408	50746056	plexin B2	0.000642595448145045	0.00798355799958652	823	3	1.94104	2.23399	1.15092	3.36198	0.39388	0.861093	1923	3	1.59912	0.905076	0.565984	2.76976	0.56193	0.892972	2456	NA	NA	NA	NA	NA	NA	NA	NA	2	2.7034	0.324549	0.120052	3.82319	0.32744	0.769891	1731	4	2.58768	2.36135	0.912534	5.17536	0.27263	0.75835	1566	10	3.5997
GYPC	2	127413509	127454246	glycophorin C (Gerbich blood group)	0.000643621212579326	0.00798355799958652	824	NA	NA	NA	NA	NA	NA	NA	NA	NA	NA	NA	NA	NA	NA	NA	NA	NA	NA	NA	NA	NA	NA	NA	NA	NA	NA	NA	NA	NA	NA	NA	NA	NA	NA	NA	NA	NA	NA	NA	NA	NA	NA
CNOT3	19	54641444	54659419	CCR4-NOT transcription complex, subunit 3	0.000643772392694641	0.00798355799958652	825	5	3.7269	3.83602	1.02928	8.3336	0.05947	0.450686	555	NA	NA	NA	NA	NA	NA	NA	NA	6	3.07754	3.44538	1.11952	7.5384	0.10501	0.474143	1035	NA	NA	NA	NA	NA	NA	NA	NA	NA	NA	NA	NA	NA	NA	NA	NA	NA	NA
ZNF879	5	178450753	178462065	zinc finger protein 879	0.000648664798564069	0.00803449098560411	826	5	1.74038	1.62786	0.935349	3.89161	0.53154	0.911941	2444	5	5.24771	4.64284	0.884737	11.7342	0.01627	0.283708	224	NA	NA	NA	NA	NA	NA	NA	NA	NA	NA	NA	NA	NA	NA	NA	NA	NA	NA	NA	NA	NA	NA	NA	NA	NA	NA
PNKD,TMBIM1	NA	NA	NA	NA	0.000651046690662294	0.00805424267492857	827	NA	NA	NA	NA	NA	NA	NA	NA	NA	NA	NA	NA	NA	NA	NA	NA	13	2.5421	2.7936	1.09893	9.16566	0.16914	0.56392	1404	5	2.69033	2.18808	0.813312	6.01576	0.17245	0.630119	1113	NA	NA	NA	NA	NA	NA	NA	NA	NA	NA
AGPAT2	9	139567595	139581875	1-acylglycerol-3-phosphate O-acyltransferase 2	0.000660423021362821	0.00816037189802298	828	NA	NA	NA	NA	NA	NA	NA	NA	NA	NA	NA	NA	NA	NA	NA	NA	NA	NA	NA	NA	NA	NA	NA	NA	2	5.94391	6.4696	1.08844	8.40597	0.03638	0.350869	422	NA	NA	NA	NA	NA	NA	NA	NA	NA	NA
ACAD10	12	112123857	112194903	acyl-CoA dehydrogenase family, member 10	0.000669999999999948	0.0082687213510247	829	NA	NA	NA	NA	NA	NA	NA	NA	NA	NA	NA	NA	NA	NA	NA	NA	NA	NA	NA	NA	NA	NA	NA	NA	NA	NA	NA	NA	NA	NA	NA	NA	NA	NA	NA	NA	NA	NA	NA	NA	NA	NA
GNA12	7	2767746	2883958	guanine nucleotide binding protein (G protein) alpha 12	0.000674397050555275	0.00831295930630244	830	NA	NA	NA	NA	NA	NA	NA	NA	NA	NA	NA	NA	NA	NA	NA	NA	NA	NA	NA	NA	NA	NA	NA	NA	NA	NA	NA	NA	NA	NA	NA	NA	9	4.32736	2.83035	0.654059	12.9821	0.02035	0.297924	300	11	2.22945
MFAP5	12	8789942	8815484	microfibrillar associated protein 5	0.000689999999999968	0.00849505415162416	831	NA	NA	NA	NA	NA	NA	NA	NA	NA	NA	NA	NA	NA	NA	NA	NA	3	10.9835	9.11913	0.83026	19.0239	0.00069	0.0227457	141	NA	NA	NA	NA	NA	NA	NA	NA	NA	NA	NA	NA	NA	NA	NA	NA	NA	NA
MTERFD2	2	242011584	242041747	MTERF domain containing 2	0.000700716145402902	0.00861661885050131	832	NA	NA	NA	NA	NA	NA	NA	NA	NA	NA	NA	NA	NA	NA	NA	NA	5	3.3859	3.29602	0.973453	7.5711	0.15793	0.551492	1340	6	2.59014	5.56022	2.14669	6.34452	0.34686	0.786165	1795	12	2.56252	1.16419	0.454316	8.87683	0.2504	0.744174	1477	11	4.29718
ZNF579	19	56088899	56092211	zinc finger protein 579	0.000706427695083445	0.00867642466794565	833	NA	NA	NA	NA	NA	NA	NA	NA	NA	NA	NA	NA	NA	NA	NA	NA	NA	NA	NA	NA	NA	NA	NA	NA	NA	NA	NA	NA	NA	NA	NA	NA	NA	NA	NA	NA	NA	NA	NA	NA	NA	NA
FGD3	9	95709733	95798518	FYVE, RhoGEF and PH domain containing 3	0.000708014721677808	0.00868548994902356	834	10	1.59627	1.337	0.837577	5.04783	0.72456	0.95498	3190	14	3.54741	4.73762	1.33552	13.2732	0.013	0.252652	199	13	3.31721	3.4152	1.02954	11.9604	0.02596	0.236136	514	15	2.32383	2.25694	0.971218	9.00014	0.42532	0.827681	2083	9	2.69242	1.45284	0.539604	8.07725	0.27473	0.75835	1589	12	7.5163
ZHX2	8	123793633	123986750	zinc fingers and homeoboxes 2	0.000716011464233057	0.00877306980906396	835	7	6.37161	8.95828	1.40597	16.8577	0.0018	0.0582369	130	NA	NA	NA	NA	NA	NA	NA	NA	44	3.36436	6.15118	1.82833	22.3167	0.00161	0.0433127	174	NA	NA	NA	NA	NA	NA	NA	NA	2	1.09658	1.55079	1.41421	1.55079	0.79603	0.972812	3590	3	1.12277
SIRPB2	20	1451386	1472233	signal-regulatory protein beta 2	0.000724915266328563	0.00887154077728173	836	NA	NA	NA	NA	NA	NA	NA	NA	NA	NA	NA	NA	NA	NA	NA	NA	5	3.09138	2.2247	0.719647	6.91253	0.11812	0.492358	1121	10	1.81154	1.26948	0.700774	5.7286	0.58989	0.890524	2696	NA	NA	NA	NA	NA	NA	NA	NA	NA	NA
ENOSF1	18	670324	712676	enolase superfamily member 1	0.000729713586545722	0.00891959343363116	837	NA	NA	NA	NA	NA	NA	NA	NA	NA	NA	NA	NA	NA	NA	NA	NA	34	3.03099	3.30853	1.09157	17.6736	0.01019	0.141953	336	19	3.33459	2.82466	0.847078	14.5351	0.01381	0.209098	268	2	1.77232	1.44942	0.817813	2.50644	0.43255	0.846595	2243	15	2.31817
C16orf53	NA	NA	NA	NA	0.000731528017484329	0.00893110160725795	838	3	12.0545	9.36255	0.776685	20.879	0.0001	0.00667619	62	3	2.49665	2.4188	0.968819	4.32433	0.23466	0.747679	1225	NA	NA	NA	NA	NA	NA	NA	NA	NA	NA	NA	NA	NA	NA	NA	NA	4	3.23402	1.80605	0.558452	6.46804	0.10577	0.576736	805	2	1.48928
LOC728407	NA	NA	NA	NA	0.000734973122061722	0.00896246723696481	839	NA	NA	NA	NA	NA	NA	NA	NA	NA	NA	NA	NA	NA	NA	NA	NA	NA	NA	NA	NA	NA	NA	NA	NA	NA	NA	NA	NA	NA	NA	NA	NA	2	0.976218	0.446263	0.457135	1.38058	0.8283	0.980036	3712	NA	NA
IRF5	7	128577666	128590089	interferon regulatory factor 5	0.000736000689651295	0.00896431316169333	840	NA	NA	NA	NA	NA	NA	NA	NA	NA	NA	NA	NA	NA	NA	NA	NA	NA	NA	NA	NA	NA	NA	NA	NA	NA	NA	NA	NA	NA	NA	NA	NA	4	6.77061	4.22009	0.623296	13.5412	0.00876	0.184971	208	5	2.55585
ICOSLG	21	45642874	45660849	inducible T-cell co-stimulator ligand	0.000737990291279744	0.00897785810949235	841	7	2.39411	2.33419	0.974971	6.33422	0.31892	0.81015	1653	5	5.2248	6.61289	1.26567	11.683	0.00891	0.207781	167	8	3.60952	2.19736	0.608766	10.2093	0.05567	0.347919	749	6	4.45014	3.66705	0.824031	10.9006	0.0185	0.238441	315	8	3.13891	2.51807	0.802213	8.87817	0.08901	0.545994	716	6	2.18808
LRRN2	1	204586298	204654861	leucine rich repeat neuronal 2	0.000750116516094579	0.00910620661606081	842	10	3.48611	3.07324	0.881567	11.0241	0.0418	0.385074	456	8	1.56164	0.813665	0.521034	4.41698	0.6736	0.929942	2826	5	1.62406	0.6371	0.392289	3.6315	0.61947	0.882721	3285	4	1.2268	1.32389	1.07914	2.45361	0.78984	0.955603	3364	3	4.32437	4.37079	1.01073	7.49004	0.05645	0.479977	515	NA	NA
TMEM14A	6	52535907	52551386	transmembrane protein 14A	0.000750320807090143	0.00910620661606081	843	NA	NA	NA	NA	NA	NA	NA	NA	NA	NA	NA	NA	NA	NA	NA	NA	NA	NA	NA	NA	NA	NA	NA	NA	2	17.7416	17.6729	0.996129	25.0904	0.00016	0.00917183	70	NA	NA	NA	NA	NA	NA	NA	NA	NA	NA
ZNF528	19	52901102	52921665	zinc finger protein 528	0.000752813105888928	0.00912562901226258	844	7	3.65891	4.67377	1.27737	9.68056	0.05997	0.452843	557	2	4.61413	5.21379	1.12996	6.52536	0.07292	0.532874	534	NA	NA	NA	NA	NA	NA	NA	NA	NA	NA	NA	NA	NA	NA	NA	NA	6	1.51857	0.681987	0.449098	3.71972	0.67	0.936458	3141	11	2.97242
CD93	20	23059986	23066977	CD93 molecule	0.000754071875547102	0.00913007024700876	845	3	3.36333	2.20215	0.654752	5.82546	0.52796	0.911941	2430	3	2.49874	1.52226	0.609212	4.32795	0.48375	0.865961	2182	4	7.67398	4.1241	0.537413	15.348	0.00618	0.104604	276	4	3.26683	1.49287	0.456978	6.53367	0.21306	0.674557	1285	4	11.0811	2.39783	0.216389	22.1622	6e-05	0.00497208	52	NA	NA
GMIP	19	19740285	19754476	GEM interacting protein	0.000757954438629027	0.00916623151490966	846	4	6.6973	10.1932	1.52198	13.3946	0.01077	0.18996	237	3	7.74579	7.0806	0.914123	13.4161	0.00713	0.185665	150	6	1.98615	2.70968	1.36429	4.86505	0.4077	0.768844	2481	6	2.91026	3.68385	1.26581	7.12866	0.30012	0.745719	1637	2	1.26179	0.127077	0.100712	1.78445	0.67044	0.936458	3143	3	1.49907
GTF2B	1	89318615	89357627	general transcription factor IIB	0.000764466148036047	0.00923406512462432	847	NA	NA	NA	NA	NA	NA	NA	NA	NA	NA	NA	NA	NA	NA	NA	NA	NA	NA	NA	NA	NA	NA	NA	NA	NA	NA	NA	NA	NA	NA	NA	NA	2	4.32252	3.02092	0.698878	6.11297	0.08853	0.545125	713	3	10.2645
MAPK11	22	50702142	50709196	mitogen-activated protein kinase 11	0.00077612174133046	0.0093637989806037	848	2	2.8926	1.32329	0.457475	4.09075	0.20126	0.694991	1218	NA	NA	NA	NA	NA	NA	NA	NA	NA	NA	NA	NA	NA	NA	NA	NA	NA	NA	NA	NA	NA	NA	NA	NA	2	3.81543	4.91037	1.28698	5.39584	0.08488	0.539643	689	2	9.43818
IVNS1ABP	1	185265520	185286461	influenza virus NS1A binding protein	0.000786690068765195	0.00948012496294076	849	NA	NA	NA	NA	NA	NA	NA	NA	NA	NA	NA	NA	NA	NA	NA	NA	3	5.45973	2.02449	0.370803	9.45654	0.0138	0.171803	376	2	0.818738	0.982516	1.20004	1.15787	0.95385	0.993951	3905	NA	NA	NA	NA	NA	NA	NA	NA	NA	NA
NLRP1	17	5402747	5522744	NLR family, pyrin domain containing 1	0.000794024433350748	0.00955725173836648	850	2	1.62442	0	0	2.29728	0.49359	0.901419	2301	6	1.92207	1.21321	0.6312	4.70808	0.44228	0.849334	2034	8	2.36811	1.51335	0.639053	6.69802	0.50373	0.827064	2851	12	1.90337	1.7666	0.928144	6.59346	0.75702	0.945298	3259	4	0.936389	1.16144	1.24034	1.87278	0.98173	0.999757	4305	14	1.77075
SPON2	4	1160720	1202750	spondin 2, extracellular matrix protein	0.000798064500218576	0.00959459212894977	851	2	2.55464	2.30789	0.903413	3.61281	0.24166	0.734439	1383	NA	NA	NA	NA	NA	NA	NA	NA	NA	NA	NA	NA	NA	NA	NA	NA	NA	NA	NA	NA	NA	NA	NA	NA	7	7.10762	7.21667	1.01534	18.805	0.00036	0.019764	80	9	6.30333
NLRC4	2	32449522	32490923	NLR family, CARD domain containing 4	0.000801998381970259	0.00963056977222737	852	2	7.17065	5.84858	0.815628	10.1408	0.00622	0.140652	186	2	0.917305	0.968089	1.05536	1.29726	0.8912	0.982349	3539	4	2.79049	1.11664	0.400158	5.58099	0.19429	0.604702	1504	3	3.08908	2.6081	0.844298	5.35044	0.19252	0.6546	1197	NA	NA	NA	NA	NA	NA	NA	NA	NA	NA
SLC12A8	3	124801480	124998021	solute carrier family 12, member 8	0.000816626960351119	0.00979473673077643	853	5	0.752328	0.633648	0.84225	1.68226	0.98183	1	4114	NA	NA	NA	NA	NA	NA	NA	NA	NA	NA	NA	NA	NA	NA	NA	NA	NA	NA	NA	NA	NA	NA	NA	NA	5	3.7371	3.01087	0.80567	8.3564	0.06435	0.505591	559	5	1.35731
APOE	19	45409011	45412650	apolipoprotein E	0.000820000000000043	0.0098236768149888	854	NA	NA	NA	NA	NA	NA	NA	NA	NA	NA	NA	NA	NA	NA	NA	NA	NA	NA	NA	NA	NA	NA	NA	NA	NA	NA	NA	NA	NA	NA	NA	NA	NA	NA	NA	NA	NA	NA	NA	NA	NA	NA
OBSCN	1	228395831	228566577	obscurin, cytoskeletal calmodulin and titin-interacting RhoGEF	0.000829669880889394	0.00992789772091157	855	29	1.33286	1.15877	0.869389	7.17767	0.97856	1	4101	31	2.96823	3.13488	1.05614	16.5264	0.01026	0.221628	180	27	2.13974	2.31712	1.0829	11.1184	0.32297	0.715322	2110	27	3.03321	3.445	1.13576	15.761	0.01063	0.188105	230	8	2.48157	2.43531	0.98136	7.01893	0.22246	0.705274	1380	30	2.21528
ZNF598	16	2047655	2059824	zinc finger protein 598	0.000831082824859886	0.0099331873611466	856	NA	NA	NA	NA	NA	NA	NA	NA	NA	NA	NA	NA	NA	NA	NA	NA	12	4.32977	3.23714	0.747647	14.9988	0.01017	0.141953	335	7	3.63432	2.45201	0.674683	9.6155	0.06892	0.469071	598	7	2.35454	1.54462	0.656021	6.22952	0.405	0.835695	2128	10	2.08952
SLC7A7	14	23242431	23299029	solute carrier family 7 (amino acid transporter light chain, y+L system), member 7	0.000844443971468434	0.0100811041681372	857	10	2.56211	1.76633	0.689403	8.1021	0.33152	0.819737	1701	2	4.74599	3.92056	0.826079	6.71184	0.07426	0.537147	540	7	1.96977	1.57257	0.798352	5.21152	0.4298	0.781622	2574	NA	NA	NA	NA	NA	NA	NA	NA	11	2.38665	1.30168	0.545401	7.91562	0.41672	0.840714	2177	3	1.46699
SKP2	5	36152091	36184421	S-phase kinase-associated protein 2, E3 ubiquitin protein ligase	0.000849771926372811	0.0101328864553849	858	NA	NA	NA	NA	NA	NA	NA	NA	NA	NA	NA	NA	NA	NA	NA	NA	2	8.34109	6.70552	0.803914	11.7961	0.00237	0.0557486	199	2	2.38188	0.261468	0.109774	3.36849	0.32767	0.769965	1732	NA	NA	NA	NA	NA	NA	NA	NA	NA	NA
ELOVL5	6	53132196	53213947	ELOVL fatty acid elongase 5	0.000860504427915632	0.0102489182794003	859	NA	NA	NA	NA	NA	NA	NA	NA	NA	NA	NA	NA	NA	NA	NA	NA	14	4.32735	5.12869	1.18518	16.1915	0.00397	0.0791406	234	8	3.96162	3.33592	0.842059	11.2051	0.02707	0.290699	379	NA	NA	NA	NA	NA	NA	NA	NA	NA	NA
BRD9	5	850406	892939	bromodomain containing 9	0.00086465550457171	0.0102863842642711	860	7	2.96111	3.12523	1.05543	7.83435	0.12459	0.618684	847	9	2.09995	1.76642	0.841175	6.29984	0.43099	0.84864	1983	7	8.20957	6.75542	0.822871	21.7205	0.00012	0.00556158	99	3	1.77158	1.16706	0.658771	3.06846	0.47931	0.84812	2299	NA	NA	NA	NA	NA	NA	NA	NA	NA	NA
LOC400657	NA	NA	NA	NA	0.000870934773856358	0.0103490518830713	861	5	2.04231	1.93774	0.948795	4.56675	0.44251	0.875857	2125	4	3.60835	1.3621	0.377485	7.21669	0.06916	0.524701	514	6	4.93971	5.49359	1.11213	12.0998	0.01146	0.151111	355	3	2.78465	1.80683	0.648855	4.82315	0.19665	0.658195	1216	6	3.2333	0.464673	0.143715	7.91993	0.09718	0.566067	754	7	2.86156
HLA-C	6	31236526	31239907	major histocompatibility complex, class I, C	0.000872085038852166	0.010350698413569	862	NA	NA	NA	NA	NA	NA	NA	NA	NA	NA	NA	NA	NA	NA	NA	NA	4	4.97295	6.50147	1.30737	9.9459	0.02795	0.244074	536	10	4.84284	2.20339	0.45498	15.3144	0.18943	0.651166	1184	3	2.14263	1.95463	0.912257	3.71115	0.31301	0.774371	1775	NA	NA
DTX2	7	76090993	76135312	deltex homolog 2 (Drosophila)	0.000879387452182856	0.0104204629629629	863	13	3.12971	2.87589	0.918899	11.2843	0.07423	0.501142	623	4	1.33544	1.36622	1.02304	2.67089	0.76362	0.952254	3132	15	2.67035	1.94579	0.728662	10.3422	0.11079	0.482256	1075	2	1.98506	0.510024	0.256931	2.8073	0.49707	0.855422	2365	10	3.25116	3.43845	1.05761	10.2811	0.08785	0.543433	710	5	1.15044
COL6A1	21	47401651	47424964	collagen, type VI, alpha 1	0.000879999999999992	0.0104204629629629	864	NA	NA	NA	NA	NA	NA	NA	NA	NA	NA	NA	NA	NA	NA	NA	NA	NA	NA	NA	NA	NA	NA	NA	NA	2	14.2301	6.12016	0.430085	20.1244	0.00088	0.0341105	104	NA	NA	NA	NA	NA	NA	NA	NA	NA	NA
P2RX1	17	3799886	3819794	purinergic receptor P2X, ligand-gated ion channel, 1	0.000895998333323544	0.0105976404025817	865	7	1.68699	1.89925	1.12582	4.46336	0.58333	0.920643	2661	10	5.99518	4.48456	0.748028	18.9584	0.00044	0.0268537	64	8	3.31211	3.43199	1.03619	9.36806	0.05961	0.360044	775	9	1.9885	1.3492	0.6785	5.9655	0.52603	0.869476	2457	NA	NA	NA	NA	NA	NA	NA	NA	NA	NA
MINK1	17	4736683	4801356	misshapen-like kinase 1	0.0009025849840818	0.0106632182126338	866	4	2.82821	1.80524	0.638297	5.65642	0.19138	0.69078	1162	3	3.48269	3.10518	0.891604	6.03219	0.10795	0.607538	694	8	1.39988	1.04782	0.74851	3.95945	0.94717	0.992661	4466	8	2.46912	1.03379	0.41869	6.98372	0.40857	0.822164	2022	5	3.09801	1.63222	0.526862	6.92735	0.15351	0.663704	1014	5	2.64404
P2RY1	3	152552736	152555841	purinergic receptor P2Y, G-protein coupled, 1	0.000917053552657143	0.0108216550141121	867	NA	NA	NA	NA	NA	NA	NA	NA	NA	NA	NA	NA	NA	NA	NA	NA	2	5.61335	6.70997	1.19536	7.93848	0.03532	0.277404	596	2	10.3804	13.7511	1.32472	14.6801	0.00164	0.0551636	121	4	2.17193	1.88925	0.869849	4.34385	0.4296	0.845357	2231	NA	NA
TAX1BP1	7	27778950	27884183	Tax1 (human T-cell leukemia virus type I) binding protein 1	0.00092075196713659	0.0108527803868369	868	NA	NA	NA	NA	NA	NA	NA	NA	NA	NA	NA	NA	NA	NA	NA	NA	7	2.22887	1.78315	0.800024	5.89704	0.29515	0.69959	1974	4	2.43166	3.97009	1.63267	4.86331	0.26302	0.71468	1497	2	0.716436	0.298377	0.416474	1.01319	0.90848	0.993854	4013	3	6.39856
CD58	1	117057157	117113661	CD58 molecule	0.000925314161665303	0.0108940036685819	869	NA	NA	NA	NA	NA	NA	NA	NA	NA	NA	NA	NA	NA	NA	NA	NA	NA	NA	NA	NA	NA	NA	NA	NA	2	2.78016	0.832737	0.299529	3.93173	0.17984	0.638461	1146	NA	NA	NA	NA	NA	NA	NA	NA	2	1.24033
NDUFB1	14	92582466	92588261	NADH dehydrogenase (ubiquinone) 1 beta subcomplex, 1, 7kDa	0.000933054709009284	0.0109725088826138	870	11	3.238	2.73165	0.843622	10.7392	0.04647	0.400043	488	8	4.81178	4.34996	0.904024	13.6098	0.00513	0.149827	132	6	1.7328	1.03181	0.595457	4.24447	0.53604	0.846922	2962	4	4.6869	1.27807	0.272689	9.3738	0.02276	0.264666	350	11	3.0704	2.12178	0.691041	10.1834	0.07178	0.526093	596	14	2.56134
TIFA	4	113195698	113207059	TRAF-interacting protein with forkhead-associated domain	0.000935683500007611	0.0109907897687461	871	6	4.25967	3.50168	0.822053	10.434	0.03715	0.359387	432	NA	NA	NA	NA	NA	NA	NA	NA	NA	NA	NA	NA	NA	NA	NA	NA	NA	NA	NA	NA	NA	NA	NA	NA	7	4.15525	2.47183	0.594868	10.9938	0.09206	0.556703	726	7	3.77809
MTUS1	8	17501304	17658426	microtubule associated tumor suppressor 1	0.000973360007680335	0.0114099104091342	872	2	2.21082	0.829291	0.375106	3.12657	0.29994	0.791101	1593	3	1.68514	0.835364	0.495723	2.91875	0.49643	0.869155	2229	NA	NA	NA	NA	NA	NA	NA	NA	3	2.96945	3.15061	1.06101	5.14323	0.161	0.619348	1058	2	18.3699	24.5901	1.33861	25.979	0.00022	0.01342	70	4	3.29416
HIATL1	9	97136833	97223324	hippocampus abundant transcript-like 1	0.000973595131186999	0.0114099104091342	873	NA	NA	NA	NA	NA	NA	NA	NA	2	3.46092	4.89448	1.41421	4.89448	0.1626	0.665266	954	5	4.57248	2.8027	0.612951	10.2244	0.05947	0.359965	773	4	1.17202	1.04917	0.895175	2.34404	0.9293	0.992196	3812	3	3.68976	4.00303	1.0849	6.39084	0.11513	0.5954	849	6	2.54497
SDHA	5	218356	256815	succinate dehydrogenase complex, subunit A, flavoprotein (Fp)	0.000978486870194084	0.0114541180422834	874	NA	NA	NA	NA	NA	NA	NA	NA	NA	NA	NA	NA	NA	NA	NA	NA	2	4.05743	1.37353	0.338522	5.73807	0.31442	0.712742	2059	2	2.5009	0.587463	0.234901	3.53681	0.56157	0.883832	2586	9	1.12815	0.734865	0.651389	3.38445	0.93529	0.998612	4113	9	2.58985
LOC147804	NA	NA	NA	NA	0.000989021901283582	0.0115642092251798	875	22	2.91285	2.9683	1.01904	13.6625	0.04751	0.403691	495	27	3.23345	5.26362	1.62786	16.8015	0.01088	0.227711	186	2	1.33594	0.577735	0.432455	1.88931	0.62602	0.885169	3307	NA	NA	NA	NA	NA	NA	NA	NA	7	1.69504	1.1405	0.672845	4.48466	0.5775	0.909379	2786	6	3.1205
OSCAR	19	54597933	54606000	osteoclast associated, immunoglobulin-like receptor	0.000996762498165049	0.0116414122359893	876	2	1.83652	1.88241	1.02499	2.59723	0.424	0.87386	2035	3	1.44314	0.833911	0.577846	2.49959	0.621	0.91208	2659	3	8.75308	5.61059	0.640985	15.1608	0.00061	0.0209957	136	3	3.31585	2.85526	0.861095	5.74322	0.10232	0.537001	771	2	5.21685	4.1825	0.80173	7.37773	0.03062	0.3715	362	3	5.6519
AK3	9	4711155	4742043	adenylate kinase 3	0.00100686669150374	0.0117460126804729	877	6	6.91795	10.596	1.53167	16.9454	0.0012	0.0450643	112	6	2.09377	1.64765	0.786932	5.12867	0.36227	0.81273	1738	29	2.16212	2.79428	1.29238	11.6434	0.28848	0.696788	1938	25	2.53273	1.43133	0.565135	12.6636	0.11533	0.556153	844	32	2.35268	2.49832	1.06191	13.3088	0.17824	0.684746	1142	35	1.67989
RAB5B	12	56367697	56388490	RAB5B, member RAS oncogene family	0.00101499381704973	0.0118273368362594	878	3	4.00268	6.10213	1.52451	6.93285	0.19137	0.69078	1161	NA	NA	NA	NA	NA	NA	NA	NA	NA	NA	NA	NA	NA	NA	NA	NA	NA	NA	NA	NA	NA	NA	NA	NA	NA	NA	NA	NA	NA	NA	NA	NA	NA	NA
UBR5	8	103265240	103425069	ubiquitin protein ligase E3 component n-recognin 5	0.00102154701818058	0.0118901564766843	879	7	3.69352	3.46966	0.939392	9.77212	0.09254	0.54975	708	7	2.05854	1.54045	0.74832	5.44639	0.49891	0.869155	2241	6	6.2863	10.1908	1.62112	15.3982	0.00221	0.0538436	192	4	5.3366	2.35542	0.441371	10.6732	0.01849	0.238441	314	3	0.80741	1.31014	1.62264	1.39848	0.9774	0.999757	4286	3	2.01448
LGALS9	17	25956824	25976586	lectin, galactoside-binding, soluble, 9	0.00102645925690781	0.0119292101130764	880	NA	NA	NA	NA	NA	NA	NA	NA	NA	NA	NA	NA	NA	NA	NA	NA	NA	NA	NA	NA	NA	NA	NA	NA	NA	NA	NA	NA	NA	NA	NA	NA	NA	NA	NA	NA	NA	NA	NA	NA	2	3.45505
SMARCD1	12	50478755	50494495	SWI/SNF related, matrix associated, actin dependent regulator of chromatin, subfamily d, member 1	0.00102723429866292	0.0119292101130764	881	2	3.60773	2.3327	0.646583	5.10209	0.10014	0.569174	739	2	6.20545	5.22843	0.842554	8.77584	0.03122	0.402254	303	4	4.56008	5.88554	1.29066	9.12017	0.03499	0.276669	592	2	1.65153	1.35762	0.822037	2.33562	0.49232	0.85366	2346	4	1.65112	0.885184	0.536112	3.30224	0.53827	0.899201	2624	3	7.40211
RPSA	3	39448180	39454033	ribosomal protein SA	0.00104569902257989	0.012129871541967	882	8	3.66631	3.39684	0.926501	10.3699	0.04259	0.385445	463	7	4.28445	3.54545	0.827517	11.3356	0.0215	0.335916	250	NA	NA	NA	NA	NA	NA	NA	NA	NA	NA	NA	NA	NA	NA	NA	NA	6	2.49187	1.55701	0.624834	6.10382	0.2159	0.705274	1332	7	3.30564
BCL3	19	45250962	45263301	B-cell CLL/lymphoma 3	0.00104972955854621	0.0121504805587177	883	2	1.5796	0.62172	0.393592	2.2339	0.53686	0.912496	2473	NA	NA	NA	NA	NA	NA	NA	NA	4	10.874	16.8981	1.55398	21.7481	4e-05	0.00222905	83	NA	NA	NA	NA	NA	NA	NA	NA	NA	NA	NA	NA	NA	NA	NA	NA	NA	NA
IGFLR1	19	36230058	36233354	IGF-like family receptor 1	0.00105039037603594	0.0121504805587177	884	NA	NA	NA	NA	NA	NA	NA	NA	NA	NA	NA	NA	NA	NA	NA	NA	NA	NA	NA	NA	NA	NA	NA	NA	NA	NA	NA	NA	NA	NA	NA	NA	NA	NA	NA	NA	NA	NA	NA	NA	NA	NA
BID	22	18216906	18257536	BH3 interacting domain death agonist	0.0010510385391912	0.0121504805587177	885	14	4.46226	5.32162	1.19258	16.6962	0.00137	0.0492497	117	2	2.94043	3.27639	1.11425	4.1584	0.1854	0.694983	1042	NA	NA	NA	NA	NA	NA	NA	NA	NA	NA	NA	NA	NA	NA	NA	NA	3	3.47448	1.34689	0.387651	6.01797	0.12809	0.624385	901	2	3.42076
NAMPT	7	105888731	105926772	nicotinamide phosphoribosyltransferase	0.00105504150653235	0.012182990579382	886	8	2.1713	2.13055	0.98123	6.14137	0.53488	0.911941	2466	4	1.35887	1.02578	0.754875	2.71774	0.74023	0.947547	3051	10	3.62952	4.38046	1.2069	11.4776	0.20319	0.615727	1544	7	2.51246	1.76446	0.702284	6.64734	0.38602	0.811933	1933	9	2.41641	2.21822	0.917983	7.24923	0.72685	0.955257	3338	8	1.5845
ACADM	1	76190036	76253260	acyl-CoA dehydrogenase, C-4 to C-12 straight chain	0.0010623025848534	0.0122530076050002	887	NA	NA	NA	NA	NA	NA	NA	NA	NA	NA	NA	NA	NA	NA	NA	NA	3	5.1148	4.43201	0.866506	8.85909	0.06425	0.373095	806	3	4.74131	1.97692	0.416957	8.2122	0.0476	0.394782	489	4	2.28157	1.68298	0.73764	4.56314	0.39789	0.830815	2099	4	4.00701
YBEY	21	47706251	47717665	ybeY metallopeptidase (putative)	0.00106988613720727	0.0123265822857742	888	16	2.26546	1.47373	0.650521	9.06185	0.29517	0.787621	1575	9	1.74813	1.24981	0.714939	5.24438	0.66571	0.929033	2796	19	2.70657	1.66177	0.613976	11.7977	0.09569	0.452151	989	17	2.5626	1.0191	0.397682	10.5659	0.14521	0.597578	989	7	2.87349	1.63673	0.569597	7.60254	0.12402	0.616172	884	6	2.33131
BTNL3	5	180415845	180433727	butyrophilin-like 3	0.00109000000000004	0.0125441957255347	889	NA	NA	NA	NA	NA	NA	NA	NA	NA	NA	NA	NA	NA	NA	NA	NA	NA	NA	NA	NA	NA	NA	NA	NA	NA	NA	NA	NA	NA	NA	NA	NA	NA	NA	NA	NA	NA	NA	NA	NA	NA	NA
FYB	5	39105338	39274630	FYN binding protein	0.00111217213770598	0.0127849810571572	890	3	0.586628	0.568842	0.969681	1.01607	0.98583	1	4121	5	2.32666	0.664554	0.285626	5.20256	0.49531	0.869107	2225	4	1.22422	1.06693	0.871518	2.44844	0.82132	0.956937	4017	4	1.94823	0.426017	0.218668	3.89647	0.53983	0.875342	2510	8	7.19591	7.74014	1.07563	20.3531	0.00103	0.0430834	105	8	3.0207
WNT5A	3	55499743	55523973	wingless-type MMTV integration site family, member 5A	0.0011201243487865	0.0128519856879289	891	2	2.36087	0.797298	0.337713	3.33878	0.26217	0.75786	1455	NA	NA	NA	NA	NA	NA	NA	NA	NA	NA	NA	NA	NA	NA	NA	NA	NA	NA	NA	NA	NA	NA	NA	NA	NA	NA	NA	NA	NA	NA	NA	NA	NA	NA
CECR5	22	17618401	17646177	cat eye syndrome chromosome region, candidate 5	0.00112052283043451	0.0128519856879289	892	7	5.34221	4.32325	0.809262	14.1342	0.00315	0.0892011	148	6	4.19706	3.76297	0.896573	10.2807	0.03164	0.40256	307	3	2.31608	1.91569	0.827126	4.01157	0.27621	0.684293	1889	7	1.58967	1.08431	0.682102	4.20586	0.69762	0.931228	3049	5	1.89482	1.08509	0.572663	4.23694	0.45119	0.857476	2311	7	2.28884
PYGB	20	25228705	25278650	phosphorylase, glycogen; brain	0.00112350436233244	0.0128519856879289	893	19	3.86236	4.65584	1.20544	16.8356	0.00721	0.156316	194	22	2.73326	2.1493	0.78635	12.8201	0.13352	0.647951	803	22	2.29472	2.22965	0.971641	10.7632	0.31456	0.712742	2062	23	2.0242	1.93666	0.956755	9.70772	0.58111	0.8884	2662	4	1.7931	1.20112	0.669855	3.5862	0.57871	0.909379	2793	3	1.38374
NMI	2	152126979	152146571	N-myc (and STAT) interactor	0.00112378208893149	0.0128519856879289	894	NA	NA	NA	NA	NA	NA	NA	NA	NA	NA	NA	NA	NA	NA	NA	NA	NA	NA	NA	NA	NA	NA	NA	NA	NA	NA	NA	NA	NA	NA	NA	NA	14	3.22795	3.98934	1.23587	12.0779	0.09912	0.56623	763	9	2.83746
TMEM71	8	133697253	133772958	transmembrane protein 71	0.00112428180927537	0.0128519856879289	895	2	1.76016	1.1753	0.667723	2.48924	0.50345	0.907487	2329	3	1.29124	1.11828	0.866048	2.2365	0.74177	0.947582	3057	11	2.56732	1.87782	0.731433	8.51484	0.18382	0.588629	1461	12	3.24062	3.1446	0.970371	11.2258	0.04901	0.399267	497	NA	NA	NA	NA	NA	NA	NA	NA	NA	NA
RPH3AL	17	62293	236045	rabphilin 3A-like (without C2 domains)	0.00113379408423797	0.0129462581203557	896	NA	NA	NA	NA	NA	NA	NA	NA	NA	NA	NA	NA	NA	NA	NA	NA	NA	NA	NA	NA	NA	NA	NA	NA	NA	NA	NA	NA	NA	NA	NA	NA	NA	NA	NA	NA	NA	NA	NA	NA	NA	NA
SIGLEC5	19	52114781	52150151	sialic acid binding Ig-like lectin 5	0.00113670648353481	0.0129650435150999	897	4	9.81726	17.8329	1.81649	19.6345	0.00087	0.0358747	102	NA	NA	NA	NA	NA	NA	NA	NA	15	2.07579	1.23585	0.595363	8.03949	0.64414	0.891813	3381	4	4.77168	4.76496	0.998593	9.54336	0.07602	0.48503	637	3	2.11802	0.870745	0.411113	3.66852	0.45572	0.858886	2329	NA	NA
RNPEP	1	201951500	201975275	arginyl aminopeptidase (aminopeptidase B)	0.00114133757700696	0.0130033683188844	898	NA	NA	NA	NA	NA	NA	NA	NA	3	6.45628	3.65355	0.56589	11.1826	0.00847	0.204221	162	6	1.22283	0.800694	0.654787	2.99531	0.85348	0.96758	4129	8	3.21993	4.86531	1.511	9.10734	0.05984	0.432591	563	2	2.50521	1.63137	0.651193	3.5429	0.42178	0.842449	2197	4	7.873
TLR8	X	12924739	12941288	toll-like receptor 8	0.00114707546103621	0.013054203606075	899	5	3.32807	2.31662	0.696085	7.44179	0.39186	0.860499	1915	5	1.21071	1.06139	0.876666	2.70724	0.91382	0.989462	3605	NA	NA	NA	NA	NA	NA	NA	NA	NA	NA	NA	NA	NA	NA	NA	NA	NA	NA	NA	NA	NA	NA	NA	NA	NA	NA
A4GALT	22	43088127	43117304	alpha 1,4-galactosyltransferase	0.00115523516784977	0.01313245666919	900	2	2.05408	1.23117	0.599381	2.9049	0.36282	0.841594	1811	NA	NA	NA	NA	NA	NA	NA	NA	NA	NA	NA	NA	NA	NA	NA	NA	NA	NA	NA	NA	NA	NA	NA	NA	NA	NA	NA	NA	NA	NA	NA	NA	NA	NA
CD247	1	167399877	167487847	CD247 molecule	0.00115873658723697	0.013157640426217	901	3	0.666032	0.347845	0.522265	1.1536	0.94875	1	3979	7	1.54802	0.954424	0.616543	4.09568	0.70203	0.938188	2921	4	2.76341	1.69193	0.612262	5.52682	0.17177	0.568369	1414	4	3.05891	0.605401	0.197914	6.11781	0.12081	0.56559	867	5	1.41161	1.44854	1.02616	3.15645	0.80561	0.974748	3627	6	2.14176
IQCB1	3	121488610	121553926	IQ motif containing B1	0.00116007061095169	0.0131581845018257	902	4	2.86882	2.73285	0.952601	5.73765	0.21113	0.703655	1262	4	2.66557	1.94223	0.728636	5.33113	0.2207	0.739326	1166	NA	NA	NA	NA	NA	NA	NA	NA	NA	NA	NA	NA	NA	NA	NA	NA	5	1.71459	1.21353	0.707765	3.83394	0.62952	0.922848	2996	5	2.98617
EHD2	19	48216600	48246391	EH-domain containing 2	0.00117999999999996	0.0133694130675521	903	NA	NA	NA	NA	NA	NA	NA	NA	NA	NA	NA	NA	NA	NA	NA	NA	NA	NA	NA	NA	NA	NA	NA	NA	NA	NA	NA	NA	NA	NA	NA	NA	NA	NA	NA	NA	NA	NA	NA	NA	NA	NA
TP53INP1	8	95938200	95961639	tumor protein p53 inducible nuclear protein 1	0.00118558191927487	0.0134160053128982	904	3	3.74518	1.24418	0.332209	6.48684	0.15649	0.662707	991	4	1.93772	0.477597	0.246473	3.87545	0.61694	0.90969	2649	4	7.37661	4.87872	0.661377	14.7532	0.0061	0.104174	274	2	2.42416	1.83158	0.755553	3.42827	0.46702	0.841808	2256	NA	NA	NA	NA	NA	NA	NA	NA	2	8.01645
MEGF6	1	3406484	3528059	multiple EGF-like-domains 6	0.00118673490452281	0.0134160053128982	905	3	1.57669	1.21931	0.77334	2.7309	0.59139	0.923592	2693	3	1.84112	1.59196	0.864668	3.18891	0.46508	0.858914	2115	4	2.03056	0.75356	0.371109	4.06113	0.48891	0.818229	2797	6	6.47457	6.06512	0.93676	15.8594	0.00134	0.0500349	109	3	2.17152	2.03017	0.934909	3.76118	0.3397	0.791631	1882	3	2.9086
CRIPAK	4	1385340	1389780	cysteine-rich PAK1 inhibitor	0.00119469314976717	0.0134910658005164	906	15	2.01584	0.847624	0.420482	7.80732	0.41228	0.870064	1988	13	1.8257	1.13164	0.619837	6.58266	0.57926	0.894564	2527	15	2.59716	1.05892	0.407724	10.0588	0.114	0.484227	1101	15	1.87734	1.40962	0.75086	7.27091	0.53025	0.870585	2478	17	1.96866	1.40153	0.711923	8.11699	0.45936	0.860712	2344	15	2.04178
COL23A1	5	177664619	178017556	collagen, type XXIII, alpha 1	0.0012057486935334	0.0136008984383024	907	NA	NA	NA	NA	NA	NA	NA	NA	NA	NA	NA	NA	NA	NA	NA	NA	NA	NA	NA	NA	NA	NA	NA	NA	NA	NA	NA	NA	NA	NA	NA	NA	NA	NA	NA	NA	NA	NA	NA	NA	NA	NA
SPI1	11	47376411	47400127	spleen focus forming virus (SFFV) proviral integration oncogene	0.00122426730005387	0.0137945801176775	908	10	3.9134	4.41005	1.12691	12.3753	0.02828	0.314951	377	14	3.58526	5.07781	1.4163	13.4148	0.01945	0.319209	238	7	2.85597	1.49696	0.524151	7.5562	0.16895	0.563688	1403	6	1.86597	1.73302	0.928748	4.57068	0.54548	0.877598	2527	NA	NA	NA	NA	NA	NA	NA	NA	NA	NA
C14orf182	14	50448430	50474238	chromosome 14 open reading frame 182	0.0012289541965409	0.0138321566389548	909	3	5.95393	7.81717	1.31294	10.3125	0.01102	0.18996	243	2	12.4677	6.74288	0.540829	17.6319	0.00263	0.096913	106	18	2.03527	1.23801	0.608278	8.63493	0.42862	0.780993	2569	2	2.92018	0.725852	0.248564	4.12976	0.18555	0.646604	1166	NA	NA	NA	NA	NA	NA	NA	NA	NA	NA
GNAI3	1	110091233	110136975	guanine nucleotide binding protein (G protein), alpha inhibiting activity polypeptide 3	0.00124208771548984	0.01396461474415	910	4	2.85471	2.35408	0.824629	5.70943	0.33795	0.823655	1725	3	3.06204	1.21329	0.396237	5.30361	0.14899	0.6547	885	2	5.1684	0.633696	0.12261	7.30922	0.04445	0.319198	651	5	6.22237	7.67761	1.23387	13.9136	0.0035	0.0931046	153	NA	NA	NA	NA	NA	NA	NA	NA	NA	NA
HS1BP3	2	20760208	20850849	HCLS1 binding protein 3	0.00124352857258836	0.0139654674271696	911	11	2.08649	2.11615	1.01422	6.92012	0.61479	0.931151	2777	8	1.79238	1.19106	0.664516	5.06961	0.71671	0.942082	2971	19	2.62709	3.02922	1.15307	11.4512	0.16504	0.558202	1384	12	2.52598	1.42478	0.564051	8.75024	0.24856	0.697907	1448	10	1.07118	0.42466	0.396442	3.38736	0.98688	0.999757	4334	14	2.00327
COLEC12	18	319361	500722	collectin sub-family member 12	0.00124991146510101	0.0140073932092001	912	NA	NA	NA	NA	NA	NA	NA	NA	2	2.96636	0.138968	0.0468479	4.19507	0.15588	0.656149	927	NA	NA	NA	NA	NA	NA	NA	NA	3	2.4819	2.98507	1.20274	4.29878	0.24733	0.697907	1439	NA	NA	NA	NA	NA	NA	NA	NA	NA	NA
AXIN2	17	63524681	63557765	axin 2	0.00124999999999997	0.0140073932092001	913	NA	NA	NA	NA	NA	NA	NA	NA	NA	NA	NA	NA	NA	NA	NA	NA	NA	NA	NA	NA	NA	NA	NA	NA	NA	NA	NA	NA	NA	NA	NA	NA	NA	NA	NA	NA	NA	NA	NA	NA	NA	NA
MED24	17	38175350	38217468	mediator complex subunit 24	0.00126134968307301	0.0141191122620569	914	5	2.08983	1.12698	0.539271	4.67299	0.55741	0.916122	2554	6	3.53049	2.76882	0.78426	8.6479	0.06631	0.522962	493	4	4.17853	1.90869	0.456785	8.35707	0.04779	0.327534	682	2	2.50219	0.125861	0.0503003	3.53863	0.40755	0.821213	2018	5	0.647772	0.705425	1.089	1.44846	0.99482	1	4359	9	4.75093
SETX	9	135136743	135230372	senataxin	0.00127614029296375	0.0142684194936872	915	NA	NA	NA	NA	NA	NA	NA	NA	NA	NA	NA	NA	NA	NA	NA	NA	NA	NA	NA	NA	NA	NA	NA	NA	NA	NA	NA	NA	NA	NA	NA	NA	24	2.48061	2.80529	1.13089	12.1525	0.55983	0.905292	2716	22	4.30798
HIC2	22	21771693	21805752	hypermethylated in cancer 2	0.00127747749547624	0.0142684194936872	916	NA	NA	NA	NA	NA	NA	NA	NA	NA	NA	NA	NA	NA	NA	NA	NA	NA	NA	NA	NA	NA	NA	NA	NA	3	2.53091	2.50034	0.98792	4.38367	0.23431	0.684105	1394	3	7.24945	4.30857	0.594331	12.5564	0.0035	0.101801	151	2	4.47238
EXOC3	5	443273	472052	exocyst complex component 3	0.00129114375549078	0.0144053345282728	917	13	2.42777	1.68987	0.696059	8.75344	0.27121	0.763044	1494	16	2.91307	2.35697	0.809101	11.6523	0.07725	0.540132	558	17	3.72379	3.0308	0.8139	15.3536	0.00849	0.127787	311	16	3.14658	3.88732	1.23541	12.5863	0.04651	0.394646	478	15	1.3277	1.39699	1.05219	5.14216	0.95672	0.999476	4193	18	2.80072
KIR2DS4	19	55344131	55360024	killer cell immunoglobulin-like receptor, two domains, short cytoplasmic tail, 4	0.00129683313916307	0.0144530499420232	918	NA	NA	NA	NA	NA	NA	NA	NA	NA	NA	NA	NA	NA	NA	NA	NA	NA	NA	NA	NA	NA	NA	NA	NA	NA	NA	NA	NA	NA	NA	NA	NA	4	2.8674	1.11114	0.387507	5.73481	0.19768	0.703245	1231	4	2.92002
ZNF28	19	53300662	53360853	zinc finger protein 28	0.00130069124630738	0.0144802743644949	919	NA	NA	NA	NA	NA	NA	NA	NA	NA	NA	NA	NA	NA	NA	NA	NA	5	4.66211	4.39596	0.942913	10.4248	0.02861	0.247548	541	2	2.5437	2.61934	1.02974	3.59734	0.23213	0.684105	1374	11	2.36684	1.98639	0.839258	7.84992	0.26121	0.757455	1514	15	2.56059
YTHDC1	4	69176105	69215807	YTH domain containing 1	0.00130263432717825	0.0144861432623486	920	NA	NA	NA	NA	NA	NA	NA	NA	NA	NA	NA	NA	NA	NA	NA	NA	8	5.1105	5.52587	1.08128	14.4547	0.00241	0.056406	200	7	4.27811	4.13989	0.967692	11.3188	0.01349	0.209098	261	7	3.84855	4.20723	1.0932	10.1823	0.02736	0.353025	340	8	2.51176
LOC100130890	NA	NA	NA	NA	0.00130738121795104	0.0145197750911623	921	NA	NA	NA	NA	NA	NA	NA	NA	NA	NA	NA	NA	NA	NA	NA	NA	NA	NA	NA	NA	NA	NA	NA	NA	NA	NA	NA	NA	NA	NA	NA	NA	NA	NA	NA	NA	NA	NA	NA	NA	NA	NA
TOX	8	59717977	60031767	thymocyte selection-associated high mobility group box	0.00130849698309565	0.0145197750911623	922	3	3.18141	3.80786	1.19691	5.51036	0.15525	0.662707	983	3	6.3188	9.46889	1.49853	10.9445	0.01441	0.264618	212	NA	NA	NA	NA	NA	NA	NA	NA	NA	NA	NA	NA	NA	NA	NA	NA	4	3.66011	1.91924	0.524367	7.32023	0.0824	0.535526	674	3	1.60385
LYRM5	12	25348150	25362579	LYR motif containing 5	0.00132692361415487	0.014704821801103	923	2	2.08846	2.95353	1.41421	2.95353	0.36271	0.841594	1810	4	5.49453	4.2614	0.775572	10.9891	0.03071	0.398516	301	NA	NA	NA	NA	NA	NA	NA	NA	NA	NA	NA	NA	NA	NA	NA	NA	3	0.917818	0.832553	0.9071	1.58971	0.85272	0.98349	3804	6	4.69978
LOC728392	NA	NA	NA	NA	0.00132804763407479	0.014704821801103	924	NA	NA	NA	NA	NA	NA	NA	NA	NA	NA	NA	NA	NA	NA	NA	NA	NA	NA	NA	NA	NA	NA	NA	NA	NA	NA	NA	NA	NA	NA	NA	NA	NA	NA	NA	NA	NA	NA	NA	NA	NA	NA
TSPAN3	15	77336359	77376326	tetraspanin 3	0.00134071090608445	0.0148289873298919	925	2	2.95482	2.36766	0.801287	4.17875	0.37716	0.850126	1866	4	6.58909	6.20099	0.9411	13.1782	0.00651	0.172339	147	5	1.94431	1.35779	0.698339	4.34761	0.4242	0.779615	2547	10	2.86992	3.61128	1.25832	9.07548	0.11498	0.555123	843	NA	NA	NA	NA	NA	NA	NA	NA	2	10.0211
C17orf101	NA	NA	NA	NA	0.00136956019906342	0.0151317174909481	926	NA	NA	NA	NA	NA	NA	NA	NA	NA	NA	NA	NA	NA	NA	NA	NA	NA	NA	NA	NA	NA	NA	NA	NA	NA	NA	NA	NA	NA	NA	NA	NA	4	3.9047	0.335694	0.0859717	7.8094	0.06087	0.49123	543	5	3.60229
RIC3	11	8127597	8190602	RIC3 acetylcholine receptor chaperone	0.00138487405050103	0.0152844082100065	927	2	6.93352	0.446001	0.0643253	9.80548	0.00879	0.17439	212	2	3.0545	2.02244	0.662117	4.31972	0.15359	0.6547	913	NA	NA	NA	NA	NA	NA	NA	NA	NA	NA	NA	NA	NA	NA	NA	NA	NA	NA	NA	NA	NA	NA	NA	NA	NA	NA
HOTAIRM1	7	27135266	27139884	HOXA transcript antisense RNA, myeloid-specific 1	0.00138738230181923	0.0152955908727506	928	2	3.09154	0.759011	0.245513	4.37209	0.13971	0.638809	919	2	0.434349	0.614262	1.41421	0.614262	0.96518	0.997133	3779	4	3.69768	2.05881	0.556783	7.39536	0.05664	0.350703	756	4	6.66667	1.74309	0.261463	13.3333	0.00164	0.0551636	120	5	3.24459	1.43191	0.441321	7.25513	0.08563	0.539643	696	3	6.17223
GUSBP1	5	21341942	21589481	glucuronidase, beta pseudogene 1	0.00141444617309694	0.0155771784681968	929	3	4.46688	2.816	0.630416	7.73687	0.03868	0.366415	444	5	2.45547	1.09911	0.447618	5.49059	0.22923	0.746206	1194	4	8.54077	4.97754	0.582798	17.0815	0.00076	0.0243668	146	2	2.04905	1.50892	0.736401	2.89779	0.36448	0.798669	1853	2	2.19793	3.10834	1.41421	3.10834	0.31575	0.775683	1787	3	4.15654
SH3TC1	4	8183799	8243530	SH3 domain and tetratricopeptide repeats 1	0.00141949796792684	0.0156160039890963	930	11	1.47861	1.3172	0.890833	4.90401	0.87302	0.989423	3711	18	2.44487	2.53659	1.03752	10.3727	0.24831	0.756955	1279	6	3.05177	1.83374	0.600876	7.47528	0.11106	0.482256	1078	6	5.88143	10.6356	1.80834	14.4065	0.00274	0.0779846	143	NA	NA	NA	NA	NA	NA	NA	NA	NA	NA
DCPS	11	126173647	126215644	decapping enzyme, scavenger	0.00142457761642323	0.0156492877921143	931	NA	NA	NA	NA	NA	NA	NA	NA	NA	NA	NA	NA	NA	NA	NA	NA	3	2.34954	1.12909	0.480557	4.06952	0.39726	0.762115	2440	NA	NA	NA	NA	NA	NA	NA	NA	2	3.8982	4.79553	1.23019	5.51289	0.1474	0.653304	990	2	7.11295
C3orf20	3	14716606	14814541	chromosome 3 open reading frame 20	0.00142558266271631	0.0156492877921143	932	NA	NA	NA	NA	NA	NA	NA	NA	NA	NA	NA	NA	NA	NA	NA	NA	NA	NA	NA	NA	NA	NA	NA	NA	NA	NA	NA	NA	NA	NA	NA	NA	10	2.95209	1.99265	0.674998	9.33531	0.08062	0.535526	659	10	2.11319
KIAA1267	NA	NA	NA	NA	0.00143339682180021	0.0157182024478435	933	NA	NA	NA	NA	NA	NA	NA	NA	2	4.92714	4.77112	0.968335	6.96802	0.05723	0.501212	446	4	3.39803	6.01444	1.76998	6.79606	0.15043	0.542498	1298	3	1.93489	0.750386	0.387818	3.35133	0.56632	0.884282	2602	NA	NA	NA	NA	NA	NA	NA	NA	NA	NA
CYBA	16	88709691	88717560	cytochrome b-245, alpha polypeptide	0.00143547735964322	0.0157241636686401	934	7	5.76083	4.25702	0.73896	15.2417	0.02732	0.309725	371	9	3.18903	2.93224	0.919476	9.56709	0.15342	0.6547	912	NA	NA	NA	NA	NA	NA	NA	NA	2	5.9412	2.64299	0.444857	8.40212	0.05891	0.431536	554	5	1.7528	1.26283	0.720464	3.91937	0.90116	0.992605	3987	4	3.56674
SPATA20	17	48620419	48633213	spermatogenesis associated 20	0.00144365243310174	0.0157880512679189	935	NA	NA	NA	NA	NA	NA	NA	NA	NA	NA	NA	NA	NA	NA	NA	NA	3	3.7724	1.18345	0.313714	6.53398	0.06464	0.373095	811	NA	NA	NA	NA	NA	NA	NA	NA	NA	NA	NA	NA	NA	NA	NA	NA	2	5.61082
ALPK1	4	113206665	113363776	alpha-kinase 1	0.00144439604992397	0.0157880512679189	936	9	2.14686	1.37059	0.638415	6.44057	0.34126	0.825382	1739	NA	NA	NA	NA	NA	NA	NA	NA	38	2.05403	2.77033	1.34873	12.6619	0.40116	0.765524	2453	5	5.61479	6.62589	1.18008	12.5551	0.01314	0.208884	256	15	2.14966	1.94851	0.906428	8.3256	0.45719	0.85973	2335	6	1.73053
GLUL	1	182350839	182361341	glutamate-ammonia ligase	0.00144984093676226	0.0158306538143166	937	5	3.23211	2.59521	0.802947	7.22721	0.15665	0.662707	993	8	5.43519	8.85918	1.62997	15.373	0.04133	0.453336	355	9	5.67817	4.52739	0.797333	17.0345	0.00126	0.0378081	156	9	2.14596	2.60825	1.21542	6.43789	0.45361	0.836691	2205	5	1.74816	0.873851	0.499868	3.90901	0.54338	0.900475	2645	5	1.0978
BANP	16	87982850	88110924	BTG3 associated nuclear protein	0.00145743324612702	0.0158965879969355	938	25	2.92474	4.55378	1.55699	14.6237	0.04871	0.411094	498	4	2.50888	0.69531	0.277139	5.01777	0.26697	0.758673	1362	24	3.01773	2.39737	0.794426	14.7838	0.03699	0.286078	605	5	1.88165	2.59993	1.38173	4.2075	0.49493	0.854994	2356	16	2.9985	3.59161	1.1978	11.994	0.07062	0.526093	588	9	1.10004
KIF19	17	72322349	72351959	kinesin family member 19	0.00147223682242836	0.016028925406763	939	NA	NA	NA	NA	NA	NA	NA	NA	NA	NA	NA	NA	NA	NA	NA	NA	NA	NA	NA	NA	NA	NA	NA	NA	NA	NA	NA	NA	NA	NA	NA	NA	4	1.77957	0.734834	0.412928	3.55914	0.50023	0.879137	2497	3	2.59657
LOC285972	NA	NA	NA	NA	0.00147269962685537	0.016028925406763	940	25	2.49826	3.39739	1.3599	12.4913	0.12384	0.617943	842	26	3.36362	3.0456	0.905454	17.1512	0.00314	0.109921	111	18	1.72426	0.833108	0.483168	7.31542	0.72488	0.92715	3658	18	1.50588	1.62206	1.07715	6.38893	0.88342	0.980574	3666	14	1.9071	1.3708	0.718789	7.13571	0.63827	0.927313	3023	14	2.30391
TMEM45B	11	129685714	129729898	transmembrane protein 45B	0.00149367756017427	0.016239973558069	941	NA	NA	NA	NA	NA	NA	NA	NA	NA	NA	NA	NA	NA	NA	NA	NA	NA	NA	NA	NA	NA	NA	NA	NA	NA	NA	NA	NA	NA	NA	NA	NA	2	0.623677	0	0	0.882013	0.88587	0.99158	3923	2	1.81008
ITGB2	21	46305868	46351904	integrin, beta 2 (complement component 3 receptor 3 and 4 subunit)	0.00151578277535758	0.0164555410002744	942	13	2.60255	3.18173	1.22254	9.38361	0.26928	0.76154	1485	9	2.76823	1.95198	0.705139	8.30468	0.14001	0.649678	836	10	3.8709	2.87115	0.741728	12.2408	0.07584	0.406187	874	10	3.2794	3.24054	0.988152	10.3704	0.2866	0.735474	1586	6	2.90207	1.14479	0.394475	7.10859	0.11888	0.603608	865	16	3.04663
DAGLA	11	61447905	61514473	diacylglycerol lipase, alpha	0.00151723962266936	0.0164555410002744	943	3	1.51578	0.64751	0.42718	2.62541	0.62485	0.934276	2813	2	0.738855	0.542419	0.734134	1.0449	0.91269	0.989462	3600	3	7.87517	1.18728	0.150763	13.6402	0.00243	0.0565912	201	3	10.8408	16.3307	1.5064	18.7769	0.00011	0.00678333	64	NA	NA	NA	NA	NA	NA	NA	NA	NA	NA
VPS41	7	38762563	38971994	vacuolar protein sorting 41 homolog (S. cerevisiae)	0.00151843688793796	0.0164555410002744	944	8	3.29295	3.27099	0.993332	9.31387	0.07705	0.511675	631	13	1.89546	1.58878	0.838203	6.83416	0.58377	0.894564	2546	15	4.01069	7.52803	1.87699	15.5333	0.00605	0.104118	272	11	3.58425	4.05848	1.13231	11.8876	0.03763	0.357592	428	12	2.98663	2.16786	0.725856	10.346	0.09198	0.556703	725	13	2.72934
ODZ1	NA	NA	NA	NA	0.00151993805544515	0.0164555410002744	945	NA	NA	NA	NA	NA	NA	NA	NA	NA	NA	NA	NA	NA	NA	NA	NA	3	3.59858	1.46645	0.40751	6.23291	0.10895	0.480221	1062	3	4.92778	4.30837	0.874302	8.53517	0.04399	0.382563	468	NA	NA	NA	NA	NA	NA	NA	NA	NA	NA
FLJ42289	NA	NA	NA	NA	0.00152839193040055	0.0165230388292861	946	2	4.43647	5.46503	1.23184	6.27412	0.07988	0.522512	643	NA	NA	NA	NA	NA	NA	NA	NA	NA	NA	NA	NA	NA	NA	NA	NA	NA	NA	NA	NA	NA	NA	NA	NA	2	14.4464	18.5188	1.2819	20.4303	0.00196	0.06832	126	NA	NA
GRB10	7	50657760	50861159	growth factor receptor-bound protein 10	0.00152940257759104	0.0165230388292861	947	NA	NA	NA	NA	NA	NA	NA	NA	NA	NA	NA	NA	NA	NA	NA	NA	NA	NA	NA	NA	NA	NA	NA	NA	NA	NA	NA	NA	NA	NA	NA	NA	4	11.163	11.7757	1.05489	22.326	0.00012	0.008784	59	2	1.60683
FBXO25	8	356428	421225	F-box protein 25	0.0015382751129337	0.0166013635869458	948	3	1.30932	1.15568	0.882656	2.26782	0.7943	0.968391	3449	4	1.5474	1.46738	0.948287	3.0948	0.65358	0.926353	2755	NA	NA	NA	NA	NA	NA	NA	NA	NA	NA	NA	NA	NA	NA	NA	NA	NA	NA	NA	NA	NA	NA	NA	NA	NA	NA
DHTKD1	10	12110971	12165224	dehydrogenase E1 and transketolase domain containing 1	0.00154179971982171	0.0166218682123245	949	NA	NA	NA	NA	NA	NA	NA	NA	NA	NA	NA	NA	NA	NA	NA	NA	4	2.22856	0.559009	0.250838	4.45712	0.3521	0.734239	2244	4	2.66041	0.566991	0.213122	5.32082	0.23694	0.688327	1401	NA	NA	NA	NA	NA	NA	NA	NA	NA	NA
SYS1-DBNDD2	20	43991840	44039250	SYS1-DBNDD2 readthrough (NMD candidate)	0.00156340663534671	0.0168370666170865	950	11	3.97367	3.07971	0.775028	13.1792	0.03082	0.325991	397	4	1.4573	1.09053	0.748323	2.9146	0.81102	0.965734	3277	14	3.37377	1.8256	0.541114	12.6235	0.11054	0.482256	1070	13	4.43336	4.14594	0.935168	15.9847	0.00617	0.136478	184	NA	NA	NA	NA	NA	NA	NA	NA	NA	NA
MMP9	20	44637547	44645200	matrix metallopeptidase 9 (gelatinase B, 92kDa gelatinase, 92kDa type IV collagenase)	0.00156955075404386	0.016885461371843	951	2	4.26322	1.69282	0.397075	6.0291	0.0691	0.480468	604	4	4.82081	5.29722	1.09882	9.64162	0.07386	0.535245	539	NA	NA	NA	NA	NA	NA	NA	NA	NA	NA	NA	NA	NA	NA	NA	NA	2	3.20544	3.22161	1.00504	4.53318	0.15748	0.666536	1036	2	3.33037
STX2	12	131274145	131323811	syntaxin 2	0.00159595618277297	0.0171514996911242	952	NA	NA	NA	NA	NA	NA	NA	NA	NA	NA	NA	NA	NA	NA	NA	NA	13	2.64927	1.86583	0.70428	9.55208	0.13716	0.520216	1234	6	4.29374	3.92498	0.914117	10.5175	0.01446	0.212463	277	NA	NA	NA	NA	NA	NA	NA	NA	NA	NA
RB1	13	48877887	49056122	retinoblastoma 1	0.00159804936711139	0.0171559738456628	953	4	3.4437	3.82089	1.10953	6.88741	0.13757	0.63702	908	5	3.49664	4.55037	1.30136	7.81872	0.10589	0.602047	687	2	4.16881	0.736225	0.176603	5.89559	0.06615	0.378019	819	NA	NA	NA	NA	NA	NA	NA	NA	5	2.87479	2.35673	0.819792	6.42822	0.24633	0.73899	1464	6	3.4566
DYNC1LI2	16	66754796	66785701	dynein, cytoplasmic 1, light intermediate chain 2	0.00161190444008541	0.0172865768621738	954	4	2.51239	2.23439	0.889347	5.02479	0.22734	0.722194	1321	4	4.49999	5.81119	1.29138	8.99999	0.03446	0.423273	318	5	5.87857	5.26231	0.895169	13.1449	0.00374	0.0783559	223	5	2.65864	2.43613	0.916307	5.94489	0.18289	0.64447	1155	NA	NA	NA	NA	NA	NA	NA	NA	NA	NA
BAIAP2L1	7	97920963	98030380	BAI1-associated protein 2-like 1	0.00163540928033101	0.0175202851801744	955	2	1.05556	0.103912	0.0984428	1.49278	0.74285	0.95653	3266	NA	NA	NA	NA	NA	NA	NA	NA	9	6.32603	5.36428	0.847969	18.9781	0.00011	0.00525418	97	NA	NA	NA	NA	NA	NA	NA	NA	2	2.46209	0.754317	0.306372	3.48192	0.26056	0.757177	1509	3	2.79486
WWC3	X	9983602	10112518	WWC family member 3	0.00164929138911329	0.0176505232238683	956	NA	NA	NA	NA	NA	NA	NA	NA	NA	NA	NA	NA	NA	NA	NA	NA	5	1.67949	0.901186	0.536585	3.75544	0.56043	0.857899	3056	5	9.99497	11.5045	1.15103	22.3494	0.00011	0.00678333	66	NA	NA	NA	NA	NA	NA	NA	NA	NA	NA
MINOS1	1	19923477	19956314	mitochondrial inner membrane organizing system 1	0.00167097883938805	0.0178639336528518	957	NA	NA	NA	NA	NA	NA	NA	NA	NA	NA	NA	NA	NA	NA	NA	NA	7	1.28831	1.09543	0.85029	3.40854	0.84206	0.96468	4086	7	1.80806	1.61955	0.895739	4.78369	0.51253	0.863406	2416	NA	NA	NA	NA	NA	NA	NA	NA	NA	NA
NME4	16	446725	460367	NME/NM23 nucleoside diphosphate kinase 4	0.00167712639783535	0.0179109396411831	958	NA	NA	NA	NA	NA	NA	NA	NA	NA	NA	NA	NA	NA	NA	NA	NA	3	6.68206	3.98702	0.596675	11.5737	0.00892	0.132135	316	NA	NA	NA	NA	NA	NA	NA	NA	NA	NA	NA	NA	NA	NA	NA	NA	NA	NA
CLMN	14	95648277	95786243	calmin (calponin-like, transmembrane)	0.00168278990371307	0.0179526835296021	959	NA	NA	NA	NA	NA	NA	NA	NA	NA	NA	NA	NA	NA	NA	NA	NA	NA	NA	NA	NA	NA	NA	NA	NA	NA	NA	NA	NA	NA	NA	NA	NA	2	6.82646	6.79845	0.995898	9.65407	0.0156	0.254606	268	9	3.8452
LGALS9C	17	18380051	18398259	lectin, galactoside-binding, soluble, 9C	0.00170412039383461	0.0181613080722103	960	NA	NA	NA	NA	NA	NA	NA	NA	NA	NA	NA	NA	NA	NA	NA	NA	NA	NA	NA	NA	NA	NA	NA	NA	NA	NA	NA	NA	NA	NA	NA	NA	NA	NA	NA	NA	NA	NA	NA	NA	2	3.45505
SH3BP5	3	15296360	15382875	SH3-domain binding protein 5 (BTK-associated)	0.00172745001293406	0.0183796780893044	961	2	17.6187	21.7213	1.23286	24.9165	0.00025	0.0148099	71	NA	NA	NA	NA	NA	NA	NA	NA	NA	NA	NA	NA	NA	NA	NA	NA	NA	NA	NA	NA	NA	NA	NA	NA	8	1.68176	1.43196	0.851468	4.75673	0.7432	0.959068	3402	8	2.83764
ADAM19	5	156822542	157002783	ADAM metallopeptidase domain 19	0.00172961780946956	0.0183796780893044	962	2	7.52156	1.75407	0.233206	10.6371	0.01013	0.186872	228	5	2.01302	0.476272	0.236596	4.50124	0.41813	0.843603	1936	NA	NA	NA	NA	NA	NA	NA	NA	NA	NA	NA	NA	NA	NA	NA	NA	NA	NA	NA	NA	NA	NA	NA	NA	NA	NA
TMEM53	1	45100910	45140227	transmembrane protein 53	0.00173000000000001	0.0183796780893044	963	NA	NA	NA	NA	NA	NA	NA	NA	NA	NA	NA	NA	NA	NA	NA	NA	NA	NA	NA	NA	NA	NA	NA	NA	NA	NA	NA	NA	NA	NA	NA	NA	NA	NA	NA	NA	NA	NA	NA	NA	NA	NA
PNRC1	6	89790470	89794879	proline-rich nuclear receptor coactivator 1	0.00173274638855059	0.0183846776487578	964	4	2.07382	1.06312	0.512638	4.14764	0.35706	0.837587	1793	NA	NA	NA	NA	NA	NA	NA	NA	3	1.94084	3.09153	1.59288	3.36163	0.44391	0.787995	2637	NA	NA	NA	NA	NA	NA	NA	NA	NA	NA	NA	NA	NA	NA	NA	NA	NA	NA
TPP2	13	103249353	103331521	tripeptidyl peptidase II	0.00173406450308389	0.0183846776487578	965	4	2.79734	1.33521	0.477316	5.59468	0.25497	0.751234	1427	28	2.55574	2.92443	1.14426	13.5237	0.12793	0.642597	775	22	2.08224	1.64153	0.788348	9.76659	0.38007	0.749648	2370	22	2.93888	1.88598	0.641736	13.7846	0.06148	0.43669	573	12	2.27699	2.009	0.882305	7.88774	0.33967	0.791631	1881	35	1.8674
RBL2	16	53467889	53525561	retinoblastoma-like 2 (p130)	0.0017380886722459	0.0184082662585381	966	NA	NA	NA	NA	NA	NA	NA	NA	NA	NA	NA	NA	NA	NA	NA	NA	12	5.43844	3.27021	0.601314	18.8393	0.00423	0.0814841	242	12	4.57547	2.56447	0.560481	15.8499	0.02087	0.254314	334	NA	NA	NA	NA	NA	NA	NA	NA	NA	NA
ABCC5	3	183637722	183735803	ATP-binding cassette, sub-family C (CFTR/MRP), member 5	0.00174343030362356	0.018445745022102	967	3	0.47857	0.418381	0.874232	0.828907	0.97941	1	4103	2	12.0324	4.83461	0.4018	17.0164	0.00013	0.0105787	44	NA	NA	NA	NA	NA	NA	NA	NA	NA	NA	NA	NA	NA	NA	NA	NA	7	1.03003	1.62991	1.58239	2.72521	0.95808	0.999476	4200	6	1.99983
ORC2	2	201773696	201828403	origin recognition complex, subunit 2	0.00176032837877649	0.0186052888876676	968	2	1.33394	0.410801	0.307961	1.88648	0.68882	0.945336	3062	3	1.88164	1.04835	0.557149	3.25909	0.44446	0.850177	2042	6	6.19955	7.3904	1.19209	15.1857	0.00227	0.0544916	195	4	6.24409	9.08733	1.45535	12.4882	0.00629	0.13838	185	NA	NA	NA	NA	NA	NA	NA	NA	NA	NA
RHBDF2	17	74466973	74497872	rhomboid 5 homolog 2 (Drosophila)	0.00176428655566008	0.0186278800319487	969	11	2.1869	2.5359	1.15958	7.25314	0.45699	0.88576	2170	9	1.53553	1.69397	1.10319	4.60658	0.79326	0.96089	3220	10	4.08737	2.46307	0.602604	12.9254	0.00423	0.0814841	243	7	5.69286	12.0701	2.12022	15.0619	0.003	0.08305	147	2	2.04404	0.71022	0.347458	2.89072	0.68743	0.939899	3210	NA	NA
PVRL2	19	45349432	45392485	poliovirus receptor-related 2 (herpesvirus entry mediator B)	0.00177288774695106	0.0186993964320168	970	NA	NA	NA	NA	NA	NA	NA	NA	NA	NA	NA	NA	NA	NA	NA	NA	3	16.3178	15.4748	0.94834	28.2632	2e-05	0.00123184	74	NA	NA	NA	NA	NA	NA	NA	NA	NA	NA	NA	NA	NA	NA	NA	NA	NA	NA
PPP2R5C	14	102228135	102394326	protein phosphatase 2, regulatory subunit B', gamma	0.00177597446844346	0.0187126619841865	971	22	2.24148	1.9796	0.88317	10.5135	0.33903	0.824216	1730	19	2.17202	1.53058	0.70468	9.46761	0.36811	0.817418	1759	NA	NA	NA	NA	NA	NA	NA	NA	NA	NA	NA	NA	NA	NA	NA	NA	30	2.72584	3.13563	1.15033	14.9301	0.05282	0.470559	493	32	3.01687
MFHAS1	8	8640864	8751155	malignant fibrous histiocytoma amplified sequence 1	0.00182478507714467	0.0192071770825794	972	NA	NA	NA	NA	NA	NA	NA	NA	NA	NA	NA	NA	NA	NA	NA	NA	3	4.84408	3.95496	0.816452	8.3902	0.03053	0.25429	562	3	4.34674	6.0914	1.40137	7.52877	0.06128	0.4366	571	NA	NA	NA	NA	NA	NA	NA	NA	NA	NA
WASH7P	1	14363	29806	WAS protein family homolog 7 pseudogene	0.0018274165443668	0.0192151065420521	973	4	3.07029	1.89674	0.617774	6.14057	0.16155	0.667465	1018	3	1.94265	1.25641	0.646748	3.36477	0.4737	0.863806	2142	NA	NA	NA	NA	NA	NA	NA	NA	3	8.3721	5.77025	0.689224	14.5009	0.00156	0.0542667	117	4	3.95781	2.14641	0.542323	7.91562	0.05084	0.46039	485	2	3.99371
DHRS4	14	24422795	24438488	dehydrogenase/reductase (SDR family) member 4	0.00185037007127176	0.0194364848040876	974	NA	NA	NA	NA	NA	NA	NA	NA	2	5.90502	6.94368	1.17589	8.35096	0.02035	0.327107	243	NA	NA	NA	NA	NA	NA	NA	NA	4	1.10021	0.991152	0.900878	2.20041	0.89086	0.982234	3689	4	2.39354	1.97523	0.825236	4.78708	0.28708	0.764245	1646	3	3.32175
WWC2	4	184020446	184241930	WW and C2 domain containing 2	0.00186979014085709	0.0196059459781469	975	NA	NA	NA	NA	NA	NA	NA	NA	NA	NA	NA	NA	NA	NA	NA	NA	3	2.44393	0.414498	0.169603	4.23302	0.24666	0.659403	1751	3	2.17369	0.725467	0.333749	3.76493	0.30755	0.751353	1664	2	10.197	10.7966	1.0588	14.4208	0.00094	0.0400823	103	2	0.190069
MRPS2	9	138391830	138396519	mitochondrial ribosomal protein S2	0.00187033557566918	0.0196059459781469	976	NA	NA	NA	NA	NA	NA	NA	NA	NA	NA	NA	NA	NA	NA	NA	NA	2	9.55443	12.7326	1.33264	13.512	0.00404	0.0797943	237	2	14.6163	18.2785	1.25055	20.6706	0.00043	0.0205894	85	NA	NA	NA	NA	NA	NA	NA	NA	NA	NA
CWF19L1	10	101992055	102027437	CWF19-like 1, cell cycle control (S. pombe)	0.00188883555761366	0.0197796075639154	977	5	3.61567	2.7975	0.773714	8.08489	0.06484	0.464595	587	2	4.51028	2.70253	0.599193	6.3785	0.05721	0.501212	445	NA	NA	NA	NA	NA	NA	NA	NA	NA	NA	NA	NA	NA	NA	NA	NA	3	2.16949	1.74574	0.804678	3.75766	0.33013	0.785796	1845	3	4.00274
SLC11A1	2	219246752	219261617	solute carrier family 11 (proton-coupled divalent metal ion transporter), member 1	0.00189747159651621	0.019849725873167	978	NA	NA	NA	NA	NA	NA	NA	NA	NA	NA	NA	NA	NA	NA	NA	NA	7	5.51231	4.4749	0.811801	14.5842	0.10195	0.466955	1022	6	3.71429	2.01438	0.542333	9.09812	0.24116	0.693165	1416	5	1.37452	1.42097	1.0338	3.07351	0.81793	0.977229	3675	4	2.59245
LOC728175	NA	NA	NA	NA	0.00190283901549071	0.0198855423569821	979	NA	NA	NA	NA	NA	NA	NA	NA	NA	NA	NA	NA	NA	NA	NA	NA	4	7.72276	6.76502	0.875986	15.4455	0.00312	0.0685668	213	3	4.12936	1.41546	0.34278	7.15226	0.06408	0.447005	582	NA	NA	NA	NA	NA	NA	NA	NA	NA	NA
LOC728989	NA	NA	NA	NA	0.00191178303585793	0.0199586247345535	980	NA	NA	NA	NA	NA	NA	NA	NA	NA	NA	NA	NA	NA	NA	NA	NA	2	4.6697	2.74028	0.586822	6.60395	0.07747	0.407	890	NA	NA	NA	NA	NA	NA	NA	NA	2	1.93048	0.946275	0.490176	2.73011	0.39745	0.830815	2096	2	10.8328
TMEM63A	1	226033237	226070069	transmembrane protein 63A	0.00192090572158032	0.0200334214449422	981	8	4.3568	7.36672	1.69086	12.3229	0.01275	0.206256	260	10	1.81684	1.49457	0.822625	5.74534	0.68695	0.935509	2866	8	1.59209	1.07277	0.673814	4.50311	0.78104	0.944909	3869	6	1.83573	2.64787	1.44241	4.49659	0.65451	0.91727	2904	11	4.60608	5.61134	1.21825	15.2766	0.00528	0.137997	168	10	6.06113
PLD3	19	40854363	40886346	phospholipase D family, member 3	0.00192831228683854	0.0200901863611457	982	2	8.38964	2.78371	0.331804	11.8647	0.0075	0.158518	199	6	2.14282	1.51776	0.708303	5.24881	0.34588	0.808805	1663	NA	NA	NA	NA	NA	NA	NA	NA	3	8.67272	14.0552	1.62062	15.0216	0.00534	0.125356	173	6	1.88442	0.937194	0.497339	4.61586	0.4585	0.860389	2340	12	1.3807
KATNAL2	18	44497455	44627658	katanin p60 subunit A-like 2	0.00195000000000001	0.0202954730417091	983	NA	NA	NA	NA	NA	NA	NA	NA	NA	NA	NA	NA	NA	NA	NA	NA	NA	NA	NA	NA	NA	NA	NA	NA	NA	NA	NA	NA	NA	NA	NA	NA	NA	NA	NA	NA	NA	NA	NA	NA	NA	NA
TYW1	7	66460160	66704501	tRNA-yW synthesizing protein 1 homolog (S. cerevisiae)	0.00195548022904624	0.0203318274627765	984	2	7.63017	6.87233	0.900678	10.7907	0.01188	0.199869	250	NA	NA	NA	NA	NA	NA	NA	NA	4	2.91601	0.961087	0.32959	5.83201	0.15739	0.551492	1333	3	2.51585	1.23306	0.490117	4.35758	0.24285	0.696285	1419	3	1.66787	1.59954	0.959036	2.88883	0.62756	0.922232	2986	3	2.283
STK24	13	99102455	99230194	serine/threonine kinase 24	0.00195778613531605	0.0203351370055011	985	10	2.50389	3.61333	1.44309	7.91799	0.37998	0.85101	1878	7	5.11225	6.76692	1.32367	13.5257	0.00964	0.215052	175	9	6.61636	7.29251	1.10219	19.8491	0.00033	0.0127664	121	8	2.82069	3.24808	1.15152	7.97811	0.26258	0.714481	1495	8	2.27787	2.00621	0.880738	6.44279	0.57163	0.908088	2763	9	5.20223
ANKDD1A	15	65204101	65251042	ankyrin repeat and death domain containing 1A	0.00196272977735101	0.0203658096877061	986	NA	NA	NA	NA	NA	NA	NA	NA	NA	NA	NA	NA	NA	NA	NA	NA	2	7.98446	10.654	1.33434	11.2917	0.00608	0.104174	273	NA	NA	NA	NA	NA	NA	NA	NA	8	1.14898	1.05201	0.915597	3.24982	0.92967	0.997584	4093	9	1.26369
IFT140	16	1560428	1662111	intraflagellar transport 140 homolog (Chlamydomonas)	0.00196872243658197	0.020407294071601	987	5	1.26419	0.859874	0.680175	2.82683	0.80071	0.969027	3468	2	3.42909	1.05603	0.307961	4.84947	0.12232	0.632824	755	NA	NA	NA	NA	NA	NA	NA	NA	NA	NA	NA	NA	NA	NA	NA	NA	2	1.23658	1.03397	0.836153	1.74878	0.75769	0.962904	3453	5	3.41571
TPM1	15	63334831	63364114	tropomyosin 1 (alpha)	0.00197862361677781	0.0204891682421597	988	11	1.93877	1.52437	0.786257	6.43016	0.5172	0.910344	2388	10	2.47601	2.01334	0.813142	7.82982	0.20942	0.723889	1130	NA	NA	NA	NA	NA	NA	NA	NA	NA	NA	NA	NA	NA	NA	NA	NA	2	1.67638	0.356845	0.212866	2.37076	0.49204	0.876655	2465	5	4.55567
ASAH1	8	17913934	17942494	N-acylsphingosine amidohydrolase (acid ceramidase) 1	0.00201374707688584	0.0208299627976909	989	NA	NA	NA	NA	NA	NA	NA	NA	NA	NA	NA	NA	NA	NA	NA	NA	2	5.85023	3.46567	0.592399	8.27347	0.0266	0.238249	520	NA	NA	NA	NA	NA	NA	NA	NA	NA	NA	NA	NA	NA	NA	NA	NA	2	1.24955
C17orf80	17	71228372	71245091	chromosome 17 open reading frame 80	0.00201560582247229	0.0208299627976909	990	7	1.23374	0.783978	0.63545	3.26416	0.91965	0.997434	3878	7	4.46466	2.94114	0.658762	11.8124	0.00913	0.209775	170	NA	NA	NA	NA	NA	NA	NA	NA	NA	NA	NA	NA	NA	NA	NA	NA	10	3.42465	3.01674	0.880889	10.8297	0.04666	0.451405	450	7	4.77591
P2RY13	3	151044100	151047336	purinergic receptor P2Y, G-protein coupled, 13	0.00202145519062635	0.0208644399453074	991	3	2.5103	0.232739	0.0927137	4.34797	0.39544	0.861326	1931	2	4.93982	6.31312	1.27801	6.98596	0.03731	0.435589	332	2	5.61335	6.70997	1.19536	7.93848	0.03532	0.277404	596	2	10.3804	13.7511	1.32472	14.6801	0.00164	0.0551636	121	NA	NA	NA	NA	NA	NA	NA	NA	2	4.15041
STAG3L4	7	66767608	66786513	stromal antigen 3-like 4 (pseudogene)	0.00202413578732907	0.0208644399453074	992	2	2.95089	1.20381	0.407947	4.17319	0.18203	0.688203	1110	NA	NA	NA	NA	NA	NA	NA	NA	11	4.88993	4.34765	0.889103	16.2181	0.00221	0.0538436	191	7	5.03966	3.50554	0.69559	13.3337	0.00724	0.152573	192	5	2.25211	0.763229	0.338895	5.03588	0.33267	0.787223	1856	7	2.30156
PPM1A	14	60712470	60765805	protein phosphatase, Mg2+/Mn2+ dependent, 1A	0.00202606532601746	0.0208644399453074	993	NA	NA	NA	NA	NA	NA	NA	NA	NA	NA	NA	NA	NA	NA	NA	NA	NA	NA	NA	NA	NA	NA	NA	NA	NA	NA	NA	NA	NA	NA	NA	NA	4	1.40915	0.417637	0.296375	2.8183	0.78334	0.968138	3548	6	3.69728
KIAA0182	NA	NA	NA	NA	0.00202709933590417	0.0208644399453074	994	5	3.57158	2.75459	0.771252	7.9863	0.07061	0.485271	612	6	3.0867	2.24094	0.725997	7.56084	0.10283	0.597085	672	NA	NA	NA	NA	NA	NA	NA	NA	NA	NA	NA	NA	NA	NA	NA	NA	9	2.45376	1.36228	0.555179	7.36128	0.38422	0.821422	2054	11	1.29189
HNRNPL	19	39327028	39342987	heterogeneous nuclear ribonucleoprotein L	0.00203557251244235	0.0209305953515555	995	5	4.28236	7.1257	1.66397	9.57564	0.03106	0.325991	400	4	2.16592	1.66162	0.767168	4.33184	0.32316	0.79413	1587	10	3.80921	2.69149	0.706574	12.0458	0.01652	0.189764	407	7	2.28161	0.835577	0.366222	6.03658	0.27994	0.729085	1562	5	2.28321	1.84126	0.806433	5.10542	0.28714	0.764245	1647	5	4.2698
GTPBP5	NA	NA	NA	NA	0.0020389898242742	0.0209446836266559	996	8	4.10451	5.51284	1.34312	11.6093	0.01734	0.239908	304	6	1.5304	1.91759	1.253	3.7487	0.74539	0.948509	3069	13	2.91385	1.67819	0.575936	10.506	0.12809	0.506838	1183	9	2.78448	1.04443	0.37509	8.35345	0.1675	0.622012	1096	2	2.19068	0.00350276	0.00159894	3.09808	0.42145	0.842449	2196	NA	NA
AKT3	1	243651535	244014381	v-akt murine thymoma viral oncogene homolog 3	0.00205192954247058	0.0210564605306083	997	NA	NA	NA	NA	NA	NA	NA	NA	NA	NA	NA	NA	NA	NA	NA	NA	NA	NA	NA	NA	NA	NA	NA	NA	NA	NA	NA	NA	NA	NA	NA	NA	7	3.75304	3.9417	1.05027	9.9296	0.04012	0.426621	413	12	2.66862
WDR11	10	122610687	122669036	WD repeat domain 11	0.0020598445420339	0.0211165025145779	998	2	1.73357	0.963388	0.555723	2.45164	0.71576	0.954498	3154	2	3.94927	0.132828	0.0336334	5.58511	0.24656	0.756374	1273	NA	NA	NA	NA	NA	NA	NA	NA	NA	NA	NA	NA	NA	NA	NA	NA	7	3.63804	2.88814	0.793872	9.62536	0.07962	0.533066	656	6	3.7269
ZNF25	10	38238500	38265561	zinc finger protein 25	0.0020879740768649	0.0213834462266314	999	2	1.29799	0.388573	0.299365	1.83563	0.69732	0.948635	3090	4	3.37649	2.92305	0.865708	6.75298	0.09353	0.581919	627	NA	NA	NA	NA	NA	NA	NA	NA	2	0.835184	0.466313	0.558335	1.18113	0.87652	0.978706	3642	NA	NA	NA	NA	NA	NA	NA	NA	2	7.28558
PASK	2	242045514	242089679	PAS domain containing serine/threonine kinase	0.00210267696425759	0.0215124880213194	1000	6	2.78804	2.59	0.92897	6.82927	0.18746	0.688618	1144	13	2.73435	3.95119	1.44502	9.85885	0.12227	0.632824	754	16	2.07266	2.18396	1.0537	8.29062	0.52898	0.843521	2935	15	2.13938	1.36389	0.637519	8.28578	0.45293	0.836691	2200	17	3.61216	1.04674	0.289782	14.8933	0.0038	0.106985	156	22	4.09123
KIAA1211	4	57036361	57194791	KIAA1211	0.00214520308469812	0.0219256471124341	1001	4	0.90076	1.08308	1.20241	1.80152	0.91115	0.996707	3843	NA	NA	NA	NA	NA	NA	NA	NA	9	4.54157	8.69172	1.91381	13.6247	0.01131	0.149554	353	NA	NA	NA	NA	NA	NA	NA	NA	NA	NA	NA	NA	NA	NA	NA	NA	NA	NA
STX16-NPEPL1	20	57226490	57290466	STX16-NPEPL1 readthrough (NMD candidate)	0.00215618668992112	0.0220159141961906	1002	6	1.69764	1.03847	0.611715	4.15836	0.6063	0.929675	2743	10	1.58848	0.985486	0.620395	5.02322	0.7001	0.938188	2912	11	5.56825	7.14006	1.28228	18.4678	0.00056	0.0201643	130	5	4.14157	5.25844	1.26967	9.26084	0.03501	0.343351	415	12	1.86241	1.40709	0.755518	6.45158	0.53871	0.899201	2631	6	2.14324
RBM19	12	114254543	114404176	RNA binding motif protein 19	0.00216454821388812	0.0220792550112556	1003	10	1.51572	1.25769	0.829762	4.79312	0.83302	0.975956	3590	10	3.45371	2.45913	0.712024	10.9216	0.02823	0.387311	284	8	5.48214	3.77375	0.688371	15.5058	0.00024	0.00985474	114	8	3.17147	2.2251	0.7016	8.97027	0.05499	0.419957	531	6	1.97369	2.04993	1.03863	4.83454	0.5643	0.908088	2727	7	2.31466
MMP25	16	3096682	3110727	matrix metallopeptidase 25	0.00216790395095112	0.022091459484244	1004	12	2.82924	1.9792	0.699549	9.80079	0.08474	0.533047	664	10	2.35851	2.60677	1.10526	7.45828	0.29407	0.773824	1483	18	2.26404	1.34321	0.593282	9.6055	0.42408	0.779615	2544	20	2.19881	1.77762	0.808447	9.83339	0.81814	0.962657	3459	10	1.47642	1.10035	0.745278	4.66886	0.83415	0.981621	3729	9	1.04241
CTNNBIP1	1	9908334	9970394	catenin, beta interacting protein 1	0.00218841051370811	0.0222782367818384	1005	3	2.13279	1.48194	0.694837	3.6941	0.33375	0.821899	1706	2	7.28394	4.61402	0.633452	10.3011	0.00536	0.153942	136	NA	NA	NA	NA	NA	NA	NA	NA	NA	NA	NA	NA	NA	NA	NA	NA	3	4.79165	1.20399	0.251269	8.29938	0.03583	0.405103	388	3	3.59648
ZNF502	3	44754135	44765323	zinc finger protein 502	0.00219062342904186	0.0222785967221941	1006	2	1.42279	1.1831	0.831535	2.01213	0.59858	0.925413	2717	NA	NA	NA	NA	NA	NA	NA	NA	2	8.58478	9.94381	1.15831	12.1407	0.00396	0.0791406	233	2	7.12419	5.21951	0.732647	10.0751	0.0144	0.212348	276	NA	NA	NA	NA	NA	NA	NA	NA	NA	NA
RBAK	7	5085452	5109119	RB-associated KRAB zinc finger	0.00220639143786061	0.0224058915952191	1007	12	1.64148	0.993808	0.605434	5.68626	0.78556	0.968391	3410	12	4.61632	4.97859	1.07848	15.9914	0.00039	0.0249728	61	7	3.85591	3.58016	0.928486	10.2018	0.02379	0.227732	489	7	2.00312	1.52873	0.763172	5.29976	0.49616	0.855303	2361	NA	NA	NA	NA	NA	NA	NA	NA	NA	NA
RRP7A	22	42905974	42915808	ribosomal RNA processing 7 homolog A (S. cerevisiae)	0.00220752015716752	0.0224058915952191	1008	NA	NA	NA	NA	NA	NA	NA	NA	NA	NA	NA	NA	NA	NA	NA	NA	NA	NA	NA	NA	NA	NA	NA	NA	NA	NA	NA	NA	NA	NA	NA	NA	2	4.07478	1.26824	0.311242	5.76261	0.29123	0.764245	1673	3	1.89977
MRI1	19	13875346	13885096	methylthioribose-1-phosphate isomerase 1	0.00224257262460881	0.0227391085454635	1009	3	3.97831	0.691042	0.173702	6.89064	0.05637	0.438248	541	2	2.36637	0.153782	0.0649866	3.34655	0.26985	0.758673	1381	5	2.14618	1.50751	0.702417	4.799	0.41479	0.773501	2509	4	3.38034	2.07917	0.615077	6.76069	0.11032	0.549724	816	3	1.52576	2.1662	1.41975	2.64269	0.68866	0.939899	3218	5	5.53473
KRAS	12	25357723	25403870	Kirsten rat sarcoma viral oncogene homolog	0.00224776616358424	0.0227692035837925	1010	5	3.95512	3.30179	0.834815	8.84392	0.26101	0.755229	1453	7	7.45197	9.98375	1.33975	19.7161	4e-05	0.004464	34	NA	NA	NA	NA	NA	NA	NA	NA	NA	NA	NA	NA	NA	NA	NA	NA	5	3.95735	4.89174	1.23612	8.8489	0.29811	0.767917	1705	7	4.75182
ANXA6	5	150480273	150537443	annexin A6	0.00225280777435732	0.022797701621612	1011	3	2.52761	2.4189	0.956992	4.37795	0.24677	0.740838	1401	NA	NA	NA	NA	NA	NA	NA	NA	3	1.88955	1.35737	0.718354	3.2728	0.73926	0.931021	3714	2	2.95254	1.23852	0.419476	4.17553	0.48916	0.853117	2332	6	2.42801	1.91362	0.788144	5.94737	0.25193	0.747114	1481	10	5.97102
FAM178A	10	102672326	102724893	family with sequence similarity 178, member A	0.00226659146124897	0.0229145229644646	1012	2	14.9974	0.707293	0.0471611	21.2095	7e-05	0.00535309	52	3	3.6846	3.36892	0.914324	6.38192	0.0746	0.538609	541	5	1.52505	0.417081	0.273486	3.41013	0.6276	0.885412	3318	4	4.14066	4.97652	1.20187	8.28131	0.0469	0.394782	483	6	1.9966	1.43038	0.71641	4.89065	0.45635	0.858886	2333	7	2.65687
ZNF793	19	37997841	38039664	zinc finger protein 793	0.00228579516683003	0.0230858542466318	1013	2	0.46371	0.655786	1.41421	0.655786	0.9622	1	4033	NA	NA	NA	NA	NA	NA	NA	NA	3	4.19227	3.19239	0.761493	7.26123	0.06289	0.368176	798	NA	NA	NA	NA	NA	NA	NA	NA	NA	NA	NA	NA	NA	NA	NA	NA	NA	NA
UBA52	19	18682540	18688360	ubiquitin A-52 residue ribosomal protein fusion product 1	0.00229190296566839	0.023124713256167	1014	NA	NA	NA	NA	NA	NA	NA	NA	NA	NA	NA	NA	NA	NA	NA	NA	3	2.48393	1.52055	0.612154	4.30229	0.24601	0.658418	1749	3	3.17501	2.97255	0.936235	5.49927	0.11899	0.564336	856	3	0.839157	1.45346	1.73205	1.45346	0.89556	0.99218	3963	4	4.66894
FLJ10661	NA	NA	NA	NA	0.00230053910010408	0.0231889808208521	1015	NA	NA	NA	NA	NA	NA	NA	NA	NA	NA	NA	NA	NA	NA	NA	NA	16	3.59388	2.94669	0.81992	14.3755	0.0064	0.105982	280	18	2.94425	2.09581	0.711834	12.4914	0.03863	0.358959	438	NA	NA	NA	NA	NA	NA	NA	NA	NA	NA
ZFP3	17	4981543	4999669	ZFP3 zinc finger protein	0.00230390600453889	0.0232000613508242	1016	2	5.85026	7.29552	1.24704	8.27352	0.02836	0.314951	378	4	4.01971	4.82402	1.20009	8.03942	0.05931	0.505227	458	3	2.18114	1.7033	0.780922	3.77785	0.32813	0.716582	2143	3	1.9976	1.73185	0.866965	3.45994	0.38956	0.811933	1948	6	2.42688	1.72885	0.712378	5.94461	0.23897	0.72684	1444	5	3.40647
MSH4	1	76262567	76378923	mutS homolog 4	0.00231000000000003	0.0232385545722717	1017	NA	NA	NA	NA	NA	NA	NA	NA	NA	NA	NA	NA	NA	NA	NA	NA	NA	NA	NA	NA	NA	NA	NA	NA	NA	NA	NA	NA	NA	NA	NA	NA	NA	NA	NA	NA	NA	NA	NA	NA	NA	NA
LOC100527964	NA	NA	NA	NA	0.00231868957363113	0.0232815195661868	1018	3	1.91942	1.92033	1.00048	3.32453	0.41271	0.870064	1991	2	2.85598	1.84206	0.644985	4.03897	0.1712	0.674938	990	3	0.966486	0.757831	0.78411	1.674	0.8758	0.975473	4201	4	1.10332	0.76369	0.692172	2.20665	0.84616	0.970368	3548	6	1.15446	0.637462	0.552176	2.82783	0.89064	0.99206	3943	6	5.70022
KCNC3	19	50815194	50836772	potassium voltage-gated channel, Shaw-related subfamily, member 3	0.0023188220543392	0.0232815195661868	1019	4	1.13569	0.621952	0.547644	2.27138	0.82172	0.970994	3557	2	6.29244	5.10542	0.811357	8.89886	0.02717	0.38038	279	NA	NA	NA	NA	NA	NA	NA	NA	NA	NA	NA	NA	NA	NA	NA	NA	NA	NA	NA	NA	NA	NA	NA	NA	NA	NA
B3GNTL1	17	80900031	81009686	UDP-GlcNAc:betaGal beta-1,3-N-acetylglucosaminyltransferase-like 1	0.00232955373911425	0.0233663375538019	1020	4	1.84046	2.1675	1.17769	3.68092	0.50453	0.908086	2336	2	1.1429	0.850731	0.74436	1.61631	0.71021	0.940862	2945	4	3.86019	3.49373	0.905067	7.72039	0.0457	0.323633	661	5	2.50963	1.6461	0.655914	5.6117	0.24428	0.69672	1427	NA	NA	NA	NA	NA	NA	NA	NA	NA	NA
PTPRM	18	7566780	8406859	protein tyrosine phosphatase, receptor type, M	0.00234538025499376	0.0234976302043881	1021	3	2.6571	1.67657	0.630977	4.60223	0.20017	0.694821	1210	3	4.16684	6.3954	1.53483	7.21718	0.05885	0.505227	454	3	0.464137	0.534043	1.15061	0.803909	0.97629	0.999984	4568	4	1.7132	0.825424	0.481804	3.42639	0.52692	0.869476	2463	NA	NA	NA	NA	NA	NA	NA	NA	NA	NA
NPEPPS	17	45600308	45700642	aminopeptidase puromycin sensitive	0.00234723664049308	0.0234976302043881	1022	NA	NA	NA	NA	NA	NA	NA	NA	NA	NA	NA	NA	NA	NA	NA	NA	4	5.59612	5.13135	0.916948	11.1922	0.01431	0.176277	380	4	2.19264	2.03221	0.926833	4.38528	0.35859	0.797956	1829	2	2.49137	3.52333	1.41421	3.52333	0.29003	0.764245	1663	2	3.26083
ZNF143	11	9481866	9550071	zinc finger protein 143	0.00235048595859055	0.0235071572261388	1023	NA	NA	NA	NA	NA	NA	NA	NA	NA	NA	NA	NA	NA	NA	NA	NA	NA	NA	NA	NA	NA	NA	NA	NA	NA	NA	NA	NA	NA	NA	NA	NA	NA	NA	NA	NA	NA	NA	NA	NA	NA	NA
NMNAT3	3	139279022	139396859	nicotinamide nucleotide adenylyltransferase 3	0.00236544184704124	0.0236336284541786	1024	NA	NA	NA	NA	NA	NA	NA	NA	NA	NA	NA	NA	NA	NA	NA	NA	NA	NA	NA	NA	NA	NA	NA	NA	NA	NA	NA	NA	NA	NA	NA	NA	NA	NA	NA	NA	NA	NA	NA	NA	NA	NA
MKNK1	1	47023090	47082515	MAP kinase interacting serine/threonine kinase 1	0.00240253689233816	0.0239808340931821	1025	7	3.7605	3.01072	0.800617	9.94935	0.03931	0.371546	445	15	3.83136	4.36181	1.13845	14.8388	0.00761	0.191772	155	7	1.9522	2.10036	1.07589	5.16503	0.43838	0.78604	2607	4	0.990477	0.449932	0.454258	1.98095	0.90578	0.984271	3744	NA	NA	NA	NA	NA	NA	NA	NA	NA	NA
ATG7	3	11313995	11599139	autophagy related 7	0.00240849992589964	0.0240169227503696	1026	9	3.24764	1.9958	0.614539	9.74293	0.09061	0.542113	703	NA	NA	NA	NA	NA	NA	NA	NA	29	3.13832	3.8224	1.21798	16.9004	0.0305	0.25429	561	3	3.27047	0.789185	0.241306	5.66463	0.18538	0.646604	1164	6	2.01034	1.36018	0.676591	4.9243	0.48817	0.875704	2446	2	2.9707
ASRGL1	11	62104920	62160882	asparaginase like 1	0.00241139839185822	0.0240224118277522	1027	2	3.76615	0.470532	0.124937	5.32614	0.13239	0.63052	882	7	3.85361	3.56328	0.924662	10.1957	0.02706	0.380203	278	3	2.48633	0.392871	0.158013	4.30644	0.23936	0.651614	1718	8	2.87028	1.49594	0.521184	8.11837	0.12945	0.579371	909	NA	NA	NA	NA	NA	NA	NA	NA	9	1.56768
MSI2	17	55333212	55762046	musashi RNA-binding protein 2	0.00242990886954397	0.0241699850324	1028	3	2.6475	0.872683	0.329625	4.58561	0.1991	0.694821	1204	5	2.94935	0.805912	0.273251	6.59495	0.12724	0.642597	773	7	4.25798	5.90517	1.38685	11.2655	0.01884	0.201955	436	5	3.66204	6.01329	1.64206	8.18856	0.04531	0.389054	474	5	3.79238	2.60033	0.685674	8.48001	0.05396	0.475771	497	3	5.50596
DYNLT1,TMEM181	NA	NA	NA	NA	0.00243093681930795	0.0241699850324	1029	NA	NA	NA	NA	NA	NA	NA	NA	NA	NA	NA	NA	NA	NA	NA	NA	NA	NA	NA	NA	NA	NA	NA	NA	NA	NA	NA	NA	NA	NA	NA	NA	NA	NA	NA	NA	NA	NA	NA	NA	NA	NA
FCGR2C	1	161551129	161575452	Fc fragment of IgG, low affinity IIc, receptor for (CD32) (gene/pseudogene)	0.00243961438389628	0.0242327133608183	1030	NA	NA	NA	NA	NA	NA	NA	NA	NA	NA	NA	NA	NA	NA	NA	NA	4	4.8099	3.48316	0.724163	9.61981	0.02204	0.219441	470	3	2.40868	3.12912	1.2991	4.17196	0.3195	0.76223	1706	7	2.33442	2.44678	1.04813	6.17629	0.27239	0.75835	1565	13	3.64102
SLC7A8	14	23594504	23652883	solute carrier family 7 (amino acid transporter light chain, L system), member 8	0.00244685596373939	0.0242810701891539	1031	NA	NA	NA	NA	NA	NA	NA	NA	NA	NA	NA	NA	NA	NA	NA	NA	NA	NA	NA	NA	NA	NA	NA	NA	4	1.94864	1.39885	0.717863	3.89727	0.58872	0.890524	2686	NA	NA	NA	NA	NA	NA	NA	NA	NA	NA
TPM2	9	35681989	35691017	tropomyosin 2 (beta)	0.00245948829016807	0.0243827758689045	1032	NA	NA	NA	NA	NA	NA	NA	NA	NA	NA	NA	NA	NA	NA	NA	NA	NA	NA	NA	NA	NA	NA	NA	NA	NA	NA	NA	NA	NA	NA	NA	NA	NA	NA	NA	NA	NA	NA	NA	NA	NA	NA
VHL	3	10182692	10193904	von Hippel-Lindau tumor suppressor, E3 ubiquitin protein ligase	0.00246954466116278	0.0244587719538784	1033	6	1.53112	0.778539	0.508477	3.75046	0.82462	0.971799	3569	4	1.40422	1.31549	0.936808	2.80845	0.79302	0.96089	3218	5	5.47177	3.3701	0.615907	12.2353	0.00803	0.123646	304	4	4.77975	3.62243	0.75787	9.5595	0.02592	0.282724	373	NA	NA	NA	NA	NA	NA	NA	NA	NA	NA
CES1	16	55836763	55867249	carboxylesterase 1	0.00247547498667611	0.0244937955403126	1034	NA	NA	NA	NA	NA	NA	NA	NA	NA	NA	NA	NA	NA	NA	NA	NA	NA	NA	NA	NA	NA	NA	NA	NA	NA	NA	NA	NA	NA	NA	NA	NA	NA	NA	NA	NA	NA	NA	NA	NA	NA	NA
FYCO1	3	45959396	46037316	FYVE and coiled-coil domain containing 1	0.00248585896404252	0.0245727759044628	1035	9	2.72837	2.22153	0.814234	8.1851	0.22985	0.724699	1334	14	2.39917	1.90725	0.794964	8.97687	0.26266	0.758673	1338	15	4.71823	12.6125	2.67313	18.2736	0.00088	0.0276462	149	15	5.02255	8.04167	1.60111	19.4523	0.00025	0.0132143	77	9	2.70736	2.89216	1.06826	8.12208	0.18688	0.693018	1184	12	2.80278
GALM	2	38893052	38968379	galactose mutarotase (aldose 1-epimerase)	0.00248958869351612	0.0245858898874164	1036	2	2.26235	0.748981	0.331063	3.19945	0.38339	0.852382	1891	4	2.34693	1.44875	0.617296	4.69386	0.30844	0.780746	1539	NA	NA	NA	NA	NA	NA	NA	NA	NA	NA	NA	NA	NA	NA	NA	NA	NA	NA	NA	NA	NA	NA	NA	NA	NA	NA
LPCAT1	5	1456595	1524092	lysophosphatidylcholine acyltransferase 1	0.00250711830812056	0.0247351276859995	1037	NA	NA	NA	NA	NA	NA	NA	NA	NA	NA	NA	NA	NA	NA	NA	NA	3	3.67973	2.84248	0.77247	6.37348	0.08277	0.419323	921	NA	NA	NA	NA	NA	NA	NA	NA	NA	NA	NA	NA	NA	NA	NA	NA	NA	NA
CA13	8	86132816	86196302	carbonic anhydrase XIII	0.00252322606154387	0.0248700634254868	1038	NA	NA	NA	NA	NA	NA	NA	NA	NA	NA	NA	NA	NA	NA	NA	NA	NA	NA	NA	NA	NA	NA	NA	NA	NA	NA	NA	NA	NA	NA	NA	NA	NA	NA	NA	NA	NA	NA	NA	NA	3	10.5467
RPS11	19	49999622	50002946	ribosomal protein S11	0.00252995920359711	0.0248888750000003	1039	NA	NA	NA	NA	NA	NA	NA	NA	2	2.45844	0.0884923	0.0359952	3.47676	0.26867	0.758673	1373	NA	NA	NA	NA	NA	NA	NA	NA	NA	NA	NA	NA	NA	NA	NA	NA	4	7.97805	5.00344	0.62715	15.9561	0.00216	0.0735405	129	4	2.31263
UBE2N	12	93799449	93836038	ubiquitin-conjugating enzyme E2N	0.00253000000000003	0.0248888750000003	1040	NA	NA	NA	NA	NA	NA	NA	NA	NA	NA	NA	NA	NA	NA	NA	NA	NA	NA	NA	NA	NA	NA	NA	NA	NA	NA	NA	NA	NA	NA	NA	NA	NA	NA	NA	NA	NA	NA	NA	NA	NA	NA
FCRL6	1	159770301	159786041	Fc receptor-like 6	0.00253983511362899	0.0249392898272551	1041	2	1.40632	0.59997	0.426623	1.98884	0.56931	0.919107	2604	2	2.96598	0.790621	0.266563	4.19453	0.15819	0.660987	933	NA	NA	NA	NA	NA	NA	NA	NA	2	2.59813	0.119129	0.0458519	3.67431	0.23323	0.684105	1385	14	4.92679	4.86302	0.987058	18.4343	0.00085	0.0369624	101	18	1.85543
MAD2L1	4	120976763	120988229	MAD2 mitotic arrest deficient-like 1 (yeast)	0.00253999999999999	0.0249392898272551	1042	NA	NA	NA	NA	NA	NA	NA	NA	NA	NA	NA	NA	NA	NA	NA	NA	NA	NA	NA	NA	NA	NA	NA	NA	NA	NA	NA	NA	NA	NA	NA	NA	NA	NA	NA	NA	NA	NA	NA	NA	2	11.7805
UBE2F-SCLY	2	238875656	239008053	UBE2F-SCLY readthrough (NMD candidate)	0.0025581979467002	0.025093886090786	1043	7	1.5981	1.13902	0.712737	4.22816	0.65563	0.943069	2924	9	4.19278	3.11806	0.743674	12.5784	0.0141	0.263515	209	19	2.50839	2.47452	0.986497	10.9338	0.17102	0.568165	1409	12	3.63188	4.62891	1.27452	12.5812	0.01803	0.235955	311	NA	NA	NA	NA	NA	NA	NA	NA	NA	NA
SLC25A37	8	23386318	23432976	solute carrier family 25 (mitochondrial iron transporter), member 37	0.0025620369533923	0.0251074713315676	1044	3	9.74282	6.08975	0.62505	16.8751	0.01805	0.246488	308	NA	NA	NA	NA	NA	NA	NA	NA	27	4.08497	4.65042	1.13842	21.2261	0.00033	0.0127664	120	NA	NA	NA	NA	NA	NA	NA	NA	NA	NA	NA	NA	NA	NA	NA	NA	NA	NA
PLD1	3	171318195	171528740	phospholipase D1, phosphatidylcholine-specific	0.00257311270114902	0.0251918813832111	1045	9	4.87629	3.27434	0.671481	14.6289	0.00764	0.15987	201	2	11.2352	12.7874	1.13815	15.889	0.0035	0.118849	114	11	2.62418	1.56574	0.596659	8.70342	0.17181	0.568369	1415	NA	NA	NA	NA	NA	NA	NA	NA	NA	NA	NA	NA	NA	NA	NA	NA	NA	NA
IL8	4	74606223	74609433	interleukin 8	0.00265057307394523	0.0259254427529002	1046	4	3.38448	1.33812	0.39537	6.76896	0.17336	0.681569	1069	NA	NA	NA	NA	NA	NA	NA	NA	NA	NA	NA	NA	NA	NA	NA	NA	NA	NA	NA	NA	NA	NA	NA	NA	NA	NA	NA	NA	NA	NA	NA	NA	NA	NA
NEFH	22	29876219	29887379	neurofilament, heavy polypeptide	0.00265585629737686	0.0259523073337752	1047	3	2.1815	1.63898	0.751308	3.77847	0.32382	0.811983	1676	NA	NA	NA	NA	NA	NA	NA	NA	NA	NA	NA	NA	NA	NA	NA	NA	NA	NA	NA	NA	NA	NA	NA	NA	NA	NA	NA	NA	NA	NA	NA	NA	NA	NA
SESTD1	2	179966419	180129517	SEC14 and spectrin domains 1	0.00267042283736862	0.0260697481384718	1048	NA	NA	NA	NA	NA	NA	NA	NA	2	1.19974	0.214839	0.179072	1.69668	0.6821	0.932233	2857	5	1.27629	0.961905	0.753674	2.85387	0.82599	0.959181	4031	6	1.32171	0.594968	0.450149	3.23752	0.7722	0.949401	3310	NA	NA	NA	NA	NA	NA	NA	NA	NA	NA
MAP2K2	19	4090319	4124126	mitogen-activated protein kinase kinase 2	0.00272760584357101	0.0266026076125596	1049	4	1.90638	2.70351	1.41814	3.81276	0.46177	0.888474	2186	5	2.37838	1.97912	0.832132	5.31821	0.26614	0.758673	1358	3	1.41906	0.456465	0.321669	2.45788	0.61455	0.878653	3274	2	0.790006	0.479459	0.606905	1.11724	0.89294	0.982234	3700	5	4.52081	3.446	0.762253	10.1088	0.04008	0.426621	412	9	4.95238
E2F4	16	67226072	67232821	E2F transcription factor 4, p107/p130-binding	0.00274543501622249	0.0267509958580688	1050	NA	NA	NA	NA	NA	NA	NA	NA	NA	NA	NA	NA	NA	NA	NA	NA	NA	NA	NA	NA	NA	NA	NA	NA	NA	NA	NA	NA	NA	NA	NA	NA	NA	NA	NA	NA	NA	NA	NA	NA	NA	NA
SLC22A18	11	2920951	2946476	solute carrier family 22, member 18	0.00274838690909784	0.0267542782749572	1051	14	1.97363	1.73632	0.87976	7.38464	0.49387	0.901419	2302	5	2.11783	0.568564	0.268466	4.73561	0.36225	0.81273	1737	NA	NA	NA	NA	NA	NA	NA	NA	NA	NA	NA	NA	NA	NA	NA	NA	3	2.09362	1.06527	0.508818	3.62626	0.34189	0.791741	1896	13	5.14703
SLAMF8	1	159796540	159807039	SLAM family member 8	0.0027568078342769	0.0268107423502728	1052	NA	NA	NA	NA	NA	NA	NA	NA	NA	NA	NA	NA	NA	NA	NA	NA	NA	NA	NA	NA	NA	NA	NA	NA	NA	NA	NA	NA	NA	NA	NA	NA	NA	NA	NA	NA	NA	NA	NA	NA	2	3.77514
WRNIP1	6	2765648	2787186	Werner helicase interacting protein 1	0.00276229803178429	0.0268386240865955	1053	13	2.61628	1.75025	0.668985	9.43312	0.16424	0.672185	1025	12	3.81392	3.14191	0.8238	13.2118	0.01579	0.280344	220	7	2.82435	2.10438	0.745085	7.47253	0.17613	0.577116	1428	6	2.62558	2.01258	0.766526	6.43134	0.22353	0.68404	1329	NA	NA	NA	NA	NA	NA	NA	NA	NA	NA
TCEB2	16	2821415	2827298	transcription elongation factor B (SIII), polypeptide 2 (18kDa, elongin B)	0.00277609225515807	0.0269256866462925	1054	NA	NA	NA	NA	NA	NA	NA	NA	NA	NA	NA	NA	NA	NA	NA	NA	NA	NA	NA	NA	NA	NA	NA	NA	NA	NA	NA	NA	NA	NA	NA	NA	NA	NA	NA	NA	NA	NA	NA	NA	NA	NA
SAMSN1	21	15857549	15955723	SAM domain, SH3 domain and nuclear localization signals 1	0.00277652227659453	0.0269256866462925	1055	NA	NA	NA	NA	NA	NA	NA	NA	NA	NA	NA	NA	NA	NA	NA	NA	31	3.35546	4.17074	1.24297	18.6824	0.03863	0.293075	617	19	4.01253	6.37763	1.58943	17.4902	0.00236	0.0722195	133	10	3.56175	3.20501	0.899842	11.2632	0.02302	0.31694	318	9	3.51525
UBE4B	1	10092890	10241297	ubiquitination factor E4B	0.00280735228668505	0.0271988837548056	1056	3	1.96806	2.06386	1.04868	3.40878	0.59838	0.925413	2716	3	1.58679	1.38017	0.869786	2.74841	0.71625	0.942056	2969	5	4.06735	5.3177	1.30741	9.09488	0.04628	0.324306	668	4	3.22354	4.45999	1.38357	6.44709	0.1832	0.645003	1156	2	6.79461	6.84349	1.00719	9.60903	0.01218	0.215704	248	NA	NA
C12orf35	NA	NA	NA	NA	0.00281041834289941	0.0272028288232771	1057	21	3.07009	2.93024	0.95445	14.0689	0.01873	0.250237	313	20	3.9401	2.88898	0.733227	17.6206	0.00093	0.0458955	79	22	2.42355	1.83492	0.757121	11.3675	0.87983	0.975473	4217	23	1.7964	1.3431	0.747659	8.61525	0.97893	0.999874	3981	30	3.19277	3.34329	1.04714	17.4875	0.02782	0.354026	345	28	3.68924
CCT6P3	7	64498732	64535091	chaperonin containing TCP1, subunit 6 (zeta) pseudogene 3	0.00282234850096508	0.0272924834719978	1058	2	1.86647	2.63959	1.41421	2.63959	0.42623	0.87386	2048	2	3.02125	2.91777	0.965747	4.2727	0.16099	0.66332	948	4	2.93586	1.02938	0.350624	5.87172	0.15574	0.549788	1326	2	3.23899	3.60263	1.11227	4.58063	0.15385	0.613444	1020	4	4.79646	1.73732	0.362209	9.59291	0.02065	0.301312	301	6	2.87435
RAP1A	1	112084840	112259313	RAP1A, member of RAS oncogene family	0.00284907853498972	0.0275249504168837	1059	NA	NA	NA	NA	NA	NA	NA	NA	NA	NA	NA	NA	NA	NA	NA	NA	11	3.51235	2.77925	0.791278	11.6492	0.09004	0.436764	965	8	5.30697	4.18284	0.788178	15.0104	0.00142	0.0516018	112	9	2.77455	3.25354	1.17264	8.32365	0.11114	0.589631	827	9	1.96927
FURIN	15	91411822	91426688	furin (paired basic amino acid cleaving enzyme)	0.00285712904643154	0.0275766861075859	1060	6	2.51634	2.47331	0.982898	6.16376	0.20265	0.695225	1226	2	2.39289	2.17523	0.909039	3.38406	0.60519	0.903276	2617	8	4.80797	5.13328	1.06766	13.599	0.02424	0.230157	493	4	2.36251	0.828463	0.35067	4.72503	0.58008	0.8879	2659	4	2.77744	3.29161	1.18513	5.55488	0.33674	0.790044	1872	2	1.2023
HLA-DRA	6	32407619	32412823	major histocompatibility complex, class II, DR alpha	0.00287529712830337	0.0276918058484106	1061	8	1.59256	1.95622	1.22835	4.50445	0.92261	0.997835	3888	3	2.9893	3.85731	1.29037	5.17762	0.65872	0.928887	2769	16	3.98745	3.24993	0.81504	15.9498	0.00612	0.104174	275	8	1.5486	1.05863	0.683604	4.38009	0.69693	0.930986	3046	9	4.3085	6.54738	1.51964	12.9255	0.17576	0.683466	1127	11	7.69387
POLR2I	19	36604612	36606248	polymerase (RNA) II (DNA directed) polypeptide I, 14.5kDa	0.00287623381250013	0.0276918058484106	1062	NA	NA	NA	NA	NA	NA	NA	NA	NA	NA	NA	NA	NA	NA	NA	NA	NA	NA	NA	NA	NA	NA	NA	NA	2	6.51985	7.11593	1.09143	9.22045	0.02273	0.264666	348	NA	NA	NA	NA	NA	NA	NA	NA	2	5.59913
NPL	1	182758428	182799519	N-acetylneuraminate pyruvate lyase (dihydrodipicolinate synthase)	0.00287717619165873	0.0276918058484106	1063	13	3.91569	3.65615	0.933718	14.1182	0.01408	0.217208	272	7	1.99901	1.20844	0.604516	5.28889	0.47861	0.864964	2158	4	3.18327	1.97758	0.621241	6.36654	0.09799	0.457776	1002	4	3.14536	3.58528	1.13986	6.29072	0.10331	0.537001	783	7	1.55104	1.00971	0.65099	4.10367	0.94128	0.999476	4131	3	2.37219
ME3	11	86152150	86383678	malic enzyme 3, NADP(+)-dependent, mitochondrial	0.00287999999999999	0.027692932330827	1064	NA	NA	NA	NA	NA	NA	NA	NA	NA	NA	NA	NA	NA	NA	NA	NA	NA	NA	NA	NA	NA	NA	NA	NA	NA	NA	NA	NA	NA	NA	NA	NA	NA	NA	NA	NA	NA	NA	NA	NA	NA	NA
PNPLA2	11	818902	825573	patatin-like phospholipase domain containing 2	0.00288877979007296	0.0277512732697056	1065	NA	NA	NA	NA	NA	NA	NA	NA	NA	NA	NA	NA	NA	NA	NA	NA	2	6.6535	2.90601	0.436763	9.40947	0.01995	0.207064	451	2	4.54729	2.98593	0.65664	6.43084	0.13536	0.586071	939	2	4.61307	5.41846	1.17459	6.52387	0.10369	0.57367	793	2	6.65417
ADAT1	16	75630879	75657198	adenosine deaminase, tRNA-specific 1	0.002925270335289	0.0280754604130786	1066	3	3.60636	1.75239	0.485915	6.2464	0.17257	0.679616	1068	3	1.46912	0.865289	0.588984	2.54459	0.70308	0.938333	2926	NA	NA	NA	NA	NA	NA	NA	NA	NA	NA	NA	NA	NA	NA	NA	NA	6	3.36625	1.7398	0.516835	8.2456	0.09314	0.557814	732	7	2.13911
FKBP1A-SDCBP2	NA	NA	NA	NA	0.00293188775223352	0.0280869980632592	1067	2	5.85683	6.26889	1.07036	8.28281	0.03953	0.371795	447	2	1.90787	0.400859	0.210108	2.69814	0.39726	0.82749	1873	5	1.61375	1.15416	0.715201	3.60846	0.6219	0.884443	3291	2	4.6298	4.95082	1.06934	6.54752	0.06646	0.458461	590	NA	NA	NA	NA	NA	NA	NA	NA	NA	NA
VPS53	17	411908	624957	vacuolar protein sorting 53 homolog (S. cerevisiae)	0.00293196304677557	0.0280869980632592	1068	14	2.75014	1.89553	0.689249	10.2901	0.09963	0.568638	736	15	2.24935	2.25035	1.00045	8.7117	0.29479	0.773824	1488	9	4.05742	3.94568	0.97246	12.1723	0.01976	0.2069	447	7	3.45086	2.95079	0.855087	9.13013	0.05475	0.419957	529	NA	NA	NA	NA	NA	NA	NA	NA	NA	NA
GAB3	X	153903529	153979858	GRB2-associated binding protein 3	0.00295262482941538	0.0282480335982119	1069	2	8.67395	5.41858	0.624695	12.2668	0.00221	0.0686568	135	3	3.4316	2.12045	0.617917	5.94371	0.13738	0.649678	818	NA	NA	NA	NA	NA	NA	NA	NA	NA	NA	NA	NA	NA	NA	NA	NA	NA	NA	NA	NA	NA	NA	NA	NA	NA	NA
PPAPDC2	9	4662298	4665256	phosphatidic acid phosphatase type 2 domain containing 2	0.00295429537191738	0.0282480335982119	1070	2	5.49604	2.43085	0.442292	7.77258	0.0228	0.284341	337	2	3.30711	2.54568	0.769761	4.67695	0.13146	0.646181	793	NA	NA	NA	NA	NA	NA	NA	NA	NA	NA	NA	NA	NA	NA	NA	NA	2	2.37907	0.273523	0.11497	3.36451	0.31111	0.774371	1758	2	3.89779
PLEKHN1	1	901877	911245	pleckstrin homology domain containing, family N member 1	0.00299081715538985	0.0285705418457456	1071	NA	NA	NA	NA	NA	NA	NA	NA	NA	NA	NA	NA	NA	NA	NA	NA	NA	NA	NA	NA	NA	NA	NA	NA	NA	NA	NA	NA	NA	NA	NA	NA	NA	NA	NA	NA	NA	NA	NA	NA	NA	NA
DCUN1D4	4	52709166	52783003	DCN1, defective in cullin neddylation 1, domain containing 4	0.0030057424105322	0.0286863345169356	1072	3	3.35758	2.54831	0.758975	5.81549	0.10192	0.573863	747	3	4.74081	3.80939	0.803532	8.21132	0.02747	0.383207	280	3	3.09007	3.14755	1.0186	5.35216	0.13353	0.514871	1214	3	0.931319	0.854415	0.917426	1.61309	0.89139	0.982234	3691	NA	NA	NA	NA	NA	NA	NA	NA	NA	NA
SLC24A4	14	92788925	92962596	solute carrier family 24 (sodium/potassium/calcium exchanger), member 4	0.00300999999999996	0.0287001957129539	1073	NA	NA	NA	NA	NA	NA	NA	NA	NA	NA	NA	NA	NA	NA	NA	NA	NA	NA	NA	NA	NA	NA	NA	NA	NA	NA	NA	NA	NA	NA	NA	NA	NA	NA	NA	NA	NA	NA	NA	NA	NA	NA
ZMYND11	10	180405	300577	zinc finger, MYND-type containing 11	0.00304314282496787	0.0289891938940841	1074	NA	NA	NA	NA	NA	NA	NA	NA	NA	NA	NA	NA	NA	NA	NA	NA	NA	NA	NA	NA	NA	NA	NA	NA	NA	NA	NA	NA	NA	NA	NA	NA	2	7.35352	8.33104	1.13293	10.3995	0.01429	0.240466	261	5	3.99909
LAP3	4	17578815	17609595	leucine aminopeptidase 3	0.00306951507240094	0.0292132174006828	1075	NA	NA	NA	NA	NA	NA	NA	NA	NA	NA	NA	NA	NA	NA	NA	NA	NA	NA	NA	NA	NA	NA	NA	NA	NA	NA	NA	NA	NA	NA	NA	NA	NA	NA	NA	NA	NA	NA	NA	NA	NA	NA
PPIE	1	40157854	40229586	peptidylprolyl isomerase E (cyclophilin E)	0.00308259419450341	0.0293104286282197	1076	2	0.744062	1.05226	1.41421	1.05226	0.89403	0.993997	3783	4	10.1903	15.1981	1.49143	20.3806	0.00019	0.0134935	55	2	1.3742	0.0729724	0.0531017	1.94341	0.70114	0.914981	3587	2	1.75163	2.47718	1.41421	2.47718	0.51531	0.867016	2419	3	3.2874	1.78659	0.543465	5.69394	0.136	0.638035	936	6	5.32871
MVD	16	88718343	88729569	mevalonate (diphospho) decarboxylase	0.00308840677813638	0.0293324074696161	1077	7	3.51681	2.57793	0.733031	9.30462	0.04976	0.41601	503	4	2.9387	2.57339	0.875689	5.8774	0.16534	0.665266	969	10	1.71843	1.89461	1.10253	5.43414	0.66087	0.901294	3432	5	2.61224	1.23922	0.474389	5.84115	0.19564	0.657518	1211	10	3.11717	5.29557	1.69884	9.85735	0.06167	0.492942	549	10	4.89814
PCSK7	11	117075053	117103241	proprotein convertase subtilisin/kexin type 7	0.00309063974706736	0.0293324074696161	1078	8	1.99968	1.64455	0.822409	5.65595	0.59865	0.925413	2718	6	2.35028	1.39634	0.594116	5.75697	0.28337	0.768541	1439	6	4.14225	2.28399	0.551388	10.1464	0.0293	0.25028	548	7	4.42745	3.91102	0.883355	11.7139	0.0162	0.225031	293	NA	NA	NA	NA	NA	NA	NA	NA	NA	NA
XBP1	22	29190543	29196585	X-box binding protein 1	0.00309798400122652	0.0293701694997304	1079	NA	NA	NA	NA	NA	NA	NA	NA	NA	NA	NA	NA	NA	NA	NA	NA	NA	NA	NA	NA	NA	NA	NA	NA	NA	NA	NA	NA	NA	NA	NA	NA	3	12.7229	15.2157	1.19593	22.0367	0.00019	0.0120939	69	5	2.29955
MRPL43	10	102729215	102747272	mitochondrial ribosomal protein L43	0.00310123563008313	0.0293701694997304	1080	2	3.70059	0.468958	0.126725	5.23343	0.15263	0.656704	976	2	1.5612	1.46851	0.940628	2.20787	0.6424	0.921151	2724	3	5.78045	3.01536	0.521649	10.012	0.03021	0.253108	558	2	0.790006	0.479459	0.606905	1.11724	0.89419	0.982282	3705	2	1.93691	1.91017	0.986196	2.7392	0.53842	0.899201	2626	2	6.855
DLG5	10	79550549	79686378	discs, large homolog 5 (Drosophila)	0.00310323069389196	0.0293701694997304	1081	NA	NA	NA	NA	NA	NA	NA	NA	NA	NA	NA	NA	NA	NA	NA	NA	4	1.66245	0.841086	0.505931	3.3249	0.53558	0.84669	2961	4	1.67599	1.89429	1.13025	3.35198	0.54267	0.876834	2518	3	4.69256	2.64584	0.563838	8.12776	0.0268	0.348891	337	4	4.69765
OR52N4	11	5775923	5776959	olfactory receptor, family 52, subfamily N, member 4	0.00311103013371983	0.029408784431794	1082	NA	NA	NA	NA	NA	NA	NA	NA	NA	NA	NA	NA	NA	NA	NA	NA	NA	NA	NA	NA	NA	NA	NA	NA	NA	NA	NA	NA	NA	NA	NA	NA	NA	NA	NA	NA	NA	NA	NA	NA	NA	NA
PTP4A3	8	142402093	142441620	protein tyrosine phosphatase type IVA, member 3	0.00311305967546016	0.029408784431794	1083	NA	NA	NA	NA	NA	NA	NA	NA	NA	NA	NA	NA	NA	NA	NA	NA	14	3.27678	3.38784	1.0339	12.2606	0.03283	0.265823	578	5	7.77175	4.94819	0.636689	17.3782	0.00139	0.0513333	110	3	1.14833	0.466735	0.406445	1.98897	0.75324	0.962534	3436	2	1.62442
ADAM17	2	9628615	9695921	ADAM metallopeptidase domain 17	0.00311953454202529	0.0294427655899085	1084	11	3.17349	3.4655	1.09201	10.5253	0.10651	0.581921	766	9	3.11638	2.29834	0.737504	9.34915	0.11199	0.612651	714	6	4.48352	5.25435	1.17193	10.9823	0.02476	0.23134	501	4	1.03752	0.847766	0.817106	2.07504	0.91672	0.98786	3776	5	1.21167	0.886019	0.731239	2.70937	0.90386	0.993601	3995	6	1.98966
CDK11B	1	1570603	1590473	cyclin-dependent kinase 11B	0.003128190245693	0.0294972482983272	1085	7	2.70285	5.38313	1.99165	7.15107	0.16468	0.672185	1030	7	2.10564	2.90888	1.38147	5.57099	0.41407	0.84051	1922	12	2.05386	1.23401	0.600827	7.11477	0.39427	0.759589	2429	9	3.42497	2.18539	0.638076	10.2749	0.05493	0.419957	530	9	3.13986	2.83496	0.902894	9.41959	0.12599	0.617576	896	13	2.28127
XXYLT1	3	194789008	194991896	xyloside xylosyltransferase 1	0.00313849581027459	0.0295671736969791	1086	NA	NA	NA	NA	NA	NA	NA	NA	NA	NA	NA	NA	NA	NA	NA	NA	NA	NA	NA	NA	NA	NA	NA	NA	NA	NA	NA	NA	NA	NA	NA	NA	NA	NA	NA	NA	NA	NA	NA	NA	NA	NA
ZNF816,ZNF816-ZNF321P	NA	NA	NA	NA	0.00314385597291067	0.0295904236051969	1087	NA	NA	NA	NA	NA	NA	NA	NA	NA	NA	NA	NA	NA	NA	NA	NA	NA	NA	NA	NA	NA	NA	NA	NA	NA	NA	NA	NA	NA	NA	NA	NA	NA	NA	NA	NA	NA	NA	NA	NA	NA	NA
CTR9	11	10772534	10801290	CTR9, Paf1/RNA polymerase II complex component	0.0031733875150034	0.029838099196874	1088	NA	NA	NA	NA	NA	NA	NA	NA	NA	NA	NA	NA	NA	NA	NA	NA	NA	NA	NA	NA	NA	NA	NA	NA	NA	NA	NA	NA	NA	NA	NA	NA	3	1.75665	2.35718	1.34186	3.0426	0.73533	0.956749	3374	2	6.14614
ALMS1	2	73612886	73837920	Alstrom syndrome 1	0.00317600332571555	0.029838099196874	1089	NA	NA	NA	NA	NA	NA	NA	NA	NA	NA	NA	NA	NA	NA	NA	NA	NA	NA	NA	NA	NA	NA	NA	NA	NA	NA	NA	NA	NA	NA	NA	NA	NA	NA	NA	NA	NA	NA	NA	NA	NA	NA
CAND2	3	12837971	12913415	cullin-associated and neddylation-dissociated 2 (putative)	0.00319999999999998	0.0300359633027521	1090	NA	NA	NA	NA	NA	NA	NA	NA	NA	NA	NA	NA	NA	NA	NA	NA	NA	NA	NA	NA	NA	NA	NA	NA	NA	NA	NA	NA	NA	NA	NA	NA	NA	NA	NA	NA	NA	NA	NA	NA	NA	NA
NAP1L4	11	2965667	3013607	nucleosome assembly protein 1-like 4	0.00321895743536782	0.0301862085437655	1091	7	2.65563	1.89734	0.714459	7.02613	0.33486	0.821899	1712	10	2.90011	1.93818	0.668313	9.17096	0.1436	0.652302	859	11	3.73586	3.50718	0.938789	12.3904	0.01674	0.189941	412	11	3.89415	5.67303	1.45681	12.9154	0.00902	0.16996	216	6	4.16968	4.53983	1.08877	10.2136	0.02873	0.357705	352	8	2.20639
SS18	18	23596578	23671181	synovial sarcoma translocation, chromosome 18	0.00327943034090405	0.0307251390272797	1092	11	3.65654	4.1577	1.13706	12.1274	0.02984	0.321743	390	7	3.1485	3.85999	1.22598	8.33014	0.08355	0.557354	585	NA	NA	NA	NA	NA	NA	NA	NA	NA	NA	NA	NA	NA	NA	NA	NA	8	2.56924	2.15396	0.838366	7.26692	0.20194	0.703904	1259	12	4.44996
JAZF1	7	27870192	28220362	JAZF zinc finger 1	0.00328290843459544	0.0307295848072699	1093	2	1.45641	0.0807082	0.0554158	2.05968	0.64912	0.941769	2896	2	1.71844	0.297362	0.173042	2.43024	0.54159	0.886932	2379	3	6.83605	9.02306	1.31992	11.8404	0.01695	0.190264	417	NA	NA	NA	NA	NA	NA	NA	NA	6	1.20217	1.10045	0.915387	2.94471	0.84742	0.98349	3780	5	2.69923
SLC25A24	1	108676658	108743471	solute carrier family 25 (mitochondrial carrier; phosphate carrier), member 24	0.00329248946182348	0.0307691760129101	1094	NA	NA	NA	NA	NA	NA	NA	NA	NA	NA	NA	NA	NA	NA	NA	NA	NA	NA	NA	NA	NA	NA	NA	NA	NA	NA	NA	NA	NA	NA	NA	NA	5	2.88762	1.79672	0.622214	6.45692	0.16476	0.675654	1071	2	14.1613
LOC100507424	NA	NA	NA	NA	0.00329315294048838	0.0307691760129101	1095	2	1.78658	1.989	1.1133	2.5266	0.45677	0.88576	2167	2	2.06773	1.31203	0.634529	2.92421	0.34231	0.808805	1647	2	3.49649	1.39737	0.399651	4.94478	0.1179	0.492358	1120	2	2.45331	0.0655896	0.0267352	3.4695	0.22789	0.684105	1349	18	2.01075	1.51961	0.755744	8.53087	0.42036	0.842449	2189	22	1.48447
EIF2S3	X	24072833	24096088	eukaryotic translation initiation factor 2, subunit 3 gamma, 52kDa	0.00330639834734048	0.0308647458865332	1096	NA	NA	NA	NA	NA	NA	NA	NA	NA	NA	NA	NA	NA	NA	NA	NA	3	6.58706	1.40457	0.213232	11.4091	0.02413	0.230054	490	3	6.53972	2.99562	0.458065	11.3271	0.0154	0.219328	284	NA	NA	NA	NA	NA	NA	NA	NA	NA	NA
CCDC93	2	118673054	118771709	coiled-coil domain containing 93	0.00337050326694821	0.0314259852830278	1097	6	1.83575	1.30986	0.713529	4.49665	0.7171	0.954596	3156	5	6.39726	11.3098	1.76791	14.3047	0.00355	0.118849	116	14	2.11042	2.1988	1.04188	7.89645	0.55061	0.853129	3020	6	3.17745	1.75134	0.551177	7.78313	0.15001	0.607503	1005	5	1.64819	1.3732	0.833158	3.68546	0.80999	0.974748	3644	5	1.60937
MED15	22	20850200	20941919	mediator complex subunit 15	0.00337266463109809	0.0314259852830278	1098	NA	NA	NA	NA	NA	NA	NA	NA	NA	NA	NA	NA	NA	NA	NA	NA	NA	NA	NA	NA	NA	NA	NA	NA	NA	NA	NA	NA	NA	NA	NA	NA	7	2.90669	1.63303	0.561816	7.69039	0.17629	0.683466	1130	11	2.21804
SNRPD2	19	46190712	46195827	small nuclear ribonucleoprotein D2 polypeptide 16.5kDa	0.00338000000000005	0.0314656778889904	1099	NA	NA	NA	NA	NA	NA	NA	NA	NA	NA	NA	NA	NA	NA	NA	NA	NA	NA	NA	NA	NA	NA	NA	NA	NA	NA	NA	NA	NA	NA	NA	NA	NA	NA	NA	NA	NA	NA	NA	NA	NA	NA
TRA2B	3	185633694	185655924	transformer 2 beta homolog (Drosophila)	0.00338640410843072	0.0314878238749554	1100	6	4.37435	4.10968	0.939496	10.7149	0.02285	0.284341	338	4	2.33192	1.66617	0.714507	4.66383	0.27864	0.766449	1419	3	2.90639	0.957904	0.329586	5.03401	0.17079	0.567804	1408	2	1.14007	0.908038	0.796479	1.6123	0.7441	0.942738	3212	NA	NA	NA	NA	NA	NA	NA	NA	NA	NA
SLC22A5	5	131705444	131731306	solute carrier family 22 (organic cation/carnitine transporter), member 5	0.00338853426706343	0.0314878238749554	1101	NA	NA	NA	NA	NA	NA	NA	NA	NA	NA	NA	NA	NA	NA	NA	NA	4	3.58209	1.90816	0.532694	7.16417	0.07609	0.406595	876	4	2.15648	1.24594	0.577766	4.31296	0.33438	0.773578	1759	NA	NA	NA	NA	NA	NA	NA	NA	NA	NA
HSF1	8	145515280	145538385	heat shock transcription factor 1	0.00339582000319305	0.0315268915178476	1102	NA	NA	NA	NA	NA	NA	NA	NA	NA	NA	NA	NA	NA	NA	NA	NA	NA	NA	NA	NA	NA	NA	NA	NA	NA	NA	NA	NA	NA	NA	NA	NA	NA	NA	NA	NA	NA	NA	NA	NA	NA	NA
ADORA3	1	112025970	112106584	adenosine A3 receptor	0.00340000100922977	0.0315370900502536	1103	NA	NA	NA	NA	NA	NA	NA	NA	2	1.32126	0.271846	0.205748	1.86854	0.58565	0.894564	2556	NA	NA	NA	NA	NA	NA	NA	NA	NA	NA	NA	NA	NA	NA	NA	NA	NA	NA	NA	NA	NA	NA	NA	NA	4	1.05676
OXR1	8	107282473	107764922	oxidation resistance 1	0.0034408679433956	0.0318654847634905	1104	NA	NA	NA	NA	NA	NA	NA	NA	NA	NA	NA	NA	NA	NA	NA	NA	NA	NA	NA	NA	NA	NA	NA	NA	NA	NA	NA	NA	NA	NA	NA	NA	2	2.52568	0.113156	0.0448023	3.57185	0.28439	0.764245	1629	2	4.92005
TSNAX-DISC1	1	231664399	231954990	TSNAX-DISC1 readthrough (NMD candidate)	0.0034416343137188	0.0318654847634905	1105	4	1.38599	0.356293	0.257067	2.77199	0.68708	0.945336	3054	2	1.46964	0.062001	0.0421878	2.07839	0.55774	0.89219	2441	6	1.70218	1.27493	0.749001	4.16946	0.63258	0.886953	3337	6	2.44607	0.962656	0.393552	5.99162	0.22522	0.684105	1338	7	1.74404	1.04159	0.597228	4.61428	0.55759	0.904658	2707	8	2.89799
GSTCD	4	106629935	106768885	glutathione S-transferase, C-terminal domain containing	0.00344675661253624	0.0318758730352783	1106	NA	NA	NA	NA	NA	NA	NA	NA	2	2.05321	0.889762	0.433351	2.90368	0.34732	0.808805	1671	6	2.30097	1.96403	0.853564	5.6362	0.2831	0.689036	1923	3	1.76872	0.695096	0.392995	3.06351	0.45493	0.836951	2211	NA	NA	NA	NA	NA	NA	NA	NA	NA	NA
PI4KAP2	22	21827289	21871822	phosphatidylinositol 4-kinase, catalytic, alpha pseudogene 2	0.00344898753299316	0.0318758730352783	1107	NA	NA	NA	NA	NA	NA	NA	NA	NA	NA	NA	NA	NA	NA	NA	NA	NA	NA	NA	NA	NA	NA	NA	NA	NA	NA	NA	NA	NA	NA	NA	NA	3	1.08042	0.375431	0.347485	1.87135	0.83269	0.981621	3723	4	0.469194
CNDP2	18	72163051	72188366	CNDP dipeptidase 2 (metallopeptidase M20 family)	0.00346048012849953	0.0319532240024176	1108	12	2.45391	3.24775	1.3235	8.50061	0.39951	0.866307	1938	11	2.25821	1.89549	0.839375	7.48964	0.52298	0.880121	2321	9	3.12487	5.47408	1.75178	9.3746	0.21186	0.625191	1584	9	3.2844	3.07844	0.937291	9.85319	0.1173	0.560342	852	9	1.8481	1.1823	0.639736	5.5443	0.56645	0.908088	2737	8	1.82161
MFSD12	19	3538259	3574288	major facilitator superfamily domain containing 12	0.00347171342117525	0.0320058889102464	1109	NA	NA	NA	NA	NA	NA	NA	NA	NA	NA	NA	NA	NA	NA	NA	NA	4	4.24859	2.38129	0.56049	8.49718	0.042	0.307671	639	3	3.56801	3.73647	1.04722	6.17997	0.09138	0.518712	717	3	3.55598	4.12666	1.16049	6.15913	0.13899	0.644422	946	3	3.06126
LTF	3	46477136	46526724	lactotransferrin	0.00347244029815008	0.0320058889102464	1110	6	2.23822	0.658208	0.294076	5.48251	0.30004	0.791101	1594	5	1.26602	0.928425	0.733341	2.83091	0.81656	0.967096	3298	3	7.83251	0.684645	0.0874107	13.5663	0.008	0.123591	303	4	7.83825	2.36119	0.301239	15.6765	0.00252	0.0746167	137	2	2.33413	0.199371	0.0854156	3.30096	0.27715	0.760603	1599	5	2.23256
IDI2	10	1064847	1071799	isopentenyl-diphosphate delta isomerase 2	0.00348681971786269	0.0321094982299308	1111	NA	NA	NA	NA	NA	NA	NA	NA	NA	NA	NA	NA	NA	NA	NA	NA	NA	NA	NA	NA	NA	NA	NA	NA	NA	NA	NA	NA	NA	NA	NA	NA	3	7.74515	5.80941	0.750071	13.415	0.00513	0.134916	167	3	2.03159
RMI2	16	11343476	11445619	RecQ mediated genome instability 2	0.00354053211672078	0.032574805832887	1112	NA	NA	NA	NA	NA	NA	NA	NA	NA	NA	NA	NA	NA	NA	NA	NA	2	2.82284	0.073727	0.0261181	3.99209	0.19334	0.602546	1502	NA	NA	NA	NA	NA	NA	NA	NA	NA	NA	NA	NA	NA	NA	NA	NA	NA	NA
ZNF155	19	44472014	44502477	zinc finger protein 155	0.00354937206146821	0.0326267974491296	1113	NA	NA	NA	NA	NA	NA	NA	NA	NA	NA	NA	NA	NA	NA	NA	NA	3	4.48809	6.2556	1.39382	7.77359	0.0444	0.319198	650	2	5.76882	5.84592	1.01337	8.15835	0.03157	0.325703	394	NA	NA	NA	NA	NA	NA	NA	NA	NA	NA
GSG2	17	3627211	3630067	germ cell associated 2 (haspin)	0.00355432391524746	0.032642987411936	1114	NA	NA	NA	NA	NA	NA	NA	NA	3	3.41206	3.56676	1.04534	5.90986	0.10403	0.597085	679	NA	NA	NA	NA	NA	NA	NA	NA	NA	NA	NA	NA	NA	NA	NA	NA	3	5.94323	3.43151	0.577381	10.294	0.02833	0.356128	349	5	5.6538
EEF1A1	6	74225473	74233520	eukaryotic translation elongation factor 1 alpha 1	0.00357054626235465	0.0327625639552918	1115	NA	NA	NA	NA	NA	NA	NA	NA	NA	NA	NA	NA	NA	NA	NA	NA	NA	NA	NA	NA	NA	NA	NA	NA	NA	NA	NA	NA	NA	NA	NA	NA	NA	NA	NA	NA	NA	NA	NA	NA	NA	NA
RAB3IL1	11	61664773	61687741	RAB3A interacting protein (rabin3)-like 1	0.00357622770826649	0.0327852918308911	1116	NA	NA	NA	NA	NA	NA	NA	NA	2	4.83401	2.71277	0.561184	6.83633	0.04239	0.458657	361	NA	NA	NA	NA	NA	NA	NA	NA	NA	NA	NA	NA	NA	NA	NA	NA	NA	NA	NA	NA	NA	NA	NA	NA	2	13.7032
KLRC3	12	10564911	10573194	killer cell lectin-like receptor subfamily C, member 3	0.00358189451777935	0.0328078449520148	1117	NA	NA	NA	NA	NA	NA	NA	NA	2	2.91736	2.26193	0.775335	4.12577	0.1642	0.665266	960	NA	NA	NA	NA	NA	NA	NA	NA	NA	NA	NA	NA	NA	NA	NA	NA	3	6.5148	4.86737	0.747125	11.284	0.02745	0.353025	341	2	7.41745
MYOM2	8	1993155	2113475	myomesin 2	0.00360581461854748	0.0329782625893917	1118	NA	NA	NA	NA	NA	NA	NA	NA	NA	NA	NA	NA	NA	NA	NA	NA	NA	NA	NA	NA	NA	NA	NA	NA	NA	NA	NA	NA	NA	NA	NA	NA	3	4.26327	3.66678	0.860086	7.3842	0.04194	0.43011	428	4	4.96489
IL1R1	2	102681004	102796334	interleukin 1 receptor, type I	0.00360694710561327	0.0329782625893917	1119	NA	NA	NA	NA	NA	NA	NA	NA	NA	NA	NA	NA	NA	NA	NA	NA	15	3.59548	5.54956	1.54348	13.9252	0.01366	0.170969	374	NA	NA	NA	NA	NA	NA	NA	NA	NA	NA	NA	NA	NA	NA	NA	NA	NA	NA
DCTN2	12	57923885	57941114	dynactin 2 (p50)	0.00365303066008127	0.0333693388909476	1120	4	1.63228	1.23529	0.75679	3.26456	0.56405	0.917872	2583	2	8.17813	8.81395	1.07775	11.5656	0.00607	0.163783	144	NA	NA	NA	NA	NA	NA	NA	NA	NA	NA	NA	NA	NA	NA	NA	NA	NA	NA	NA	NA	NA	NA	NA	NA	NA	NA
ECHDC3	10	11784365	11806069	enoyl CoA hydratase domain containing 3	0.00365624366110373	0.0333693388909476	1121	3	1.39559	0.461692	0.330822	2.41724	0.61612	0.931451	2782	NA	NA	NA	NA	NA	NA	NA	NA	NA	NA	NA	NA	NA	NA	NA	NA	NA	NA	NA	NA	NA	NA	NA	NA	3	3.22687	2.54437	0.788493	5.58911	0.12402	0.616172	883	NA	NA
ACO1	9	32384618	32454767	aconitase 1, soluble	0.00366048847012623	0.0333783044009461	1122	4	2.67151	0.955954	0.357832	5.34303	0.1923	0.69078	1168	3	2.1896	0.677715	0.309515	3.7925	0.30862	0.780746	1540	6	1.47756	0.817847	0.553511	3.61927	0.88595	0.975939	4249	4	0.553625	0.647388	1.16936	1.10725	0.98309	1	4000	NA	NA	NA	NA	NA	NA	NA	NA	NA	NA
PECAM1	NA	NA	NA	NA	0.00367825707327329	0.0335104613683518	1123	NA	NA	NA	NA	NA	NA	NA	NA	NA	NA	NA	NA	NA	NA	NA	NA	6	3.13961	1.45041	0.461972	7.69045	0.14235	0.526788	1264	14	3.09122	2.59989	0.841056	11.5663	0.07618	0.48503	638	2	3.28075	0.321858	0.0981048	4.63969	0.1336	0.638035	917	12	3.12558
MTRF1L	6	153308497	153323820	mitochondrial translational release factor 1-like	0.00369858180497395	0.0336372590449415	1124	NA	NA	NA	NA	NA	NA	NA	NA	NA	NA	NA	NA	NA	NA	NA	NA	NA	NA	NA	NA	NA	NA	NA	NA	4	2.28003	1.61915	0.710141	4.56007	0.2837	0.733143	1574	4	3.04022	1.0371	0.341126	6.08045	0.12485	0.617153	886	6	3.54519
ZNF605	12	133498019	133532892	zinc finger protein 605	0.00369875050587032	0.0336372590449415	1125	10	1.37282	1.0726	0.781316	4.34123	0.84891	0.981188	3637	10	1.75055	1.22302	0.698648	5.53573	0.58691	0.894873	2561	5	5.74147	5.05658	0.880713	12.8383	0.00444	0.0834684	249	8	2.68121	1.63828	0.611022	7.58361	0.14346	0.594585	982	10	1.98127	1.522	0.768194	6.26532	0.43614	0.847747	2259	11	3.15399
CREB5	7	28338940	28865511	cAMP responsive element binding protein 5	0.00371493415656765	0.0337319010235199	1126	NA	NA	NA	NA	NA	NA	NA	NA	3	1.88846	1.22412	0.648208	3.27091	0.41857	0.84374	1937	NA	NA	NA	NA	NA	NA	NA	NA	5	7.94988	10.3605	1.30322	17.7765	0.00064	0.0277106	94	NA	NA	NA	NA	NA	NA	NA	NA	NA	NA
ARL1	12	101786898	101801598	ADP-ribosylation factor-like 1	0.0037157513882814	0.0337319010235199	1127	NA	NA	NA	NA	NA	NA	NA	NA	NA	NA	NA	NA	NA	NA	NA	NA	NA	NA	NA	NA	NA	NA	NA	NA	NA	NA	NA	NA	NA	NA	NA	NA	NA	NA	NA	NA	NA	NA	NA	NA	NA	NA
LINC00476	9	98521513	98638259	long intergenic non-protein coding RNA 476	0.00376950862241598	0.0341895768758315	1128	NA	NA	NA	NA	NA	NA	NA	NA	NA	NA	NA	NA	NA	NA	NA	NA	2	2.07962	0.80064	0.384993	2.94103	0.31793	0.713076	2087	NA	NA	NA	NA	NA	NA	NA	NA	NA	NA	NA	NA	NA	NA	NA	NA	3	5.76613
THBS1	15	39873280	39891667	thrombospondin 1	0.00378209465571266	0.0342733484699701	1129	4	1.68503	2.93746	1.74327	3.37006	0.89616	0.996041	3784	3	2.4621	1.02333	0.415634	4.26447	0.29313	0.773715	1477	NA	NA	NA	NA	NA	NA	NA	NA	NA	NA	NA	NA	NA	NA	NA	NA	4	3.7605	1.35067	0.359174	7.52099	0.05403	0.475771	498	5	1.61192
NINL	20	25433341	25566153	ninein-like	0.00379294652181605	0.0343412706767257	1130	NA	NA	NA	NA	NA	NA	NA	NA	NA	NA	NA	NA	NA	NA	NA	NA	NA	NA	NA	NA	NA	NA	NA	NA	NA	NA	NA	NA	NA	NA	NA	NA	NA	NA	NA	NA	NA	NA	NA	NA	NA	NA
FCHSD2	11	72547790	72853306	FCH and double SH3 domains 2	0.00380176361888629	0.0343906662995806	1131	NA	NA	NA	NA	NA	NA	NA	NA	NA	NA	NA	NA	NA	NA	NA	NA	3	1.02672	1.02334	0.996705	1.77833	0.92353	0.986192	4382	2	8.56068	1.89764	0.22167	12.1066	0.0099	0.178288	226	NA	NA	NA	NA	NA	NA	NA	NA	NA	NA
LRFN3	19	36426260	36436669	leucine rich repeat and fibronectin type III domain containing 3	0.00381176877701828	0.0344330734007927	1132	NA	NA	NA	NA	NA	NA	NA	NA	NA	NA	NA	NA	NA	NA	NA	NA	NA	NA	NA	NA	NA	NA	NA	NA	NA	NA	NA	NA	NA	NA	NA	NA	3	0.651642	0.637007	0.977542	1.12868	0.96948	0.999476	4250	3	8.7907
FAM21A	10	51827648	51893269	family with sequence similarity 21, member A	0.00381318269603148	0.0344330734007927	1133	4	3.59678	3.08976	0.859035	7.19356	0.07896	0.518106	641	3	1.00522	0.663141	0.659696	1.74109	0.88858	0.982349	3530	2	2.0906	0.367745	0.175904	2.95656	0.34237	0.726244	2205	3	4.16696	1.14531	0.274856	7.21739	0.04733	0.394782	485	2	2.30898	2.07775	0.899854	3.2654	0.4984	0.879137	2487	3	0.426945
SCML4	6	108025308	108145521	sex comb on midleg-like 4 (Drosophila)	0.00382216991324258	0.0344837922243252	1134	17	3.15651	3.68949	1.16885	13.0146	0.0349	0.349499	420	14	1.83973	1.10552	0.600914	6.88365	0.67668	0.930948	2837	10	2.30205	1.66501	0.723274	7.27971	0.44911	0.792716	2652	10	1.92729	1.34906	0.699977	6.09463	0.64326	0.913868	2863	46	3.37767	5.17723	1.53278	22.9084	0.00058	0.027993	91	44	2.39754
OSBP	11	59341871	59383617	oxysterol binding protein	0.00385000000000002	0.0347042731277535	1135	NA	NA	NA	NA	NA	NA	NA	NA	NA	NA	NA	NA	NA	NA	NA	NA	NA	NA	NA	NA	NA	NA	NA	NA	NA	NA	NA	NA	NA	NA	NA	NA	NA	NA	NA	NA	NA	NA	NA	NA	NA	NA
LMTK2	7	97736197	97838945	lemur tyrosine kinase 2	0.00386800238587115	0.0348358559945843	1136	NA	NA	NA	NA	NA	NA	NA	NA	NA	NA	NA	NA	NA	NA	NA	NA	NA	NA	NA	NA	NA	NA	NA	NA	NA	NA	NA	NA	NA	NA	NA	NA	2	3.1281	0.0380099	0.0121511	4.4238	0.1492	0.655942	999	2	3.33056
RNF44	5	175953698	175965026	ring finger protein 44	0.00389386178625672	0.0350132222573525	1137	NA	NA	NA	NA	NA	NA	NA	NA	2	4.15041	5.86957	1.41421	5.86957	0.08915	0.574419	606	NA	NA	NA	NA	NA	NA	NA	NA	NA	NA	NA	NA	NA	NA	NA	NA	NA	NA	NA	NA	NA	NA	NA	NA	NA	NA
RNF167	17	4843303	4848517	ring finger protein 167	0.00389454080039753	0.0350132222573525	1138	NA	NA	NA	NA	NA	NA	NA	NA	NA	NA	NA	NA	NA	NA	NA	NA	2	4.95261	7.00405	1.41421	7.00405	0.07296	0.398321	856	4	3.16592	3.82755	1.20898	6.33184	0.14113	0.589732	974	NA	NA	NA	NA	NA	NA	NA	NA	NA	NA
SPSB1	1	9352939	9429591	splA/ryanodine receptor domain and SOCS box containing 1	0.00392270099518188	0.0352354292201105	1139	2	2.19179	0.30143	0.137527	3.09965	0.48551	0.895732	2279	2	2.39263	0.292696	0.122332	3.38369	0.26038	0.758673	1331	NA	NA	NA	NA	NA	NA	NA	NA	NA	NA	NA	NA	NA	NA	NA	NA	2	1.99204	2.10235	1.05538	2.81717	0.5075	0.884498	2520	NA	NA
VSIG8	1	159824106	159832447	V-set and immunoglobulin domain containing 8	0.00392999999999999	0.0352700263157894	1140	NA	NA	NA	NA	NA	NA	NA	NA	NA	NA	NA	NA	NA	NA	NA	NA	NA	NA	NA	NA	NA	NA	NA	NA	NA	NA	NA	NA	NA	NA	NA	NA	NA	NA	NA	NA	NA	NA	NA	NA	NA	NA
ATAD1	10	89511269	89601100	ATPase family, AAA domain containing 1	0.00394832129596501	0.0354033963006293	1141	NA	NA	NA	NA	NA	NA	NA	NA	NA	NA	NA	NA	NA	NA	NA	NA	10	3.96742	5.81124	1.46474	12.5461	0.0227	0.222812	476	4	2.95807	0.731229	0.247198	5.91615	0.16732	0.621911	1095	NA	NA	NA	NA	NA	NA	NA	NA	NA	NA
TNIP1	5	150409506	150473138	TNFAIP3 interacting protein 1	0.00397660473370609	0.0356257819882198	1142	19	2.51871	2.51079	0.996858	10.9788	0.15799	0.662707	1001	NA	NA	NA	NA	NA	NA	NA	NA	9	4.29578	4.35129	1.01292	12.8874	0.00895	0.132144	317	3	7.54025	10.6092	1.40702	13.0601	0.03612	0.349285	420	16	2.57062	2.1188	0.824238	10.2825	0.14591	0.653304	977	3	4.04325
GNPDA2	4	44684217	44728612	glucosamine-6-phosphate deaminase 2	0.00398868736409697	0.0356845626271887	1143	2	7.82683	7.32714	0.936157	11.0688	0.01055	0.18996	232	3	1.8632	0.47636	0.255668	3.22715	0.42639	0.847572	1965	7	2.43316	2.97759	1.22375	6.43755	0.23361	0.647253	1687	NA	NA	NA	NA	NA	NA	NA	NA	2	3.17361	0.352083	0.110941	4.48816	0.13708	0.639804	941	3	6.8661
SMYD4	17	1682779	1733928	SET and MYND domain containing 4	0.00399014169147727	0.0356845626271887	1144	NA	NA	NA	NA	NA	NA	NA	NA	NA	NA	NA	NA	NA	NA	NA	NA	NA	NA	NA	NA	NA	NA	NA	NA	NA	NA	NA	NA	NA	NA	NA	NA	NA	NA	NA	NA	NA	NA	NA	NA	NA	NA
VMAC	19	5904869	5910864	vimentin-type intermediate filament associated coiled-coil protein	0.00399480369199756	0.0356910014796666	1145	NA	NA	NA	NA	NA	NA	NA	NA	NA	NA	NA	NA	NA	NA	NA	NA	4	5.20572	2.32809	0.447217	10.4114	0.00991	0.140147	331	6	3.46691	0.771623	0.222568	8.49216	0.05398	0.419957	520	4	2.66551	1.66581	0.624949	5.33103	0.21303	0.705274	1313	6	2.63245
SLC30A5	5	68389473	68426896	solute carrier family 30 (zinc transporter), member 5	0.00399783869569914	0.0356910014796666	1146	NA	NA	NA	NA	NA	NA	NA	NA	NA	NA	NA	NA	NA	NA	NA	NA	NA	NA	NA	NA	NA	NA	NA	NA	NA	NA	NA	NA	NA	NA	NA	NA	NA	NA	NA	NA	NA	NA	NA	NA	NA	NA
SMC2	9	106856541	106903698	structural maintenance of chromosomes 2	0.00400778519796585	0.0357486053708706	1147	4	4.4232	2.99309	0.676679	8.84641	0.02258	0.283655	334	5	2.83507	0.842251	0.297083	6.3394	0.14056	0.649678	842	5	2.28098	2.45939	1.07821	5.10043	0.3407	0.724917	2200	5	3.53344	1.60254	0.453536	7.90102	0.0522	0.41414	513	NA	NA	NA	NA	NA	NA	NA	NA	NA	NA
ANPEP	15	90328120	90358633	alanyl (membrane) aminopeptidase	0.00402886630290644	0.0359053407186723	1148	15	1.88067	1.5368	0.817154	7.2838	0.58337	0.920643	2662	11	1.98377	1.21245	0.611182	6.57943	0.49521	0.869107	2224	30	3.8931	4.96318	1.27487	21.3234	0.00136	0.0385828	165	22	3.26637	3.88903	1.19063	15.3206	0.17362	0.630578	1120	2	2.95567	1.3972	0.472719	4.17995	0.51467	0.886819	2547	2	1.69918
LOC643529	NA	NA	NA	NA	0.00405422828096347	0.036083170889807	1149	NA	NA	NA	NA	NA	NA	NA	NA	NA	NA	NA	NA	NA	NA	NA	NA	NA	NA	NA	NA	NA	NA	NA	NA	NA	NA	NA	NA	NA	NA	NA	NA	NA	NA	NA	NA	NA	NA	NA	NA	2	9.872
ITGAL	16	30483979	30534506	integrin, alpha L (antigen CD11A (p180), lymphocyte function-associated antigen 1; alpha polypeptide)	0.00405587396376483	0.036083170889807	1150	4	4.01807	3.38228	0.841767	8.03613	0.19311	0.69078	1172	4	2.25834	2.30751	1.02177	4.51668	0.74273	0.947629	3060	3	3.83633	5.42259	1.41348	6.64471	0.06814	0.383831	831	3	2.18923	1.20674	0.551217	3.79185	0.31521	0.7585	1691	3	4.28898	1.97285	0.459981	7.42872	0.5414	0.900475	2640	5	2.74944
TMEM170B	6	11537938	11583757	transmembrane protein 170B	0.00411204239427176	0.0365510909954773	1151	NA	NA	NA	NA	NA	NA	NA	NA	NA	NA	NA	NA	NA	NA	NA	NA	NA	NA	NA	NA	NA	NA	NA	NA	NA	NA	NA	NA	NA	NA	NA	NA	NA	NA	NA	NA	NA	NA	NA	NA	NA	NA
CEACAM21	19	42055886	42093197	carcinoembryonic antigen-related cell adhesion molecule 21	0.00412380767703846	0.036623850992865	1152	3	4.78681	2.80815	0.586643	8.291	0.02358	0.285814	347	3	1.12662	0.750805	0.666422	1.95136	0.8069	0.965734	3263	NA	NA	NA	NA	NA	NA	NA	NA	NA	NA	NA	NA	NA	NA	NA	NA	NA	NA	NA	NA	NA	NA	NA	NA	NA	NA
TRMT12	8	125463048	125474391	tRNA methyltransferase 12 homolog (S. cerevisiae)	0.00420515901764662	0.0373139478833847	1153	NA	NA	NA	NA	NA	NA	NA	NA	NA	NA	NA	NA	NA	NA	NA	NA	2	6.95848	1.89837	0.272814	9.84078	0.01664	0.189941	409	2	5.55805	6.144	1.10542	7.86027	0.03796	0.357652	431	NA	NA	NA	NA	NA	NA	NA	NA	NA	NA
DAB2	5	39371780	39462402	Dab, mitogen-responsive phosphoprotein, homolog 2 (Drosophila)	0.00421101587424888	0.0373335384830505	1154	NA	NA	NA	NA	NA	NA	NA	NA	NA	NA	NA	NA	NA	NA	NA	NA	NA	NA	NA	NA	NA	NA	NA	NA	NA	NA	NA	NA	NA	NA	NA	NA	NA	NA	NA	NA	NA	NA	NA	NA	NA	NA
KIR2DL4	19	55236002	55325972	killer cell immunoglobulin-like receptor, two domains, long cytoplasmic tail, 4	0.00423778892398585	0.0375360950824668	1155	NA	NA	NA	NA	NA	NA	NA	NA	NA	NA	NA	NA	NA	NA	NA	NA	NA	NA	NA	NA	NA	NA	NA	NA	NA	NA	NA	NA	NA	NA	NA	NA	10	1.66232	1.05005	0.631677	5.25673	0.69776	0.942147	3252	5	3.73061
ADCY9	16	4003388	4166186	adenylate cyclase 9	0.00424120085185531	0.0375360950824668	1156	NA	NA	NA	NA	NA	NA	NA	NA	NA	NA	NA	NA	NA	NA	NA	NA	6	1.32962	0.884061	0.664898	3.25689	0.87957	0.975473	4215	5	2.02509	2.28203	1.12688	4.52825	0.42537	0.827681	2084	12	2.48302	2.42226	0.975531	8.60142	0.27416	0.75835	1580	7	3.55472
SPPL2B	19	2328614	2355099	signal peptide peptidase like 2B	0.00428760699132968	0.0379140078896232	1157	NA	NA	NA	NA	NA	NA	NA	NA	NA	NA	NA	NA	NA	NA	NA	NA	6	2.40842	2.30695	0.957871	5.8994	0.38974	0.757408	2408	7	2.56581	1.40258	0.546641	6.78849	0.33521	0.773854	1763	11	3.38798	3.34331	0.986815	11.2367	0.05218	0.467703	490	15	2.71403
FLNB	3	57994127	58157982	filamin B, beta	0.0042979339091106	0.0379725058930143	1158	5	2.3637	1.65785	0.701378	5.28539	0.45455	0.885304	2159	6	1.68384	0.89088	0.529078	4.12454	0.69727	0.936352	2908	NA	NA	NA	NA	NA	NA	NA	NA	NA	NA	NA	NA	NA	NA	NA	NA	3	2.77498	1.76438	0.635818	4.80641	0.20526	0.705274	1275	3	0.725105
GTPBP10	7	89964537	90020769	GTP-binding protein 10 (putative)	0.00431027890481761	0.0380487174074107	1159	7	3.6181	1.83759	0.507889	9.57259	0.04288	0.385445	467	20	2.48701	1.92263	0.77307	11.1222	0.16319	0.665266	956	NA	NA	NA	NA	NA	NA	NA	NA	2	5.14347	1.85992	0.361608	7.27397	0.05218	0.41414	512	NA	NA	NA	NA	NA	NA	NA	NA	NA	NA
PDIA4	7	148700154	148725733	protein disulfide isomerase family A, member 4	0.00432995567961358	0.0381894625501091	1160	NA	NA	NA	NA	NA	NA	NA	NA	NA	NA	NA	NA	NA	NA	NA	NA	NA	NA	NA	NA	NA	NA	NA	NA	NA	NA	NA	NA	NA	NA	NA	NA	NA	NA	NA	NA	NA	NA	NA	NA	NA	NA
CHCHD5	2	113341817	113346852	coiled-coil-helix-coiled-coil-helix domain containing 5	0.00434428983318802	0.0382828848263106	1161	NA	NA	NA	NA	NA	NA	NA	NA	NA	NA	NA	NA	NA	NA	NA	NA	NA	NA	NA	NA	NA	NA	NA	NA	NA	NA	NA	NA	NA	NA	NA	NA	NA	NA	NA	NA	NA	NA	NA	NA	NA	NA
NOC4L	12	132628993	132637013	nucleolar complex associated 4 homolog (S. cerevisiae)	0.00439371702379943	0.0386851281157418	1162	NA	NA	NA	NA	NA	NA	NA	NA	NA	NA	NA	NA	NA	NA	NA	NA	2	8.07564	7.18764	0.89004	11.4207	0.00462	0.0849923	254	2	2.24051	3.16856	1.41421	3.16856	0.34513	0.783424	1793	4	5.39596	6.01982	1.11562	10.7919	0.02331	0.31993	320	2	3.06995
PNPT1	2	55861400	55921045	polyribonucleotide nucleotidyltransferase 1	0.00441307167567118	0.0388221292465966	1163	3	3.47406	0.753115	0.216782	6.01725	0.12808	0.625673	861	2	1.88681	0.355922	0.188637	2.66835	0.46079	0.857982	2096	7	3.25201	3.58925	1.1037	8.604	0.11939	0.493697	1132	2	2.15034	0.816831	0.379862	3.04104	0.3574	0.796927	1825	13	4.13365	4.64387	1.12343	14.9041	0.01151	0.208892	241	2	0.853409
SULT1A1	16	28616903	28634946	sulfotransferase family, cytosolic, 1A, phenol-preferring, member 1	0.00442987579235665	0.0389364770030936	1164	7	1.48719	0.891645	0.59955	3.93474	0.7304	0.95498	3215	8	2.38825	1.59718	0.668767	6.75498	0.24182	0.753327	1253	7	2.74284	2.08469	0.760045	7.25688	0.15787	0.551492	1339	10	3.99821	2.49586	0.624244	12.6435	0.01282	0.208884	248	2	1.35686	0.0974897	0.0718493	1.9189	0.60391	0.91643	2894	6	3.93715
PRAM1	19	8554940	8567996	PML-RARA regulated adaptor molecule 1	0.00443442101883917	0.0389429711963464	1165	NA	NA	NA	NA	NA	NA	NA	NA	2	1.14625	1.62105	1.41421	1.62105	0.71296	0.941136	2959	NA	NA	NA	NA	NA	NA	NA	NA	NA	NA	NA	NA	NA	NA	NA	NA	NA	NA	NA	NA	NA	NA	NA	NA	NA	NA
MTSS1	8	125563031	125740730	metastasis suppressor 1	0.00445431410894959	0.0390802484952009	1166	11	2.01649	1.76371	0.874642	6.68794	0.41479	0.870064	2002	18	2.60907	2.0244	0.775909	11.0694	0.11504	0.622363	722	16	2.19153	1.64515	0.750686	8.76612	0.31762	0.712742	2086	7	2.40395	0.800823	0.333128	6.36025	0.2351	0.685919	1395	13	2.54604	2.62232	1.02996	9.17986	0.1713	0.678351	1108	20	3.17729
GALT	9	34638130	34651032	galactose-1-phosphate uridylyltransferase	0.00445769230709603	0.0390802484952009	1167	2	9.86911	6.78215	0.68721	13.957	0.00069	0.0305488	95	2	1.11468	1.5764	1.41421	1.5764	0.7547	0.949198	3105	NA	NA	NA	NA	NA	NA	NA	NA	NA	NA	NA	NA	NA	NA	NA	NA	NA	NA	NA	NA	NA	NA	NA	NA	NA	NA
FNIP2	4	159690290	159829201	folliculin interacting protein 2	0.00447899353183323	0.0392333757056385	1168	NA	NA	NA	NA	NA	NA	NA	NA	NA	NA	NA	NA	NA	NA	NA	NA	NA	NA	NA	NA	NA	NA	NA	NA	NA	NA	NA	NA	NA	NA	NA	NA	NA	NA	NA	NA	NA	NA	NA	NA	NA	NA
ARL6IP6	2	153574407	153617767	ADP-ribosylation-like factor 6 interacting protein 6	0.00449729136709265	0.0393599554976261	1169	NA	NA	NA	NA	NA	NA	NA	NA	NA	NA	NA	NA	NA	NA	NA	NA	NA	NA	NA	NA	NA	NA	NA	NA	2	5.38737	4.12025	0.764799	7.61889	0.04392	0.382563	466	5	6.74662	9.88999	1.46592	15.0859	0.00322	0.0975327	145	3	3.18592
ZNF805	19	57751973	57766503	zinc finger protein 805	0.00450265559600094	0.0393732217116971	1170	6	2.13298	1.44444	0.677196	5.2247	0.35122	0.830372	1779	7	1.48593	1.29876	0.874038	3.9314	0.73926	0.947547	3045	6	1.79297	0.960002	0.535426	4.39186	0.52301	0.839578	2916	6	1.63257	1.21886	0.746592	3.99896	0.62291	0.905281	2798	5	2.93216	1.78933	0.610242	6.55651	0.13056	0.634438	903	4	2.64095
TPST2	22	26921458	26992681	tyrosylprotein sulfotransferase 2	0.004508314810446	0.0393890425496781	1171	5	4.73916	5.16079	1.08897	10.5971	0.0097	0.182135	224	6	4.14955	3.335	0.803702	10.1643	0.02112	0.335633	245	NA	NA	NA	NA	NA	NA	NA	NA	NA	NA	NA	NA	NA	NA	NA	NA	4	3.21195	2.0964	0.652689	6.42389	0.17401	0.682368	1120	4	3.14043
NPC1	18	21086148	21166862	Niemann-Pick disease, type C1	0.00451343096632795	0.0394000957478679	1172	6	4.31404	3.51857	0.81561	10.5672	0.13216	0.63052	881	5	1.28876	1.56463	1.21406	2.88176	0.94098	0.995264	3691	NA	NA	NA	NA	NA	NA	NA	NA	NA	NA	NA	NA	NA	NA	NA	NA	8	1.57685	1.38019	0.875283	4.46001	0.93327	0.998515	4102	7	2.4458
A2MP1	12	9381129	9428413	alpha-2-macroglobulin pseudogene 1	0.00451999999999997	0.0394238022165385	1173	NA	NA	NA	NA	NA	NA	NA	NA	NA	NA	NA	NA	NA	NA	NA	NA	NA	NA	NA	NA	NA	NA	NA	NA	NA	NA	NA	NA	NA	NA	NA	NA	NA	NA	NA	NA	NA	NA	NA	NA	2	9.01679
ELP2	18	33709407	33757909	elongator acetyltransferase complex subunit 2	0.0045551531158663	0.0396965685932096	1174	9	3.2486	1.91263	0.588754	9.74581	0.10056	0.57079	741	6	3.22068	2.69531	0.836875	7.88903	0.1187	0.630214	735	NA	NA	NA	NA	NA	NA	NA	NA	NA	NA	NA	NA	NA	NA	NA	NA	2	2.36667	0.987055	0.417065	3.34698	0.25265	0.747762	1482	6	3.15583
PAM	5	102089685	102366809	peptidylglycine alpha-amidating monooxygenase	0.00457943712825659	0.0398742308588878	1175	3	3.32855	0.246589	0.0740829	5.76522	0.2274	0.722194	1324	3	1.01468	0.647432	0.638066	1.75748	0.8634	0.976804	3442	NA	NA	NA	NA	NA	NA	NA	NA	NA	NA	NA	NA	NA	NA	NA	NA	NA	NA	NA	NA	NA	NA	NA	NA	NA	NA
GBP1	1	89518002	89531043	guanylate binding protein 1, interferon-inducible	0.0046020878584776	0.0400057409210117	1176	7	6.0104	5.74787	0.95632	15.902	0.01084	0.18996	238	4	3.32931	3.41481	1.02568	6.65862	0.14041	0.649678	840	6	1.70288	1.11487	0.654697	4.17118	0.83466	0.962832	4055	3	2.83776	2.13038	0.750728	4.91514	0.20161	0.66227	1239	10	2.5215	3.36259	1.33357	7.97369	0.81035	0.974748	3648	6	2.00324
PCDH12	5	141323150	141349304	protocadherin 12	0.00460236116352564	0.0400057409210117	1177	NA	NA	NA	NA	NA	NA	NA	NA	NA	NA	NA	NA	NA	NA	NA	NA	2	3.14601	1.34755	0.428335	4.44913	0.15743	0.551492	1335	6	1.74323	1.16701	0.669451	4.27003	0.53265	0.870585	2488	NA	NA	NA	NA	NA	NA	NA	NA	NA	NA
TSGA10	2	99613724	99771427	testis specific, 10	0.00461193858837394	0.040026494742219	1178	NA	NA	NA	NA	NA	NA	NA	NA	NA	NA	NA	NA	NA	NA	NA	NA	4	5.75264	4.74074	0.824098	11.5053	0.01985	0.2069	448	NA	NA	NA	NA	NA	NA	NA	NA	NA	NA	NA	NA	NA	NA	NA	NA	NA	NA
ZNF815	NA	NA	NA	NA	0.0046125732871739	0.040026494742219	1179	NA	NA	NA	NA	NA	NA	NA	NA	NA	NA	NA	NA	NA	NA	NA	NA	8	2.03822	1.79698	0.881644	5.76496	0.39878	0.763003	2446	12	2.08123	1.23342	0.592638	7.20959	0.38699	0.811933	1935	3	2.47563	2.15375	0.869979	4.28791	0.24569	0.738289	1461	7	5.80591
ALKBH3	11	43902361	43941816	alkB, alkylation repair homolog 3 (E. coli)	0.00464768471689114	0.0402970019817909	1180	NA	NA	NA	NA	NA	NA	NA	NA	NA	NA	NA	NA	NA	NA	NA	NA	NA	NA	NA	NA	NA	NA	NA	NA	NA	NA	NA	NA	NA	NA	NA	NA	NA	NA	NA	NA	NA	NA	NA	NA	NA	NA
SLFN12	17	33738079	33760302	schlafen family member 12	0.00470201604422393	0.040733553046956	1181	5	2.17795	0.924545	0.424502	4.87005	0.35461	0.833234	1790	2	2.24969	0.884271	0.393063	3.18155	0.32159	0.793513	1583	6	2.77786	2.23702	0.805304	6.80433	0.21768	0.630545	1616	3	2.76321	1.39802	0.505941	4.78602	0.2672	0.717824	1515	2	2.20201	1.51741	0.689105	3.11411	0.40879	0.836813	2144	4	0.934364
GGT5	22	24615622	24641110	gamma-glutamyltransferase 5	0.00471390872419797	0.0408020305899064	1182	NA	NA	NA	NA	NA	NA	NA	NA	NA	NA	NA	NA	NA	NA	NA	NA	NA	NA	NA	NA	NA	NA	NA	NA	NA	NA	NA	NA	NA	NA	NA	NA	2	4.5165	4.50177	0.996739	6.38729	0.06173	0.492942	550	NA	NA
EIF3B	7	2393721	2420380	eukaryotic translation initiation factor 3, subunit B	0.00475721864743106	0.0411420997310796	1183	5	5.30847	4.33099	0.815865	11.8701	0.00755	0.158776	200	5	4.374	3.59544	0.822002	9.78056	0.02511	0.365953	268	7	2.99455	1.4807	0.494466	7.92283	0.11589	0.487531	1112	4	2.16255	1.42882	0.660708	4.3251	0.33387	0.772953	1758	2	2.53675	0.0888725	0.0350339	3.58751	0.22365	0.705274	1392	NA	NA
PUS3	11	125763381	125773116	pseudouridylate synthase 3	0.00478028945520037	0.0413067072771579	1184	3	2.82623	0.629832	0.222852	4.89517	0.23877	0.733041	1370	2	3.58191	3.94006	1.09999	5.06558	0.09614	0.584927	642	NA	NA	NA	NA	NA	NA	NA	NA	NA	NA	NA	NA	NA	NA	NA	NA	4	1.92279	0.457493	0.237932	3.84558	0.51846	0.889222	2560	2	4.4082
E2F2	1	23832922	23857712	E2F transcription factor 2	0.00479374737719285	0.0413880417013165	1185	NA	NA	NA	NA	NA	NA	NA	NA	NA	NA	NA	NA	NA	NA	NA	NA	NA	NA	NA	NA	NA	NA	NA	NA	NA	NA	NA	NA	NA	NA	NA	NA	NA	NA	NA	NA	NA	NA	NA	NA	3	2.48489
XCL2	1	168510003	168513235	chemokine (C motif) ligand 2	0.00480000000000003	0.0414070826306916	1186	NA	NA	NA	NA	NA	NA	NA	NA	NA	NA	NA	NA	NA	NA	NA	NA	NA	NA	NA	NA	NA	NA	NA	NA	NA	NA	NA	NA	NA	NA	NA	NA	NA	NA	NA	NA	NA	NA	NA	NA	NA	NA
INADL	1	62208149	62629592	InaD-like (Drosophila)	0.00484663689678055	0.0417741719384683	1187	6	2.67409	2.13437	0.798165	6.55016	0.15832	0.662707	1003	4	2.2239	0.625616	0.281315	4.4478	0.3046	0.779901	1520	5	1.83262	1.38685	0.756761	4.09786	0.51694	0.836015	2894	2	2.98245	1.72602	0.578726	4.21781	0.16069	0.619348	1055	6	3.27187	3.15707	0.964913	8.01442	0.07184	0.526093	598	5	1.81193
TEN1-CDK3	17	73975312	74002080	TEN1-CDK3 readthrough (NMD candidate)	0.00488679864516517	0.0420848795780175	1188	NA	NA	NA	NA	NA	NA	NA	NA	NA	NA	NA	NA	NA	NA	NA	NA	2	2.39587	0	0	3.38827	0.27528	0.683963	1884	2	7.27474	6.16448	0.847382	10.288	0.00985	0.178176	225	NA	NA	NA	NA	NA	NA	NA	NA	NA	NA
C11orf54	11	93474757	93497915	chromosome 11 open reading frame 54	0.00490384013926992	0.0421927220447696	1189	11	2.49043	3.12229	1.25372	8.25981	0.1918	0.69078	1163	10	3.41986	3.74151	1.09405	10.8145	0.04723	0.479345	383	NA	NA	NA	NA	NA	NA	NA	NA	NA	NA	NA	NA	NA	NA	NA	NA	2	1.13491	0.839422	0.73964	1.605	0.79775	0.972812	3601	4	4.44412
NUP85	17	73201754	73231853	nucleoporin 85kDa	0.00490756907763423	0.0421927220447696	1190	NA	NA	NA	NA	NA	NA	NA	NA	NA	NA	NA	NA	NA	NA	NA	NA	NA	NA	NA	NA	NA	NA	NA	NA	NA	NA	NA	NA	NA	NA	NA	NA	2	3.33235	1.16524	0.349676	4.71265	0.21803	0.705274	1343	3	1.61434
TCFL5	20	61472467	61493115	transcription factor-like 5 (basic helix-loop-helix)	0.00495821554549136	0.0425902905383081	1191	3	7.75032	6.70529	0.865163	13.4239	0.00124	0.0457495	114	2	1.05556	0.103912	0.0984428	1.49278	0.74299	0.947629	3062	23	4.03232	4.53489	1.12463	19.3383	0.07385	0.400106	864	10	2.13672	1.14948	0.537964	6.7569	0.4007	0.815362	1999	9	1.34459	0.930435	0.691984	4.03377	0.88549	0.99158	3921	NA	NA
MMP19	12	56229217	56236750	matrix metallopeptidase 19	0.00496213726142736	0.0425902905383081	1192	NA	NA	NA	NA	NA	NA	NA	NA	NA	NA	NA	NA	NA	NA	NA	NA	NA	NA	NA	NA	NA	NA	NA	NA	NA	NA	NA	NA	NA	NA	NA	NA	NA	NA	NA	NA	NA	NA	NA	NA	NA	NA
YTHDC2	5	112849380	112930982	YTH domain containing 2	0.00497361648938932	0.0426530346210747	1193	12	3.70207	4.00193	1.081	12.8244	0.01847	0.24899	312	22	2.86781	2.58106	0.900009	13.4512	0.06304	0.518388	475	NA	NA	NA	NA	NA	NA	NA	NA	NA	NA	NA	NA	NA	NA	NA	NA	6	2.12876	1.72327	0.809517	5.21438	0.53272	0.896439	2610	7	3.14518
TIMM44	19	7991603	8008805	translocase of inner mitochondrial membrane 44 homolog (yeast)	0.00498402249295604	0.0427064774919877	1194	2	2.14641	0.0661009	0.030796	3.03548	0.34739	0.828568	1762	2	1.54023	1.41263	0.917158	2.17821	0.52927	0.883674	2339	NA	NA	NA	NA	NA	NA	NA	NA	NA	NA	NA	NA	NA	NA	NA	NA	5	2.35939	2.22238	0.941928	5.27576	0.27945	0.763274	1608	6	2.64576
BIN3	8	22477931	22526661	bridging integrator 3	0.0049941698787539	0.0427576167611139	1195	NA	NA	NA	NA	NA	NA	NA	NA	NA	NA	NA	NA	NA	NA	NA	NA	11	3.74147	4.80546	1.28438	12.409	0.01894	0.201955	439	11	2.8999	2.25203	0.776587	9.61789	0.11198	0.553087	824	NA	NA	NA	NA	NA	NA	NA	NA	NA	NA
LOC550112	NA	NA	NA	NA	0.00500814368104785	0.0428414030107028	1196	5	2.42178	1.35752	0.560544	5.41527	0.2658	0.76046	1468	5	1.56279	1.12747	0.72145	3.4945	0.63578	0.91698	2705	NA	NA	NA	NA	NA	NA	NA	NA	NA	NA	NA	NA	NA	NA	NA	NA	NA	NA	NA	NA	NA	NA	NA	NA	NA	NA
ZNF883	9	115759495	115774507	zinc finger protein 883	0.00502000000000002	0.0429069507101088	1197	NA	NA	NA	NA	NA	NA	NA	NA	NA	NA	NA	NA	NA	NA	NA	NA	NA	NA	NA	NA	NA	NA	NA	NA	NA	NA	NA	NA	NA	NA	NA	NA	NA	NA	NA	NA	NA	NA	NA	NA	NA	NA
LOC619207	NA	NA	NA	NA	0.00505136738906031	0.0431390148226011	1198	6	3.48634	2.77761	0.796713	8.53975	0.06445	0.463379	585	7	4.87548	3.87424	0.794639	12.8993	0.00931	0.21266	171	NA	NA	NA	NA	NA	NA	NA	NA	NA	NA	NA	NA	NA	NA	NA	NA	NA	NA	NA	NA	NA	NA	NA	NA	NA	NA
CAPZB	1	19665267	19812066	capping protein (actin filament) muscle Z-line, beta	0.00507711780722542	0.0433227625402196	1199	NA	NA	NA	NA	NA	NA	NA	NA	NA	NA	NA	NA	NA	NA	NA	NA	16	2.08267	3.03195	1.4558	8.33069	0.38406	0.752681	2387	8	1.8453	1.20477	0.652884	5.2193	0.50809	0.862684	2394	10	3.16705	2.7408	0.86541	10.0151	0.07549	0.529071	626	11	2.80944
CXCL1	4	74735110	74736959	chemokine (C-X-C motif) ligand 1 (melanoma growth stimulating activity, alpha)	0.00511872777398059	0.0436414198796629	1200	NA	NA	NA	NA	NA	NA	NA	NA	4	6.52696	2.56653	0.393221	13.0539	0.03972	0.444056	348	NA	NA	NA	NA	NA	NA	NA	NA	2	5.40806	7.64815	1.41421	7.64815	0.26058	0.71318	1486	2	16.7314	7.63252	0.456179	23.6618	0.0017	0.0607024	123	2	1.96081
DSC1	18	28709199	28742819	desmocollin 1	0.00512465338536516	0.043655561020542	1201	NA	NA	NA	NA	NA	NA	NA	NA	NA	NA	NA	NA	NA	NA	NA	NA	NA	NA	NA	NA	NA	NA	NA	NA	NA	NA	NA	NA	NA	NA	NA	NA	NA	NA	NA	NA	NA	NA	NA	NA	NA	NA
RBM34	1	235294498	235324772	RNA binding motif protein 34	0.00518164026865453	0.0440560509007389	1202	4	6.31741	5.40772	0.856003	12.6348	0.01068	0.18996	236	3	4.33413	3.43888	0.793443	7.50693	0.06252	0.516533	472	6	3.2551	4.92902	1.51425	7.97334	0.11143	0.482391	1080	4	1.77593	1.05765	0.595548	3.55186	0.60786	0.898909	2751	2	3.11602	0	0	4.40672	0.1402	0.645201	953	4	2.28188
U2AF1L4	19	36233365	36236346	U2 small nuclear RNA auxiliary factor 1-like 4	0.00518608833724865	0.0440560509007389	1203	NA	NA	NA	NA	NA	NA	NA	NA	NA	NA	NA	NA	NA	NA	NA	NA	NA	NA	NA	NA	NA	NA	NA	NA	NA	NA	NA	NA	NA	NA	NA	NA	NA	NA	NA	NA	NA	NA	NA	NA	NA	NA
TUB	11	8040791	8127659	tubby bipartite transcription factor	0.00518952252318983	0.0440560509007389	1204	NA	NA	NA	NA	NA	NA	NA	NA	NA	NA	NA	NA	NA	NA	NA	NA	NA	NA	NA	NA	NA	NA	NA	NA	NA	NA	NA	NA	NA	NA	NA	NA	NA	NA	NA	NA	NA	NA	NA	NA	2	1.17532
RAD54B	8	95384188	95487337	RAD54 homolog B (S. cerevisiae)	0.00519214664545431	0.0440560509007389	1205	NA	NA	NA	NA	NA	NA	NA	NA	2	9.0051	3.60125	0.399912	12.7351	0.01128	0.23312	189	NA	NA	NA	NA	NA	NA	NA	NA	NA	NA	NA	NA	NA	NA	NA	NA	NA	NA	NA	NA	NA	NA	NA	NA	NA	NA
FAM108A1	NA	NA	NA	NA	0.00519319689045949	0.0440560509007389	1206	7	7.61124	9.88877	1.29923	20.1374	7e-05	0.00535309	51	7	3.39336	2.54372	0.749616	8.97799	0.08316	0.556204	584	NA	NA	NA	NA	NA	NA	NA	NA	NA	NA	NA	NA	NA	NA	NA	NA	NA	NA	NA	NA	NA	NA	NA	NA	NA	NA
CRY1	12	107385142	107487607	cryptochrome 1 (photolyase-like)	0.00520440580994008	0.044114561591961	1207	3	2.45099	1.83544	0.748854	4.24525	0.34828	0.828568	1765	2	2.72819	0.0219973	0.00806296	3.85825	0.2361	0.747679	1231	NA	NA	NA	NA	NA	NA	NA	NA	NA	NA	NA	NA	NA	NA	NA	NA	3	2.42744	1.02734	0.423218	4.20445	0.36734	0.81273	1985	2	4.69119
PIGA	X	15337573	15353676	phosphatidylinositol glycan anchor biosynthesis, class A	0.00521448686764303	0.0441424490148902	1208	NA	NA	NA	NA	NA	NA	NA	NA	NA	NA	NA	NA	NA	NA	NA	NA	NA	NA	NA	NA	NA	NA	NA	NA	NA	NA	NA	NA	NA	NA	NA	NA	NA	NA	NA	NA	NA	NA	NA	NA	NA	NA
ZNF302	19	35168544	35177302	zinc finger protein 302	0.00521632497888791	0.0441424490148902	1209	NA	NA	NA	NA	NA	NA	NA	NA	NA	NA	NA	NA	NA	NA	NA	NA	4	1.51401	1.78225	1.17717	3.02802	0.7095	0.920246	3609	4	1.63691	1.73657	1.06088	3.27382	0.58956	0.890524	2693	3	1.26237	0.090125	0.0713935	2.18649	0.81102	0.974748	3654	3	3.31816
ACO2	22	41865129	41924993	aconitase 2, mitochondrial	0.00525525893725587	0.0444056691634303	1210	6	1.93193	1.13225	0.586073	4.73223	0.66232	0.943352	2953	3	6.84518	8.67021	1.26661	11.8562	0.00747	0.190705	153	NA	NA	NA	NA	NA	NA	NA	NA	2	6.19301	6.53639	1.05545	8.75824	0.029	0.303419	389	NA	NA	NA	NA	NA	NA	NA	NA	NA	NA
PLSCR1	3	146232967	146262651	phospholipid scramblase 1	0.00525611038577989	0.0444056691634303	1211	23	3.11035	3.26633	1.05015	14.9167	0.02602	0.30066	364	NA	NA	NA	NA	NA	NA	NA	NA	34	2.81858	2.66424	0.945242	16.435	0.03007	0.253108	556	4	1.82163	1.36107	0.747169	3.64327	0.5124	0.863406	2414	13	2.6314	1.65565	0.629191	9.48765	0.54448	0.900475	2649	8	1.29346
DENND3	8	142127377	142205907	DENN/MADD domain containing 3	0.00527801001106865	0.0445250225720416	1212	17	2.65174	2.71444	1.02364	10.9334	0.2281	0.722431	1328	16	1.21717	0.979521	0.804752	4.86869	0.98611	0.999156	3854	20	2.71064	1.51006	0.557084	12.1224	0.23791	0.651614	1709	18	3.03815	2.40326	0.791028	12.8898	0.11677	0.559122	850	14	2.39599	1.4895	0.621663	8.96496	0.32259	0.782689	1810	18	3.18173
SMAD2	18	45357922	45457515	SMAD family member 2	0.00528543861656872	0.0445250225720416	1213	NA	NA	NA	NA	NA	NA	NA	NA	NA	NA	NA	NA	NA	NA	NA	NA	NA	NA	NA	NA	NA	NA	NA	NA	NA	NA	NA	NA	NA	NA	NA	NA	NA	NA	NA	NA	NA	NA	NA	NA	2	6.25482
C6orf211	6	151773422	151791236	chromosome 6 open reading frame 211	0.00528628173885115	0.0445250225720416	1214	NA	NA	NA	NA	NA	NA	NA	NA	NA	NA	NA	NA	NA	NA	NA	NA	3	3.1306	1.91288	0.611025	5.42236	0.20845	0.619638	1574	5	2.2379	1.90255	0.850148	5.0041	0.39075	0.811933	1956	3	11.1659	11.8864	1.06453	19.3399	0.00031	0.0179147	76	4	2.96724
GCLC	6	53362139	53481768	glutamate-cysteine ligase, catalytic subunit	0.00528764562848505	0.0445250225720416	1215	NA	NA	NA	NA	NA	NA	NA	NA	10	2.03682	0.841092	0.412944	6.44099	0.39568	0.82739	1867	6	2.72394	1.13317	0.416006	6.67225	0.18371	0.588629	1459	7	2.75149	1.32276	0.480744	7.27975	0.18211	0.642277	1154	4	4.36002	4.08884	0.937804	8.72004	0.04675	0.451405	453	12	2.75963
BRWD1	21	40556102	40693485	bromodomain and WD repeat domain containing 1	0.00531086166542005	0.0446837382392373	1216	NA	NA	NA	NA	NA	NA	NA	NA	NA	NA	NA	NA	NA	NA	NA	NA	7	2.07658	1.29128	0.62183	5.49411	0.56099	0.857899	3059	7	1.63035	1.01558	0.622921	4.31351	0.72417	0.941451	3129	NA	NA	NA	NA	NA	NA	NA	NA	NA	NA
ATP5SL	19	41937223	41946622	ATP5S-like	0.00532951428726336	0.0448038296409133	1217	2	5.05966	5.66718	1.12007	7.15544	0.03965	0.371795	448	2	1.89547	0.925085	0.48805	2.6806	0.513	0.876323	2285	2	6.36548	2.7245	0.428012	9.00214	0.0143	0.176277	379	2	1.63224	0.148562	0.0910178	2.30833	0.65229	0.915855	2897	NA	NA	NA	NA	NA	NA	NA	NA	NA	NA
MED16	19	867962	893218	mediator complex subunit 16	0.00534912170252533	0.0449040041713955	1218	2	1.50077	0.640563	0.426823	2.12241	0.72811	0.95498	3202	2	1.69135	2.39193	1.41421	2.39193	0.59637	0.899028	2590	5	3.63175	3.25011	0.894915	8.12084	0.21671	0.629106	1611	8	6.48627	7.8539	1.21085	18.3459	0.00062	0.0271333	93	NA	NA	NA	NA	NA	NA	NA	NA	NA	NA
NAGPA	16	5074845	5084142	N-acetylglucosamine-1-phosphodiester alpha-N-acetylglucosaminidase	0.00535020829683619	0.0449040041713955	1219	4	1.33823	0.360738	0.269564	2.67646	0.71908	0.954596	3165	4	8.01403	6.6343	0.827837	16.0281	0.00214	0.0827608	101	NA	NA	NA	NA	NA	NA	NA	NA	NA	NA	NA	NA	NA	NA	NA	NA	3	3.85708	5.30157	1.3745	6.68065	0.08588	0.54038	698	5	1.29823
NPTXR	22	39214457	39239987	neuronal pentraxin receptor	0.00538487294455525	0.0451452443963061	1220	NA	NA	NA	NA	NA	NA	NA	NA	NA	NA	NA	NA	NA	NA	NA	NA	NA	NA	NA	NA	NA	NA	NA	NA	3	1.64121	0.993311	0.60523	2.84266	0.53306	0.870585	2491	NA	NA	NA	NA	NA	NA	NA	NA	NA	NA
EFNA1	1	155099936	155107333	ephrin-A1	0.00539017113396567	0.0451452443963061	1221	2	6.27645	4.81043	0.766424	8.87625	0.01882	0.250237	315	2	1.97272	1.23289	0.624973	2.78984	0.38119	0.824434	1806	NA	NA	NA	NA	NA	NA	NA	NA	NA	NA	NA	NA	NA	NA	NA	NA	NA	NA	NA	NA	NA	NA	NA	NA	NA	NA
DUSP4	8	29190581	29208185	dual specificity phosphatase 4	0.00539218929257024	0.0451452443963061	1222	NA	NA	NA	NA	NA	NA	NA	NA	3	1.7162	0.789518	0.46004	2.97254	0.51233	0.876323	2282	NA	NA	NA	NA	NA	NA	NA	NA	NA	NA	NA	NA	NA	NA	NA	NA	3	6.49917	4.08964	0.629256	11.2569	0.01939	0.287706	296	4	6.77439
SLC12A2	5	127419458	127525380	solute carrier family 12 (sodium/potassium/chloride transporter), member 2	0.00541612386416013	0.0452841555848977	1223	NA	NA	NA	NA	NA	NA	NA	NA	NA	NA	NA	NA	NA	NA	NA	NA	NA	NA	NA	NA	NA	NA	NA	NA	NA	NA	NA	NA	NA	NA	NA	NA	2	2.58113	0.0261127	0.0101168	3.65027	0.23587	0.722812	1433	2	2.62094
NFIC	19	3359561	3469215	nuclear factor I/C (CCAAT-binding transcription factor)	0.00541763331403722	0.0452841555848977	1224	6	2.91175	2.67284	0.917951	7.13229	0.12786	0.625569	859	6	2.68766	1.68616	0.627371	6.58338	0.18186	0.690997	1028	NA	NA	NA	NA	NA	NA	NA	NA	NA	NA	NA	NA	NA	NA	NA	NA	NA	NA	NA	NA	NA	NA	NA	NA	NA	NA
RASGRP3	2	33661391	33789817	RAS guanyl releasing protein 3 (calcium and DAG-regulated)	0.00545493929710372	0.0455587624070761	1225	5	2.52863	0.430052	0.170073	5.65419	0.21662	0.70952	1283	4	2.00345	1.62541	0.81131	4.00689	0.43332	0.84891	1992	4	2.78299	0.319911	0.114952	5.56597	0.16957	0.56455	1406	4	1.46767	0.818133	0.557435	2.93535	0.66164	0.919781	2927	NA	NA	NA	NA	NA	NA	NA	NA	NA	NA
OPN3	1	241753404	241840678	opsin 3	0.00546023274152641	0.0455657758389532	1226	NA	NA	NA	NA	NA	NA	NA	NA	NA	NA	NA	NA	NA	NA	NA	NA	2	6.26682	7.47376	1.19259	8.86263	0.02973	0.251826	552	NA	NA	NA	NA	NA	NA	NA	NA	NA	NA	NA	NA	NA	NA	NA	NA	NA	NA
ZNF77	19	2933216	2944969	zinc finger protein 77	0.00547552264060625	0.0456221062351713	1227	13	3.85763	3.29245	0.853492	13.9089	0.00963	0.182135	222	14	4.88724	3.46259	0.708495	18.2864	0.00055	0.0320642	67	NA	NA	NA	NA	NA	NA	NA	NA	NA	NA	NA	NA	NA	NA	NA	NA	2	2.8127	1.43628	0.510641	3.97776	0.18776	0.693921	1188	2	0.350059
SIPA1L2	1	232533711	232697304	signal-induced proliferation-associated 1 like 2	0.00547590132506992	0.0456221062351713	1228	4	2.75429	2.75643	1.00077	5.50859	0.16829	0.674844	1048	4	1.19181	0.586195	0.491854	2.38362	0.88203	0.981172	3511	NA	NA	NA	NA	NA	NA	NA	NA	NA	NA	NA	NA	NA	NA	NA	NA	NA	NA	NA	NA	NA	NA	NA	NA	2	3.34761
CD96	3	111011566	111384597	CD96 molecule	0.00550195947460508	0.045801909995675	1229	4	2.2902	2.20721	0.963763	4.58039	0.51668	0.910344	2386	14	2.23347	1.9816	0.88723	8.35687	0.37623	0.822067	1783	18	3.14574	3.19093	1.01437	13.3462	0.05715	0.350983	761	14	2.23473	2.14241	0.958687	8.36159	0.36441	0.798669	1852	NA	NA	NA	NA	NA	NA	NA	NA	NA	NA
HSD17B7	1	162760492	162782607	hydroxysteroid (17-beta) dehydrogenase 7	0.00552903408083349	0.0459898761634207	1230	NA	NA	NA	NA	NA	NA	NA	NA	2	1.99253	1.83986	0.92338	2.81786	0.38316	0.825495	1813	2	2.82047	0.792077	0.280832	3.98875	0.20429	0.616558	1551	4	1.60359	0.641811	0.400233	3.20719	0.58337	0.888924	2671	NA	NA	NA	NA	NA	NA	NA	NA	NA	NA
LOC100128252	NA	NA	NA	NA	0.00554999999999994	0.046126766856214	1231	NA	NA	NA	NA	NA	NA	NA	NA	NA	NA	NA	NA	NA	NA	NA	NA	NA	NA	NA	NA	NA	NA	NA	NA	NA	NA	NA	NA	NA	NA	NA	NA	NA	NA	NA	NA	NA	NA	NA	NA	NA	NA
INTS9	8	28625178	28747759	integrator complex subunit 9	0.00556119881143524	0.0461823255193133	1232	NA	NA	NA	NA	NA	NA	NA	NA	NA	NA	NA	NA	NA	NA	NA	NA	NA	NA	NA	NA	NA	NA	NA	NA	NA	NA	NA	NA	NA	NA	NA	NA	NA	NA	NA	NA	NA	NA	NA	NA	2	2.69632
GYS1	19	49471382	49496567	glycogen synthase 1 (muscle)	0.00560233475006211	0.046486201806882	1233	NA	NA	NA	NA	NA	NA	NA	NA	NA	NA	NA	NA	NA	NA	NA	NA	2	12.1771	12.9848	1.06633	17.221	0.00183	0.0473244	180	NA	NA	NA	NA	NA	NA	NA	NA	3	2.96388	1.9585	0.66079	5.13359	0.21704	0.705274	1336	4	2.73205
PER3	1	7844380	7905237	period circadian clock 3	0.00561566314547457	0.046559035365762	1234	NA	NA	NA	NA	NA	NA	NA	NA	NA	NA	NA	NA	NA	NA	NA	NA	NA	NA	NA	NA	NA	NA	NA	NA	NA	NA	NA	NA	NA	NA	NA	NA	2	2.58148	2.05406	0.795693	3.65076	0.21182	0.705274	1306	3	6.11253
LIPT2	11	74202757	74204778	lipoyl(octanoyl) transferase 2 (putative)	0.00562911993523052	0.046584125895744	1235	3	2.03175	0.277974	0.136815	3.51909	0.36203	0.841594	1806	3	3.66864	5.39873	1.47159	6.35427	0.09459	0.584234	631	NA	NA	NA	NA	NA	NA	NA	NA	NA	NA	NA	NA	NA	NA	NA	NA	2	3.05905	1.47053	0.480715	4.32615	0.15655	0.665766	1031	6	3.04761
SIRT2	19	39369197	39390502	sirtuin 2	0.00562970097268445	0.046584125895744	1236	3	5.63379	5.52359	0.980438	9.75802	0.01926	0.252753	320	3	6.61379	6.77562	1.02447	11.4554	0.00873	0.207136	164	NA	NA	NA	NA	NA	NA	NA	NA	NA	NA	NA	NA	NA	NA	NA	NA	4	2.88393	1.43328	0.496987	5.76787	0.14628	0.653304	980	4	2.93418
FAM175A	4	84382092	84444501	family with sequence similarity 175, member A	0.00563234910888821	0.046584125895744	1237	6	3.30364	3.30911	1.00166	8.09224	0.09711	0.558748	731	2	1.68971	0.732246	0.433355	2.38961	0.58006	0.894564	2530	5	2.71294	2.84422	1.04839	6.06633	0.20687	0.61797	1567	7	1.53433	2.251	1.46709	4.05946	0.71745	0.939518	3108	4	4.49546	3.9652	0.882045	8.99093	0.03755	0.413332	399	5	2.95718
AGMAT	1	15898848	15911605	agmatine ureohydrolase (agmatinase)	0.00566177435079318	0.0467896715532835	1238	5	1.87209	0.335644	0.179288	4.18612	0.5553	0.916122	2541	4	2.30067	2.64491	1.14962	4.60135	0.28298	0.768541	1435	4	0.982592	0.254749	0.259263	1.96518	0.9252	0.986754	4389	3	3.4521	1.78066	0.51582	5.97921	0.09095	0.517715	715	3	5.87469	5.81771	0.9903	10.1753	0.01398	0.237405	258	3	4.82466
COQ3	6	99817276	99842080	coenzyme Q3 methyltransferase	0.00568999999999997	0.0469849798224372	1239	NA	NA	NA	NA	NA	NA	NA	NA	NA	NA	NA	NA	NA	NA	NA	NA	NA	NA	NA	NA	NA	NA	NA	NA	NA	NA	NA	NA	NA	NA	NA	NA	NA	NA	NA	NA	NA	NA	NA	NA	NA	NA
AMPD3	11	10329860	10529126	adenosine monophosphate deaminase 3	0.00569809727857906	0.047013897788018	1240	9	3.3763	1.69903	0.503222	10.1289	0.10533	0.581921	759	5	3.1358	2.12331	0.677121	7.01186	0.10212	0.596234	669	17	2.74224	2.41785	0.881706	11.3065	0.15897	0.551761	1348	9	2.2629	1.77848	0.785928	6.7887	0.28782	0.736665	1589	9	2.67024	1.90009	0.711582	8.01071	0.23988	0.728284	1446	5	1.71342
MFSD6	2	191273081	191373931	major facilitator superfamily domain containing 6	0.00570968665178762	0.0470715585289598	1241	NA	NA	NA	NA	NA	NA	NA	NA	5	3.66733	1.12486	0.306726	8.2004	0.06969	0.524701	516	3	11.209	10.3325	0.921798	19.4146	0.00031	0.0121942	119	2	2.91506	1.67416	0.574316	4.12251	0.20096	0.66227	1235	7	1.83643	1.76945	0.963529	4.85874	0.63074	0.922919	2999	3	1.81525
KIR3DL2	19	55361898	55378662	killer cell immunoglobulin-like receptor, three domains, long cytoplasmic tail, 2	0.00572298887285194	0.04711496542642	1242	NA	NA	NA	NA	NA	NA	NA	NA	NA	NA	NA	NA	NA	NA	NA	NA	3	2.00498	0.978637	0.488103	3.47273	0.38797	0.756012	2402	3	0.924828	0.976414	1.05578	1.60185	0.86962	0.976856	3623	4	3.36235	2.76326	0.821825	6.7247	0.15491	0.663856	1024	3	2.33965
ITGB8	7	20370325	20455377	integrin, beta 8	0.00572416205894244	0.04711496542642	1243	7	4.98958	4.04912	0.811515	13.2012	0.01691	0.236291	301	NA	NA	NA	NA	NA	NA	NA	NA	36	2.94829	3.87267	1.31353	17.6897	0.07136	0.394842	846	NA	NA	NA	NA	NA	NA	NA	NA	15	1.39088	1.08656	0.781201	5.38685	0.9711	0.999476	4261	3	2.99312
KCTD20	6	36410544	36458920	potassium channel tetramerization domain containing 20	0.00574055356956094	0.0472067773086317	1244	6	6.13507	2.58889	0.421983	15.0278	0.01523	0.226351	283	5	2.9387	2.17591	0.740435	6.57112	0.4398	0.849334	2022	NA	NA	NA	NA	NA	NA	NA	NA	NA	NA	NA	NA	NA	NA	NA	NA	NA	NA	NA	NA	NA	NA	NA	NA	NA	NA
C20orf118	NA	NA	NA	NA	0.00574454479026942	0.0472067773086317	1245	NA	NA	NA	NA	NA	NA	NA	NA	NA	NA	NA	NA	NA	NA	NA	NA	2	8.08548	8.96711	1.10904	11.4346	0.02434	0.230579	494	2	8.6736	10.5234	1.21327	12.2663	0.02853	0.300822	386	NA	NA	NA	NA	NA	NA	NA	NA	NA	NA
MIR4679-1;MIR4679-2	NA	NA	NA	NA	0.00583	0.0478114712325598	1246	NA	NA	NA	NA	NA	NA	NA	NA	NA	NA	NA	NA	NA	NA	NA	NA	NA	NA	NA	NA	NA	NA	NA	NA	NA	NA	NA	NA	NA	NA	NA	NA	NA	NA	NA	NA	NA	NA	NA	NA	NA	NA
DIS3L	15	66585555	66626236	DIS3 mitotic control homolog (S. cerevisiae)-like	0.00583126384869759	0.0478114712325598	1247	3	3.21893	2.02834	0.630127	5.57535	0.2089	0.702342	1251	2	8.83827	5.85715	0.662703	12.4992	0.00159	0.069006	90	NA	NA	NA	NA	NA	NA	NA	NA	NA	NA	NA	NA	NA	NA	NA	NA	3	2.6613	1.06851	0.401499	4.60951	0.22096	0.705274	1364	4	3.67736
MAN1C1	1	25943959	26112698	mannosidase, alpha, class 1C, member 1	0.0058321489686477	0.0478114712325598	1248	NA	NA	NA	NA	NA	NA	NA	NA	NA	NA	NA	NA	NA	NA	NA	NA	NA	NA	NA	NA	NA	NA	NA	NA	NA	NA	NA	NA	NA	NA	NA	NA	NA	NA	NA	NA	NA	NA	NA	NA	NA	NA
CHMP1A	16	89710839	89724253	charged multivesicular body protein 1A	0.00584450944809023	0.0478744404831154	1249	3	2.32849	2.02687	0.870467	4.03306	0.53469	0.911941	2463	2	2.2136	0.038448	0.017369	3.1305	0.55396	0.891173	2428	2	2.49297	0.325887	0.130722	3.5256	0.241	0.652848	1728	NA	NA	NA	NA	NA	NA	NA	NA	2	6.86152	4.84804	0.706555	9.70366	0.01664	0.262888	278	NA	NA
[truncated: 140 more rows]
[truncated: 86 more columns]
