# Supplementary material for: GeneiASE: Detection of condition-dependent and static allele-specific expression from RNA-seq data without haplotype information
Source: Sci Rep. 2016 Feb 18;6:21134. doi: 10.1038/srep21134 (PMC4758070; doi:10.1038/srep21134)
Supplement: Supplementary Table S10 [file srep21134-s8.xls]

## Sheet: Sheet1
Table S10. All 22 variants selected for validation.
Abbreviation	Description
syn	synonymous variant within an exon
ref	reference allele
alt	alternative allele
ΔASERNA-seq p-value	icd-ASE p-value based on a Fisher's test of the 2x2 table of read counts (U.Ref, U.Alt, T.Ref, T.Alt)
ΔASERNA-seq amp	icd-ASE amplitude based on the odds-ratio of the 2x2 table of read counts (U.Ref, U.Alt, T.Ref, T.Alt)
ΔASERT-PCR amp	icd-ASE amplitude based on the RT-PCR CT values
	The RT-PCR amplitude put in column "ΔASERT-PCR amp" or "ASERT-PCR amp"
ASERNA-seq p-value	static ASE p-value based on a binomial test of the 2x1 table of read counts from the untreated or treated condition (U.Ref, U.Alt) or (T.Ref, T.Alt)
ASERNA-seq amp	static ASE amplitude based on "p" - 0.5, where p = U.Alt / (U.Alt + U.Ref) or p = T.Alt / (T.Alt + T.Ref)
ASERT-PCR amp	static ASE amplitude based on the RT-PCR CT values
U	Untreated condition
T	Treated condition
CT	PCR cycle threshold
mean, sd, min, max	RT-PCR experiments were performed in triplicate and these opearations were applied across the three CTs
delta(CT)	CT(ref) - CT(alt)
									icd-ASE			Static ASE			RNA-seq				RT-PCR
	Gene	Chr	Pos	dbSNP id	SNV type	Ref	Alt	Sample	ΔASERNA-seq p-value	ΔASERNA-seq amp	ΔASERT-PCR amp	ASERNA-seq p-value	ASERNA-seq amp	ASERT-PCR amp	U. Ref	U. Alt	T. Ref	T. Alt	U. mean(CT) Alt	U. mean(CT) Ref	T. mean(CT) Alt	T. mean(CT) Ref	U. mean(delta(CT))	U. min(delta(CT))	U. max(delta(CT))	U. sd(delta(CT))	T. mean(delta(CT))	T. min(delta(CT))	T. max(delta(CT))	T. sd(delta(CT))	delta.delta (T.mean(delta(CT)) - U.mean(delta(CT)))
icd-ASE	PDE4DIP	1	144873887	rs1699787	syn.	C	T	9	7.9e-07	-1.88	-5.2#				63	118	140	69	27.37	35.53	26.88	29.84	8.16	7.96	8.32	0.18	2.96	2.86	3.08	0.11	-5.2
	RALB	2	121050989	rs1065518	3'UTR	T	A	1	0.014	0.83	0.2				162	115	306	394	25.24	24.07	24.53	23.56	-1.16	-1.19	-1.14	0.03	-0.97	-1.01	-0.94	0.04	0.19
	DFNA5	7	24758753	rs754555*	syn.	C	T	4	3.5e-08	-2.32	-2.9#				32	86	138	75	24.81	29.76	23.84	25.91	4.95	4.61	5.3	0.35	2.07	2	2.21	0.12	-2.88
	MS4A7	11	60152563	rs950803	syn.	T	A	3	1.3e-05	1.21	1.3#				288	275	91	204	30.85	30.14	33.27	33.89	-0.7	-0.99	-0.29	0.37	0.62	0.16	1.38	0.66	1.32
	CTSC	11	88045583	rs217086*	non-syn	A	G	2	1.9e-84	3.39	4.6#				249	407	124	2123	28.73	27.56	26.68	30.06	-1.17	-1.37	-0.86	0.27	3.38	3.32	3.49	0.09	4.56
	LILRB1	19	55148487	rs8101605*	3'UTR	G	A	9	2.5e-12	-1.71	-2.1#				127	210	307	155	26.62	26.45	26.47	24.18	-0.17	-0.26	-0.05	0.11	-2.29	-2.41	-2.2	0.11	-2.12
	LILRB2	19	54782919	rs386056	non-syn	C	T	6	2e-08	-1.07	-1.6#				225	235	844	419	20.63	22.77	20.48	21.02	2.15	2.11	2.19	0.04	0.55	0.53	0.57	0.02	-1.6
	LILRB2	19	54784130	rs383369	non-syn	T	C	6	1.7e-13	-1.33	-1.3#				207	259	826	412	26.44	28.57	26.79	27.62	2.14	2.02	2.3	0.15	0.83	0.82	0.84	0.01	-1.31
Static ASE	GBP3	1	89474818	rs17433780*	non-syn	A	G	8_T				6e-101	-0.26	0.4			1252	393	28.57	28.9	27.14	27.49	0.33	0.24	0.44	0.1	0.35	0.27	0.5	0.13	0.01
	GBP3	1	89479063	rs4656077*	non-syn	G	A	8_T				3.5e-47	0.2	-1.4			406	947	28.82	27.23	27	25.65	-1.58	-2	-1.31	0.37	-1.35	-1.42	-1.31	0.06	0.23
	NOTCH2NL	1	145282405	rs2596058	3'UTR	T	C	8_U				0.00011	0.24	6.2#	16	46			23.13	29.31	23.31	30.19	6.17	6.1	6.26	0.08	6.88	6.7	7.12	0.22	0.7
	NOTCH2NL	1	145282904	rs28713400	3'UTR	A	G	6_U				2.1e-05	0.26	5.1#	23	74			21.81	26.91	21.44	28.37	5.09	4.75	5.28	0.3	6.94	6.5	7.44	0.47	1.84
	ZDBF2	2	207174316	rs3732084*	syn.	T	C	3_T				1.1e-05	0.5	10.3#			0	29	NA	NA	29.29	39.56	NA	NA	NA	NA	10.27	9.6	10.61	0.58	NA
	ZDBF2	2	207178422	rs1448902*	3'UTR	G	A	3_T				8.7e-07	0.5	7.5#			0	19	29.02	38.35	29.55	37.02	9.33	7.88	10.95	1.54	7.47	6.83	8.69	1.06	-1.86
	KCNMB3	3	178978604	rs7429685*	intronic	T	G	2_U				4.1e-41	0.49	14.4#	1	151			21.28	35.66	21.7	34.9	14.38	14.12	14.52	0.22	13.2	12.93	13.4	0.24	-1.17
	KCNMB3	3	178978689	rs62410373*	intronic	A	G	2_U				1.9e-12	0.45	0.9	3	60			28.67	29.58	28.69	29.57	0.91	0.86	0.98	0.06	0.88	0.73	0.99	0.13	-0.03
	SLC12A7	5	1057615	rs2241606*	syn.	A	G	2_U				2.6e-11	0.29	-0.2	32	122			24.67	24.45	24.82	24.84	-0.22	-0.27	-0.16	0.08	0.02	-0.08	0.17	0.13	0.24
	SLC12A7	5	1081767	rs4526148*	non-syn	C	T	2_U				1.4e-09	-0.31	2.3	96	23			27.23	29.5	27.68	29.77	2.27	2.23	2.33	0.05	2.09	2.02	2.15	0.07	-0.18
	EPSTI1	13	43542677	rs7324030*	intronic	C	A	3_T				3.8e-05	0.39	-1.8			5	37	28.45	26.04	24.24	22.46	-2.41	-2.64	-2.26	0.2	-1.78	-1.83	-1.71	0.06	0.63
	SYNM	15	99670518	rs1670227*	non-syn.	T	C	7_T				2.7e-25	-0.43	-4.2#			130	10	30.13	25.83	30.23	26.02	-4.3	-4.41	-4.15	0.13	-4.21	-4.41	-4.04	0.19	0.09
	SYNM	15	99672722	rs2292288*	non-syn.	A	G	7_T				7.1e-16	0.42	7.2#			7	85	26.04	33.28	26.13	33.32	7.23	6.89	7.67	0.4	7.19	6.91	7.49	0.29	-0.04
	CPNE7	16	89663072	rs659974*	3'UTR	G	A	4_T				0.0099	-0.35	-8.5#			23	4	40	30.14	40	31.47	-9.86	-9.9	-9.8	0.05	-8.53	-8.56	-8.51	0.03	1.33
