# Supplementary material for: GeneiASE: Detection of condition-dependent and static allele-specific expression from RNA-seq data without haplotype information
Source: Sci Rep. 2016 Feb 18;6:21134. doi: 10.1038/srep21134 (PMC4758070; doi:10.1038/srep21134)
Supplement: Supplementary Table S13 [file srep21134-s9.xls]

## Sheet: geneiase.mbased.sig.genes.tab
Edsgard et al Detection and validation of condition-dependent and static allele-specific expression in human primary white blood cells from un-phased RNA-seq data
Table S13. The list of detected ASE genes from NA12878.
Results from GeneiASE, MBASED-unphased, and MBASED-phased.
Abbreviations
p	p-value
p.adj	Multiple-testing adjusted p-value
gene	geneiase.rank	geneiase.p	geneiase.p.adj	mbased_unphased.rank	mbased_unphased.p	mbased_unphased.p.adj	mbased_phased.rank	mbased_phased.p	mbased_phased.p.adj
ATG4A	2	0	0	1	0	0	1	0	0
ATP7A	3	0	0	2	0	0	2	0	0
BTN3A2	4	0	0	3	0	0	3	0	0
CRYZ	5	0	0	4	0	0	4	0	0
DNAH17	7	0	0	5	0	0	5	0	0
EDA2R	9	0	0	6	0	0	6	0	0
GNL3L	11	0	0	7	0	0	7	0	0
GPR174	12	0	0	8	0	0	8	0	0
IDS	14	0	0	9	0	0	9	0	0
IL1A	15	0	0	10	0	0	10	0	0
MAGED2	17	0	0	11	0	0	11	0	0
PDK3	18	0	0	12	0	0	12	0	0
PIGA	19	0	0	13	0	0	13	0	0
RBM3	21	0	0	14	0	0	14	0	0
SLC25A43	22	0	0	15	0	0	15	0	0
TBC1D25	25	0	0	16	0	0	16	0	0
TBL1X	26	0	0	17	0	0	17	0	0
TMPRSS3	28	0	0	18	0	0	18	0	0
TRAPPC2	29	0	0	19	0	0	19	0	0
XIAP	30	0	0	20	0	0	20	0	0
ZNF75D	32	0	0	21	0	0	21	0	0
RNF157	34	1e-05	0.000457143	22	0	0	22	0	0
TXLNG	40	9e-05	0.00338824	23	0	0	23	0	0
SPN	66	0.00427	0.0934291	24	0	0	384	0.188655	0.66068
PEG10	177	0.05758	0.485233	25	0	0	24	0	0
NID1	201	0.07391	0.542148	26	0	0	25	0	0
TSPYL5	218	0.08887	0.590928	27	0	0	26	0	0
AMPD3	1	0	0	28	1e-06	4.92308e-05	27	0	0
ACCS	39	8e-05	0.00310303	29	1e-06	4.92308e-05	28	0	0
GM2A	42	0.00014	0.00504789	30	1e-06	4.92308e-05	31	1e-06	4.83019e-05
C16orf5	202	0.07798	0.561285	31	1e-06	4.92308e-05	29	0	0
APOL2	240	0.1113	0.656516	32	1e-06	4.92308e-05	38	1.9e-05	0.000748308
CXorf21	36	6e-05	0.0024	33	2e-06	9.48148e-05	32	1e-06	4.83019e-05
TBC1D4	46	0.00025	0.00810127	34	3e-06	0.000134737	33	1e-06	4.83019e-05
ENTPD1	318	0.18191	0.743911	35	3e-06	0.000134737	30	0	0
PPM1K	20	0	0	36	4e-06	0.000170667	44	5.8e-05	0.00197973
SAMD12	141	0.03662	0.38421	37	6e-06	0.000247742	35	6e-06	0.000256
RAB5A	81	0.0105	0.18411	38	2.4e-05	0.000917015	635	0.447291	0.871979
RNGTT	196	0.07021	0.530199	39	2.4e-05	0.000917015	36	8e-06	0.000335738
SLFN12L	23	0	0	40	2.6e-05	0.000964638	34	4e-06	0.000176552
CEPT1	41	0.00014	0.00504789	41	2.6e-05	0.000964638	37	1.7e-05	0.00068
ZNF597	31	0	0	42	3.3e-05	0.00118986	41	3.3e-05	0.00122435
SSR1	89	0.01459	0.225002	43	3.3e-05	0.00118986	286	0.104069	0.505714
SPIN3	24	0	0	44	4.6e-05	0.00159135	42	4.6e-05	0.00163556
RAB24	220	0.09078	0.595889	45	5.1e-05	0.0017179	43	5.1e-05	0.00176432
GPR183	71	0.00665	0.135111	46	7.3e-05	0.00236557	45	7.3e-05	0.0023959
GBE1	37	6e-05	0.0024	47	0.000147	0.00464593	229	0.066375	0.402654
NCAPD2	205	0.07893	0.561285	48	0.000155	0.00483902	92	0.005088	0.0788973
NAA38	288	0.15326	0.7199	49	0.000171	0.00521143	46	7.4e-05	0.00239798
GFPT1	10	0	0	50	0.000183	0.00544744	67	0.001262	0.0280932
EPB41L2	51	0.00063	0.0183273	51	0.000226	0.00657455	101	0.008255	0.116114
CYTH1	187	0.06554	0.518919	52	0.000231	0.00664449	143	0.021245	0.21123
TMEM156	52	0.00074	0.0210489	53	0.000257	0.00731022	49	0.000136	0.0041947
WDR41	73	0.00719	0.143281	54	0.000263	0.00739868	48	0.000127	0.00396488
MLF1IP	215	0.08333	0.569958	55	0.000269	0.00748522	40	2.9e-05	0.00109176
GABBR1	45	0.00023	0.00764675	56	0.000277	0.00762495	50	0.000139	0.00423619
PPIA	44	0.0002	0.00673684	57	0.000311	0.00838063	97	0.005844	0.0859807
DPYD	8	0	0	58	0.000417	0.0106752	58	0.000417	0.010783
NCALD	392	0.25388	0.822557	59	0.000416	0.0106752	47	9.6e-05	0.003072
TXN2	69	0.00624	0.130938	60	0.000439	0.0111271	53	0.000203	0.0058391
KLK1	167	0.05452	0.483469	61	0.000503	0.0125017	59	0.000503	0.0127493
CRTAP	135	0.03443	0.37667	62	0.000511	0.0125785	54	0.000259	0.00728615
TCEANC	27	0	0	63	0.000615	0.0149943	63	0.000615	0.0149943
MTFP1	70	0.00633	0.131746	64	0.000658	0.0158913	72	0.001786	0.03576
ACADSB	345	0.20454	0.770033	65	0.000708	0.01664	52	0.000169	0.00497287
PM20D2	383	0.23494	0.795183	66	0.000748	0.0172512	55	0.000289	0.00804174
LAMC1	16	0	0	67	0.000774	0.0175349	39	2.3e-05	0.000878806
TTC3	183	0.06242	0.508902	68	0.001012	0.022528	127	0.015186	0.172783
FAM162A	87	0.01368	0.21888	69	0.001073	0.0233003	60	0.000518	0.0130008
WARS2	233	0.09923	0.605928	70	0.001074	0.0233003	62	0.000569	0.0140062
GOPC	33	1e-05	0.000457143	71	0.00125	0.0268908	672	0.479424	0.882191
SIN3B	217	0.0844	0.573264	72	0.001273	0.0271573	68	0.001273	0.0280938
GTPBP4	208	0.07961	0.562988	73	0.00133	0.0281388	517	0.329184	0.805739
DCAF4	47	0.00041	0.0126458	74	0.001539	0.0315187	64	0.000779	0.0181295
STX7	185	0.06341	0.512081	75	0.001572	0.0316876	428	0.235109	0.720813
HLA-DOA	13	0	0	76	0.001587	0.03174	82	0.003627	0.0627373
SP140	49	0.00059	0.0175628	77	0.001687	0.0334784	85	0.004169	0.0697558
ANKIB1	82	0.0115	0.19712	78	0.001801	0.0349285	231	0.06732	0.403864
USP46	309	0.15835	0.727225	79	0.001949	0.0375146	65	0.001052	0.0238329
CCDC134	57	0.00122	0.0318061	80	0.002177	0.0409788	76	0.002177	0.0422206
PDK1	58	0.0013	0.03328	81	0.002214	0.0413711	56	0.00037	0.00997053
DSG2	86	0.01299	0.213169	82	0.002273	0.042065	584	0.408479	0.848677
AP2M1	182	0.06163	0.504066	83	0.002341	0.0428069	66	0.001128	0.0253305
SNX1	114	0.0224	0.289536	84	0.002425	0.0440284	394	0.196801	0.670516
L3MBTL3	43	0.00018	0.006144	85	0.002792	0.0483114	69	0.00139	0.0299025
L3MBTL2	48	0.00049	0.0147576	86	0.003641	0.0617282	73	0.001783	0.03576
LMNA	54	0.00087	0.0242087	87	0.003944	0.0651396	75	0.002006	0.0395028
DFNA5	6	0	0	90	0.004142	0.0675383	86	0.004142	0.0697558
ACSL4	35	4e-05	0.00176552	92	0.004282	0.0689429	87	0.004282	0.0711813
SP100	1030	0.6364	1	94	0.004657	0.0722541	57	0.000386	0.0102933
UBE2J1	132	0.03175	0.356491	95	0.004926	0.0741798	78	0.002465	0.0467437
UBE3B	88	0.01365	0.21888	99	0.005583	0.0808931	79	0.002625	0.048
FTSJ3	68	0.00539	0.114987	106	0.006419	0.0897958	74	0.001766	0.03576
MX1	362	0.2232	0.782494	108	0.007321	0.100762	61	0.000562	0.0139682
40429	272	0.14058	0.69342	119	0.010009	0.123783	70	0.001431	0.030528
NLRC5	38	6e-05	0.0024	141	0.02238	0.222929	51	0.000147	0.00442729
AHSA2	55	0.00117	0.0315284	146	0.024446	0.236158	702	0.538395	0.905818
AKAP13	662	0.54862	0.98352	152	0.02567	0.2416	77	0.002265	0.043597
TSC1	53	0.00086	0.0241934	174	0.037863	0.306675	174	0.037863	0.306675
CHMP7	59	0.00199	0.0485181	176	0.039464	0.311814	208	0.055401	0.372248
ASAH1	50	0.0006	0.0176552	189	0.04603	0.338611	158	0.026163	0.238353
VPS8	56	0.00119	0.0317333	199	0.053521	0.373334	537	0.345161	0.809169
KIAA0040	265	0.13655	0.686983	291	0.113495	0.541865	71	0.001553	0.0325099
