# Supplementary material for: GeneiASE: Detection of condition-dependent and static allele-specific expression from RNA-seq data without haplotype information
Source: Sci Rep. 2016 Feb 18;6:21134. doi: 10.1038/srep21134 (PMC4758070; doi:10.1038/srep21134)
Supplement: Supplementary Table S14 [file srep21134-s10.xls]

## Sheet: Sheet1
Edsgard et al Detection and validation of condition-dependent and static allele-specific expression in human primary white blood cells from un-phased RNA-seq data
Table S14. All 3 cd-ASE genes with only one variant detected by GeneiASE.
Abbreviation	Description
gene.name	gene name(s)
meta.p	p-value from meta-analysis by Fisher's method across individuals using the GeneiASE icd-ASE p-values as input
bh	Benjamini-Hochberg multipe testing corrected p-value
meta.rank	Rank of gene based on meta.p
i1-i9	Individual
n.vars	number of SNVs in that gene and individual
mean, sd, cv	Operations performed on the GeneiASE icd-ASE SNV test-statistica in that gene and individual
sd	standard deviation
cv	coefficient of variation
gene.s	GeneiASE icd-ASE test statistic for that gene and individual
gene.p.nom	Nominal GeneiASE icd-ASE gene p-value based on gene.s
i1-i9.rank	Rank of the gene based on gene.p.nom in that individual
gene.name	meta.p	meta.p.bh	meta.rank	i1.n.vars	i1.mean.s	i1.sd.s	i1.cv.s	i1.gene.s	i1.gene.p.nom	i1.gene.p.bh	i1.rank	i2.n.vars	i2.mean.s	i2.sd.s	i2.cv.s	i2.gene.s	i2.gene.p.nom	i2.gene.p.bh	i2.rank	i3.n.vars	i3.mean.s	i3.sd.s	i3.cv.s	i3.gene.s	i3.gene.p.nom	i3.gene.p.bh	i3.rank	i4.n.vars	i4.mean.s	i4.sd.s	i4.cv.s	i4.gene.s	i4.gene.p.nom	i4.gene.p.bh	i4.rank	i6.n.vars	i6.mean.s	i6.sd.s	i6.cv.s	i6.gene.s	i6.gene.p.nom	i6.gene.p.bh	i6.rank	i7.n.vars	i7.mean.s	i7.sd.s	i7.cv.s	i7.gene.s	i7.gene.p.nom
DNAAF1,TAF1C	0	0	1	NA	NA	NA	NA	NA	NA	NA	NA	NA	NA	NA	NA	NA	NA	NA	NA	1	3.25269593257619	NA	NA	3.25269593257619	0	0	1	NA	NA	NA	NA	NA	NA	NA	NA	NA	NA	NA	NA	NA	NA	NA	NA	NA	NA	NA	NA	NA	NA
PNPLA1(dist=5091),C6orf222(dist=2072)	9.99999999995449e-06	0.0414866666664779	3	NA	NA	NA	NA	NA	NA	NA	NA	NA	NA	NA	NA	NA	NA	NA	NA	1	3.59837170433282	NA	NA	3.59837170433282	1e-05	0.014905	2	NA	NA	NA	NA	NA	NA	NA	NA	NA	NA	NA	NA	NA	NA	NA	NA	NA	NA	NA	NA	NA	NA
LOC728875(dist=76672),PFN1P2(dist=12174)	3.05658657195895e-06	0.0190211382373006	2	1	2.93205783374181	NA	NA	2.93205783374181	0.07183	0.798343759590793	228	1	3.61023106784392	NA	NA	3.61023106784392	0.08498	0.768019060773481	359	NA	NA	NA	NA	NA	NA	NA	NA	1	3.53004720392011	NA	NA	3.53004720392011	0.03501	0.814272727272727	111	1	4.98525190139874	NA	NA	4.98525190139874	0.0083	0.736682	22	1	4.24786864772467	NA	NA	4.24786864772467	0.0022
[truncated: 18 more columns]
